# Supplementary material for: Rank-invariant estimation of inbreeding coefficients
Source: Heredity (Edinb). 2021 Nov 25;128(1):1–10. doi: 10.1038/s41437-021-00471-4 (PMC8733021; doi:10.1038/s41437-021-00471-4)
Supplement: Supplementary file 1 — Simulated pedigree. [file 41437_2021_471_MOESM1_ESM.csv]

	V1	V2	V3
1	1	NA	NA
2	2	NA	NA
3	3	NA	NA
4	4	NA	NA
5	5	NA	NA
6	6	NA	NA
7	7	NA	NA
8	8	NA	NA
9	9	NA	NA
10	10	NA	NA
11	11	NA	NA
12	12	NA	NA
13	13	NA	NA
14	14	NA	NA
15	15	NA	NA
16	16	NA	NA
17	17	NA	NA
18	18	NA	NA
19	19	NA	NA
20	20	NA	NA
21	21	NA	NA
22	22	NA	NA
23	23	NA	NA
24	24	NA	NA
25	25	NA	NA
26	26	NA	NA
27	27	NA	NA
28	28	NA	NA
29	29	NA	NA
30	30	NA	NA
31	31	NA	NA
32	32	NA	NA
33	33	NA	NA
34	34	NA	NA
35	35	NA	NA
36	36	NA	NA
37	37	NA	NA
38	38	NA	NA
39	39	NA	NA
40	40	NA	NA
41	41	NA	NA
42	42	NA	NA
43	43	NA	NA
44	44	NA	NA
45	45	NA	NA
46	46	NA	NA
47	47	NA	NA
48	48	NA	NA
49	49	NA	NA
50	50	NA	NA
51	51	31	10
52	52	31	10
53	53	31	10
54	54	45	9
55	55	45	9
56	56	8	33
57	57	8	33
58	58	8	33
59	59	8	33
60	60	41	9
61	61	41	9
62	62	41	9
63	63	17	43
64	64	17	43
65	65	32	7
66	66	32	7
67	67	32	7
68	68	32	37
69	69	32	37
70	70	36	45
71	71	36	45
72	72	36	45
73	73	36	45
74	74	29	5
75	75	24	8
76	76	49	10
77	77	1	22
78	78	28	8
79	79	28	8
80	80	28	8
81	81	28	8
82	82	28	8
83	83	47	25
84	84	47	25
85	85	32	35
86	86	32	35
87	87	32	35
88	88	6	5
89	89	6	5
90	90	21	24
91	91	32	12
92	92	41	36
93	93	41	36
94	94	5	9
95	95	38	1
96	96	38	1
97	97	38	1
98	98	76	73
99	99	55	92
100	100	55	92
101	101	55	92
102	102	55	92
103	103	55	92
104	104	55	92
105	105	55	92
106	106	85	68
107	107	85	68
108	108	97	68
109	109	97	68
110	110	97	68
111	111	55	65
112	112	55	65
113	113	55	65
114	114	79	87
115	115	81	82
116	116	81	82
117	117	81	82
118	118	81	82
119	119	81	82
120	120	65	54
121	121	65	54
122	122	65	54
123	123	90	59
124	124	90	59
125	125	74	60
126	126	74	60
127	127	74	60
128	128	60	83
129	129	85	82
130	130	85	82
131	131	94	56
132	132	81	74
133	133	81	74
134	134	81	74
135	135	81	74
136	136	81	74
137	137	91	75
138	138	91	75
139	139	91	75
140	140	91	75
141	141	91	75
142	142	52	76
143	143	52	76
144	144	52	76
145	145	90	69
146	146	96	70
147	147	91	84
148	148	88	65
149	149	91	87
150	150	91	87
151	151	91	87
152	152	91	87
153	153	91	87
154	154	96	83
155	155	96	83
156	156	152	125
157	157	140	105
158	158	140	105
159	159	140	105
160	160	140	105
161	161	102	108
162	162	102	108
163	163	99	155
164	164	99	155
165	165	135	131
166	166	112	142
167	167	112	142
168	168	112	142
169	169	106	114
170	170	106	114
171	171	122	118
172	172	122	118
173	173	135	134
174	174	135	134
175	175	135	134
176	176	135	134
177	177	119	112
178	178	136	133
179	179	136	133
180	180	154	147
181	181	154	147
182	182	154	147
183	183	154	147
184	184	154	147
185	185	141	150
186	186	141	150
187	187	141	150
188	188	141	150
189	189	141	150
190	190	111	99
191	191	111	99
192	192	109	102
193	193	109	102
194	194	109	102
195	195	100	98
196	196	100	98
197	197	132	110
198	198	132	110
199	199	152	140
200	200	152	140
201	201	129	115
202	202	129	115
203	203	150	123
204	204	99	116
205	205	125	119
206	206	125	119
207	207	125	119
208	208	123	142
209	209	123	142
210	210	123	142
211	211	123	142
212	212	168	201
213	213	171	160
214	214	171	160
215	215	171	160
216	216	171	160
217	217	158	190
218	218	158	190
219	219	158	190
220	220	178	202
221	221	178	202
222	222	178	202
223	223	170	187
224	224	170	187
225	225	170	187
226	226	170	187
227	227	170	187
228	228	156	161
229	229	182	205
230	230	182	205
231	231	182	205
232	232	205	194
233	233	205	194
234	234	205	194
235	235	205	194
236	236	205	194
237	237	170	203
238	238	170	203
239	239	170	203
240	240	170	203
241	241	157	188
242	242	157	188
243	243	157	188
244	244	196	178
245	245	198	185
246	246	166	163
247	247	182	171
248	248	182	171
249	249	181	210
250	250	181	210
251	251	168	202
252	252	168	202
253	253	183	178
254	254	156	160
255	255	169	160
256	256	169	160
257	257	169	160
258	258	174	167
259	259	201	190
260	260	198	180
261	261	198	180
262	262	198	180
263	263	197	172
264	264	197	172
265	265	197	172
266	266	197	172
267	267	165	201
268	268	210	190
269	269	248	266
270	270	248	266
271	271	248	266
272	272	255	225
273	273	255	225
274	274	261	251
275	275	261	251
276	276	261	251
277	277	256	240
278	278	256	240
279	279	256	240
280	280	256	240
281	281	256	240
282	282	256	240
283	283	220	228
284	284	220	228
285	285	257	237
286	286	257	237
287	287	257	237
288	288	244	231
289	289	244	231
290	290	241	268
291	291	241	268
292	292	234	238
293	293	234	238
294	294	257	245
295	295	257	245
296	296	257	245
297	297	257	245
298	298	257	245
299	299	253	233
300	300	253	233
301	301	253	233
302	302	253	233
303	303	225	263
304	304	225	263
305	305	225	263
306	306	225	263
307	307	225	263
308	308	225	263
309	309	237	230
310	310	237	230
311	311	237	259
312	312	263	220
313	313	263	220
314	314	221	225
315	315	221	225
316	316	221	225
317	317	221	225
318	318	217	249
319	319	217	249
320	320	217	249
321	321	247	226
322	322	239	258
323	323	239	258
324	324	239	258
325	325	230	235
326	326	230	235
327	327	249	259
328	328	249	259
329	329	249	223
330	330	222	221
331	331	222	221
332	332	222	221
333	333	259	214
