# Supplementary material for: Rank-invariant estimation of inbreeding coefficients
Source: Heredity (Edinb). 2021 Nov 25;128(1):1–10. doi: 10.1038/s41437-021-00471-4 (PMC8733021; doi:10.1038/s41437-021-00471-4)
Supplement: Supplementary file 2 — Simulated data genoptypes [file 41437_2021_471_MOESM2_ESM.txt]

M_1M_2M_3M_4M_5M_6M_7M_8M_9M_10M_11M_12M_13M_14M_15M_16M_17M_18M_19M_20M_21M_22M_23M_24M_25M_26M_27M_28M_29M_30M_31M_32M_33M_34M_35M_36M_37M_38M_39M_40M_41M_42M_43M_44M_45M_46M_47M_48M_49M_50M_51M_52M_53M_54M_55M_56M_57M_58M_59M_60M_61M_62M_63M_64M_65M_66M_67M_68M_69M_70M_71M_72M_73M_74M_75M_76M_77M_78M_79M_80M_81M_82M_83M_84M_85M_86M_87M_88M_89M_90M_91M_92M_93M_94M_95M_96M_97M_98M_99M_100M_101M_102M_103M_104M_105M_106M_107M_108M_109M_110M_111M_112M_113M_114M_115M_116M_117M_118M_119M_120M_121M_122M_123M_124M_125M_126M_127M_128M_129M_130M_131M_132M_133M_134M_135M_136M_137M_138M_139M_140M_141M_142M_143M_144M_145M_146M_147M_148M_149M_150M_151M_152M_153M_154M_155M_156M_157M_158M_159M_160M_161M_162M_163M_164M_165M_166M_167M_168M_169M_170M_171M_172M_173M_174M_175M_176M_177M_178M_179M_180M_181M_182M_183M_184M_185M_186M_187M_188M_189M_190M_191M_192M_193M_194M_195M_196M_197M_198M_199M_200M_201M_202M_203M_204M_205M_206M_207M_208M_209M_210M_211M_212M_213M_214M_215M_216M_217M_218M_219M_220M_221M_222M_223M_224M_225M_226M_227M_228M_229M_230M_231M_232M_233M_234M_235M_236M_237M_238M_239M_240M_241M_242M_243M_244M_245M_246M_247M_248M_249M_250M_251M_252M_253M_254M_255M_256M_257M_258M_259M_260M_261M_262M_263M_264M_265M_266M_267M_268M_269M_270M_271M_272M_273M_274M_275M_276M_277M_278M_279M_280M_281M_282M_283M_284M_285M_286M_287M_288M_289M_290M_291M_292M_293M_294M_295M_296M_297M_298M_299M_300M_301M_302M_303M_304M_305M_306M_307M_308M_309M_310M_311M_312M_313M_314M_315M_316M_317M_318M_319M_320M_321M_322M_323M_324M_325M_326M_327M_328M_329M_330M_331M_332M_333M_334M_335M_336M_337M_338M_339M_340M_341M_342M_343M_344M_345M_346M_347M_348M_349M_350M_351M_352M_353M_354M_355M_356M_357M_358M_359M_360M_361M_362M_363M_364M_365M_366M_367M_368M_369M_370M_371M_372M_373M_374M_375M_376M_377M_378M_379M_380M_381M_382M_383M_384M_385M_386M_387M_388M_389M_390M_391M_392M_393M_394M_395M_396M_397M_398M_399M_400M_401M_402M_403M_404M_405M_406M_407M_408M_409M_410M_411M_412M_413M_414M_415M_416M_417M_418M_419M_420M_421M_422M_423M_424M_425M_426M_427M_428M_429M_430M_431M_432M_433M_434M_435M_436M_437M_438M_439M_440M_441M_442M_443M_444M_445M_446M_447M_448M_449M_450M_451M_452M_453M_454M_455M_456M_457M_458M_459M_460M_461M_462M_463M_464M_465M_466M_467M_468M_469M_470M_471M_472M_473M_474M_475M_476M_477M_478M_479M_480M_481M_482M_483M_484M_485M_486M_487M_488M_489M_490M_491M_492M_493M_494M_495M_496M_497M_498M_499M_500M_501M_502M_503M_504M_505M_506M_507M_508M_509M_510M_511M_512M_513M_514M_515M_516M_517M_518M_519M_520M_521M_522M_523M_524M_525M_526M_527M_528M_529M_530M_531M_532M_533M_534M_535M_536M_537M_538M_539M_540M_541M_542M_543M_544M_545M_546M_547M_548M_549M_550M_551M_552M_553M_554M_555M_556M_557M_558M_559M_560M_561M_562M_563M_564M_565M_566M_567M_568M_569M_570M_571M_572M_573M_574M_575M_576M_577M_578M_579M_580M_581M_582M_583M_584M_585M_586M_587M_588M_589M_590M_591M_592M_593M_594M_595M_596M_597M_598M_599M_600M_601M_602M_603M_604M_605M_606M_607M_608M_609M_610M_611M_612M_613M_614M_615M_616M_617M_618M_619M_620M_621M_622M_623M_624M_625M_626M_627M_628M_629M_630M_631M_632M_633M_634M_635M_636M_637M_638M_639M_640M_641M_642M_643M_644M_645M_646M_647M_648M_649M_650M_651M_652M_653M_654M_655M_656M_657M_658M_659M_660M_661M_662M_663M_664M_665M_666M_667M_668M_669M_670M_671M_672M_673M_674M_675M_676M_677M_678M_679M_680M_681M_682M_683M_684M_685M_686M_687M_688M_689M_690M_691M_692M_693M_694M_695M_696M_697M_698M_699M_700M_701M_702M_703M_704M_705M_706M_707M_708M_709M_710M_711M_712M_713M_714M_715M_716M_717M_718M_719M_720M_721M_722M_723M_724M_725M_726M_727M_728M_729M_730M_731M_732M_733M_734M_735M_736M_737M_738M_739M_740M_741M_742M_743M_744M_745M_746M_747M_748M_749M_750M_751M_752M_753M_754M_755M_756M_757M_758M_759M_760M_761M_762M_763M_764M_765M_766M_767M_768M_769M_770M_771M_772M_773M_774M_775M_776M_777M_778M_779M_780M_781M_782M_783M_784M_785M_786M_787M_788M_789M_790M_791M_792M_793M_794M_795M_796M_797M_798M_799M_800M_801M_802M_803M_804M_805M_806M_807M_808M_809M_810M_811M_812M_813M_814M_815M_816M_817M_818M_819M_820M_821M_822M_823M_824M_825M_826M_827M_828M_829M_830M_831M_832M_833M_834M_835M_836M_837M_838M_839M_840M_841M_842M_843M_844M_845M_846M_847M_848M_849M_850M_851M_852M_853M_854M_855M_856M_857M_858M_859M_860M_861M_862M_863M_864M_865M_866M_867M_868M_869M_870M_871M_872M_873M_874M_875M_876M_877M_878M_879M_880M_881M_882M_883M_884M_885M_886M_887M_888M_889M_890M_891M_892M_893M_894M_895M_896M_897M_898M_899M_900M_901M_902M_903M_904M_905M_906M_907M_908M_909M_910M_911M_912M_913M_914M_915M_916M_917M_918M_919M_920M_921M_922M_923M_924M_925M_926M_927M_928M_929M_930M_931M_932M_933M_934M_935M_936M_937M_938M_939M_940M_941M_942M_943M_944M_945M_946M_947M_948M_949M_950M_951M_952M_953M_954M_955M_956M_957M_958M_959M_960M_961M_962M_963M_964M_965M_966M_967M_968M_969M_970M_971M_972M_973M_974M_975M_976M_977M_978M_979M_980M_981M_982M_983M_984M_985M_986M_987M_988M_989M_990M_991M_992M_993M_994M_995M_996M_997M_998M_999M_1000M_1001M_1002M_1003M_1004M_1005M_1006M_1007M_1008M_1009M_1010M_1011M_1012M_1013M_1014M_1015M_1016M_1017M_1018M_1019M_1020M_1021M_1022M_1023M_1024M_1025M_1026M_1027M_1028M_1029M_1030M_1031M_1032M_1033M_1034M_1035M_1036M_1037M_1038M_1039M_1040M_1041M_1042M_1043M_1044M_1045M_1046M_1047M_1048M_1049M_1050M_1051M_1052M_1053M_1054M_1055M_1056M_1057M_1058M_1059M_1060M_1061M_1062M_1063M_1064M_1065M_1066M_1067M_1068M_1069M_1070M_1071M_1072M_1073M_1074M_1075M_1076M_1077M_1078M_1079M_1080M_1081M_1082M_1083M_1084M_1085M_1086M_1087M_1088M_1089M_1090M_1091M_1092M_1093M_1094M_1095M_1096M_1097M_1098M_1099M_1100M_1101M_1102M_1103M_1104M_1105M_1106M_1107M_1108M_1109M_1110M_1111M_1112M_1113M_1114M_1115M_1116M_1117M_1118M_1119M_1120M_1121M_1122M_1123M_1124M_1125M_1126M_1127M_1128M_1129M_1130M_1131M_1132M_1133M_1134M_1135M_1136M_1137M_1138M_1139M_1140M_1141M_1142M_1143M_1144M_1145M_1146M_1147M_1148M_1149M_1150M_1151M_1152M_1153M_1154M_1155M_1156M_1157M_1158M_1159M_1160M_1161M_1162M_1163M_1164M_1165M_1166M_1167M_1168M_1169M_1170M_1171M_1172M_1173M_1174M_1175M_1176M_1177M_1178M_1179M_1180M_1181M_1182M_1183M_1184M_1185M_1186M_1187M_1188M_1189M_1190M_1191M_1192M_1193M_1194M_1195M_1196M_1197M_1198M_1199M_1200M_1201M_1202M_1203M_1204M_1205M_1206M_1207M_1208M_1209M_1210M_1211M_1212M_1213M_1214M_1215M_1216M_1217M_1218M_1219M_1220M_1221M_1222M_1223M_1224M_1225M_1226M_1227M_1228M_1229M_1230M_1231M_1232M_1233M_1234M_1235M_1236M_1237M_1238M_1239M_1240M_1241M_1242M_1243M_1244M_1245M_1246M_1247M_1248M_1249M_1250M_1251M_1252M_1253M_1254M_1255M_1256M_1257M_1258M_1259M_1260M_1261M_1262M_1263M_1264M_1265M_1266M_1267M_1268M_1269M_1270M_1271M_1272M_1273M_1274M_1275M_1276M_1277M_1278M_1279M_1280M_1281M_1282M_1283M_1284M_1285M_1286M_1287M_1288M_1289M_1290M_1291M_1292M_1293M_1294M_1295M_1296M_1297M_1298M_1299M_1300M_1301M_1302M_1303M_1304M_1305M_1306M_1307M_1308M_1309M_1310M_1311M_1312M_1313M_1314M_1315M_1316M_1317M_1318M_1319M_1320M_1321M_1322M_1323M_1324M_1325M_1326M_1327M_1328M_1329M_1330M_1331M_1332M_1333M_1334M_1335M_1336M_1337M_1338M_1339M_1340M_1341M_1342M_1343M_1344M_1345M_1346M_1347M_1348M_1349M_1350M_1351M_1352M_1353M_1354M_1355M_1356M_1357M_1358M_1359M_1360M_1361M_1362M_1363M_1364M_1365M_1366M_1367M_1368M_1369M_1370M_1371M_1372M_1373M_1374M_1375M_1376M_1377M_1378M_1379M_1380M_1381M_1382M_1383M_1384M_1385M_1386M_1387M_1388M_1389M_1390M_1391M_1392M_1393M_1394M_1395M_1396M_1397M_1398M_1399M_1400M_1401M_1402M_1403M_1404M_1405M_1406M_1407M_1408M_1409M_1410M_1411M_1412M_1413M_1414M_1415M_1416M_1417M_1418M_1419M_1420M_1421M_1422M_1423M_1424M_1425M_1426M_1427M_1428M_1429M_1430M_1431M_1432M_1433M_1434M_1435M_1436M_1437M_1438M_1439M_1440M_1441M_1442M_1443M_1444M_1445M_1446M_1447M_1448M_1449M_1450M_1451M_1452M_1453M_1454M_1455M_1456M_1457M_1458M_1459M_1460M_1461M_1462M_1463M_1464M_1465M_1466M_1467M_1468M_1469M_1470M_1471M_1472M_1473M_1474M_1475M_1476M_1477M_1478M_1479M_1480M_1481M_1482M_1483M_1484M_1485M_1486M_1487M_1488M_1489M_1490M_1491M_1492M_1493M_1494M_1495M_1496M_1497M_1498M_1499M_1500M_1501M_1502M_1503M_1504M_1505M_1506M_1507M_1508M_1509M_1510M_1511M_1512M_1513M_1514M_1515M_1516M_1517M_1518M_1519M_1520M_1521M_1522M_1523M_1524M_1525M_1526M_1527M_1528M_1529M_1530M_1531M_1532M_1533M_1534M_1535M_1536M_1537M_1538M_1539M_1540M_1541M_1542M_1543M_1544M_1545M_1546M_1547M_1548M_1549M_1550M_1551M_1552M_1553M_1554M_1555M_1556M_1557M_1558M_1559M_1560M_1561M_1562M_1563M_1564M_1565M_1566M_1567M_1568M_1569M_1570M_1571M_1572M_1573M_1574M_1575M_1576M_1577M_1578M_1579M_1580M_1581M_1582M_1583M_1584M_1585M_1586M_1587M_1588M_1589M_1590M_1591M_1592M_1593M_1594M_1595M_1596M_1597M_1598M_1599M_1600M_1601M_1602M_1603M_1604M_1605M_1606M_1607M_1608M_1609M_1610M_1611M_1612M_1613M_1614M_1615M_1616M_1617M_1618M_1619M_1620M_1621M_1622M_1623M_1624M_1625M_1626M_1627M_1628M_1629M_1630M_1631M_1632M_1633M_1634M_1635M_1636M_1637M_1638M_1639M_1640M_1641M_1642M_1643M_1644M_1645M_1646M_1647M_1648M_1649M_1650M_1651M_1652M_1653M_1654M_1655M_1656M_1657M_1658M_1659M_1660M_1661M_1662M_1663M_1664M_1665M_1666M_1667M_1668M_1669M_1670M_1671M_1672M_1673M_1674M_1675M_1676M_1677M_1678M_1679M_1680M_1681M_1682M_1683M_1684M_1685M_1686M_1687M_1688M_1689M_1690M_1691M_1692M_1693M_1694M_1695M_1696M_1697M_1698M_1699M_1700M_1701M_1702M_1703M_1704M_1705M_1706M_1707M_1708M_1709M_1710M_1711M_1712M_1713M_1714M_1715M_1716M_1717M_1718M_1719M_1720M_1721M_1722M_1723M_1724M_1725M_1726M_1727M_1728M_1729M_1730M_1731M_1732M_1733M_1734M_1735M_1736M_1737M_1738M_1739M_1740M_1741M_1742M_1743M_1744M_1745M_1746M_1747M_1748M_1749M_1750M_1751M_1752M_1753M_1754M_1755M_1756M_1757M_1758M_1759M_1760M_1761M_1762M_1763M_1764M_1765M_1766M_1767M_1768M_1769M_1770M_1771M_1772M_1773M_1774M_1775M_1776M_1777M_1778M_1779M_1780M_1781M_1782M_1783M_1784M_1785M_1786M_1787M_1788M_1789M_1790M_1791M_1792M_1793M_1794M_1795M_1796M_1797M_1798M_1799M_1800M_1801M_1802M_1803M_1804M_1805M_1806M_1807M_1808M_1809M_1810M_1811M_1812M_1813M_1814M_1815M_1816M_1817M_1818M_1819M_1820M_1821M_1822M_1823M_1824M_1825M_1826M_1827M_1828M_1829M_1830M_1831M_1832M_1833M_1834M_1835M_1836M_1837M_1838M_1839M_1840M_1841M_1842M_1843M_1844M_1845M_1846M_1847M_1848M_1849M_1850M_1851M_1852M_1853M_1854M_1855M_1856M_1857M_1858M_1859M_1860M_1861M_1862M_1863M_1864M_1865M_1866M_1867M_1868M_1869M_1870M_1871M_1872M_1873M_1874M_1875M_1876M_1877M_1878M_1879M_1880M_1881M_1882M_1883M_1884M_1885M_1886M_1887M_1888M_1889M_1890M_1891M_1892M_1893M_1894M_1895M_1896M_1897M_1898M_1899M_1900M_1901M_1902M_1903M_1904M_1905M_1906M_1907M_1908M_1909M_1910M_1911M_1912M_1913M_1914M_1915M_1916M_1917M_1918M_1919M_1920M_1921M_1922M_1923M_1924M_1925M_1926M_1927M_1928M_1929M_1930M_1931M_1932M_1933M_1934M_1935M_1936M_1937M_1938M_1939M_1940M_1941M_1942M_1943M_1944M_1945M_1946M_1947M_1948M_1949M_1950M_1951M_1952M_1953M_1954M_1955M_1956M_1957M_1958M_1959M_1960M_1961M_1962M_1963M_1964M_1965M_1966M_1967M_1968M_1969M_1970M_1971M_1972M_1973M_1974M_1975M_1976M_1977M_1978M_1979M_1980M_1981M_1982M_1983M_1984M_1985M_1986M_1987M_1988M_1989M_1990M_1991M_1992M_1993M_1994M_1995M_1996M_1997M_1998M_1999M_2000M_2001M_2002M_2003M_2004M_2005M_2006M_2007M_2008M_2009M_2010M_2011M_2012M_2013M_2014M_2015M_2016M_2017M_2018M_2019M_2020M_2021M_2022M_2023M_2024M_2025M_2026M_2027M_2028M_2029M_2030M_2031M_2032M_2033M_2034M_2035M_2036M_2037M_2038M_2039M_2040M_2041M_2042M_2043M_2044M_2045M_2046M_2047M_2048M_2049M_2050M_2051M_2052M_2053M_2054M_2055M_2056M_2057M_2058M_2059M_2060M_2061M_2062M_2063M_2064M_2065M_2066M_2067M_2068M_2069M_2070M_2071M_2072M_2073M_2074M_2075M_2076M_2077M_2078M_2079M_2080M_2081M_2082M_2083M_2084M_2085M_2086M_2087M_2088M_2089M_2090M_2091M_2092M_2093M_2094M_2095M_2096M_2097M_2098M_2099M_2100M_2101M_2102M_2103M_2104M_2105M_2106M_2107M_2108M_2109M_2110M_2111M_2112M_2113M_2114M_2115M_2116M_2117M_2118M_2119M_2120M_2121M_2122M_2123M_2124M_2125M_2126M_2127M_2128M_2129M_2130M_2131M_2132M_2133M_2134M_2135M_2136M_2137M_2138M_2139M_2140M_2141M_2142M_2143M_2144M_2145M_2146M_2147M_2148M_2149M_2150M_2151M_2152M_2153M_2154M_2155M_2156M_2157M_2158M_2159M_2160M_2161M_2162M_2163M_2164M_2165M_2166M_2167M_2168M_2169M_2170M_2171M_2172M_2173M_2174M_2175M_2176M_2177M_2178M_2179M_2180M_2181M_2182M_2183M_2184M_2185M_2186M_2187M_2188M_2189M_2190M_2191M_2192M_2193M_2194M_2195M_2196M_2197M_2198M_2199M_2200M_2201M_2202M_2203M_2204M_2205M_2206M_2207M_2208M_2209M_2210M_2211M_2212M_2213M_2214M_2215M_2216M_2217M_2218M_2219M_2220M_2221M_2222M_2223M_2224M_2225M_2226M_2227M_2228M_2229M_2230M_2231M_2232M_2233M_2234M_2235M_2236M_2237M_2238M_2239M_2240M_2241M_2242M_2243M_2244M_2245M_2246M_2247M_2248M_2249M_2250M_2251M_2252M_2253M_2254M_2255M_2256M_2257M_2258M_2259M_2260M_2261M_2262M_2263M_2264M_2265M_2266M_2267M_2268M_2269M_2270M_2271M_2272M_2273M_2274M_2275M_2276M_2277M_2278M_2279M_2280M_2281M_2282M_2283M_2284M_2285M_2286M_2287M_2288M_2289M_2290M_2291M_2292M_2293M_2294M_2295M_2296M_2297M_2298M_2299M_2300M_2301M_2302M_2303M_2304M_2305M_2306M_2307M_2308M_2309M_2310M_2311M_2312M_2313M_2314M_2315M_2316M_2317M_2318M_2319M_2320M_2321M_2322M_2323M_2324M_2325M_2326M_2327M_2328M_2329M_2330M_2331M_2332M_2333M_2334M_2335M_2336M_2337M_2338M_2339M_2340M_2341M_2342M_2343M_2344M_2345M_2346M_2347M_2348M_2349M_2350M_2351M_2352M_2353M_2354M_2355M_2356M_2357M_2358M_2359M_2360M_2361M_2362M_2363M_2364M_2365M_2366M_2367M_2368M_2369M_2370M_2371M_2372M_2373M_2374M_2375M_2376M_2377M_2378M_2379M_2380M_2381M_2382M_2383M_2384M_2385M_2386M_2387M_2388M_2389M_2390M_2391M_2392M_2393M_2394M_2395M_2396M_2397M_2398M_2399M_2400M_2401M_2402M_2403M_2404M_2405M_2406M_2407M_2408M_2409M_2410M_2411M_2412M_2413M_2414M_2415M_2416M_2417M_2418M_2419M_2420M_2421M_2422M_2423M_2424M_2425M_2426M_2427M_2428M_2429M_2430M_2431M_2432M_2433M_2434M_2435M_2436M_2437M_2438M_2439M_2440M_2441M_2442M_2443M_2444M_2445M_2446M_2447M_2448M_2449M_2450M_2451M_2452M_2453M_2454M_2455M_2456M_2457M_2458M_2459M_2460M_2461M_2462M_2463M_2464M_2465M_2466M_2467M_2468M_2469M_2470M_2471M_2472M_2473M_2474M_2475M_2476M_2477M_2478M_2479M_2480M_2481M_2482M_2483M_2484M_2485M_2486M_2487M_2488M_2489M_2490M_2491M_2492M_2493M_2494M_2495M_2496M_2497M_2498M_2499M_2500M_2501M_2502M_2503M_2504M_2505M_2506M_2507M_2508M_2509M_2510M_2511M_2512M_2513M_2514M_2515M_2516M_2517M_2518M_2519M_2520M_2521M_2522M_2523M_2524M_2525M_2526M_2527M_2528M_2529M_2530M_2531M_2532M_2533M_2534M_2535M_2536M_2537M_2538M_2539M_2540M_2541M_2542M_2543M_2544M_2545M_2546M_2547M_2548M_2549M_2550M_2551M_2552M_2553M_2554M_2555M_2556M_2557M_2558M_2559M_2560M_2561M_2562M_2563M_2564M_2565M_2566M_2567M_2568M_2569M_2570M_2571M_2572M_2573M_2574M_2575M_2576M_2577M_2578M_2579M_2580M_2581M_2582M_2583M_2584M_2585M_2586M_2587M_2588M_2589M_2590M_2591M_2592M_2593M_2594M_2595M_2596M_2597M_2598M_2599M_2600M_2601M_2602M_2603M_2604M_2605M_2606M_2607M_2608M_2609M_2610M_2611M_2612M_2613M_2614M_2615M_2616M_2617M_2618M_2619M_2620M_2621M_2622M_2623M_2624M_2625M_2626M_2627M_2628M_2629M_2630M_2631M_2632M_2633M_2634M_2635M_2636M_2637M_2638M_2639M_2640M_2641M_2642M_2643M_2644M_2645M_2646M_2647M_2648M_2649M_2650M_2651M_2652M_2653M_2654M_2655M_2656M_2657M_2658M_2659M_2660M_2661M_2662M_2663M_2664M_2665M_2666M_2667M_2668M_2669M_2670M_2671M_2672M_2673M_2674M_2675M_2676M_2677M_2678M_2679M_2680M_2681M_2682M_2683M_2684M_2685M_2686M_2687M_2688M_2689M_2690M_2691M_2692M_2693M_2694M_2695M_2696M_2697M_2698M_2699M_2700M_2701M_2702M_2703M_2704M_2705M_2706M_2707M_2708M_2709M_2710M_2711M_2712M_2713M_2714M_2715M_2716M_2717M_2718M_2719M_2720M_2721M_2722M_2723M_2724M_2725M_2726M_2727M_2728M_2729M_2730M_2731M_2732M_2733M_2734M_2735M_2736M_2737M_2738M_2739M_2740M_2741M_2742M_2743M_2744M_2745M_2746M_2747M_2748M_2749M_2750M_2751M_2752M_2753M_2754M_2755M_2756M_2757M_2758M_2759M_2760M_2761M_2762M_2763M_2764M_2765M_2766M_2767M_2768M_2769M_2770M_2771M_2772M_2773M_2774M_2775M_2776M_2777M_2778M_2779M_2780M_2781M_2782M_2783M_2784M_2785M_2786M_2787M_2788M_2789M_2790M_2791M_2792M_2793M_2794M_2795M_2796M_2797M_2798M_2799M_2800M_2801M_2802M_2803M_2804M_2805M_2806M_2807M_2808M_2809M_2810M_2811M_2812M_2813M_2814M_2815M_2816M_2817M_2818M_2819M_2820M_2821M_2822M_2823M_2824M_2825M_2826M_2827M_2828M_2829M_2830M_2831M_2832M_2833M_2834M_2835M_2836M_2837M_2838M_2839M_2840M_2841M_2842M_2843M_2844M_2845M_2846M_2847M_2848M_2849M_2850M_2851M_2852M_2853M_2854M_2855M_2856M_2857M_2858M_2859M_2860M_2861M_2862M_2863M_2864M_2865M_2866M_2867M_2868M_2869M_2870M_2871M_2872M_2873M_2874M_2875M_2876M_2877M_2878M_2879M_2880M_2881M_2882M_2883M_2884M_2885M_2886M_2887M_2888M_2889M_2890M_2891M_2892M_2893M_2894M_2895M_2896M_2897M_2898M_2899M_2900M_2901M_2902M_2903M_2904M_2905M_2906M_2907M_2908M_2909M_2910M_2911M_2912M_2913M_2914M_2915M_2916M_2917M_2918M_2919M_2920M_2921M_2922M_2923M_2924M_2925M_2926M_2927M_2928M_2929M_2930M_2931M_2932M_2933M_2934M_2935M_2936M_2937M_2938M_2939M_2940M_2941M_2942M_2943M_2944M_2945M_2946M_2947M_2948M_2949M_2950M_2951M_2952M_2953M_2954M_2955M_2956M_2957M_2958M_2959M_2960M_2961M_2962M_2963M_2964M_2965M_2966M_2967M_2968M_2969M_2970M_2971M_2972M_2973M_2974M_2975M_2976M_2977M_2978M_2979M_2980M_2981M_2982M_2983M_2984M_2985M_2986M_2987M_2988M_2989M_2990M_2991M_2992M_2993M_2994M_2995M_2996M_2997M_2998M_2999M_3000M_3001M_3002M_3003M_3004M_3005M_3006M_3007M_3008M_3009M_3010M_3011M_3012M_3013M_3014M_3015M_3016M_3017M_3018M_3019M_3020M_3021M_3022M_3023M_3024M_3025M_3026M_3027M_3028M_3029M_3030M_3031M_3032M_3033M_3034M_3035M_3036M_3037M_3038M_3039M_3040M_3041M_3042M_3043M_3044M_3045M_3046M_3047M_3048M_3049M_3050M_3051M_3052M_3053M_3054M_3055M_3056M_3057M_3058M_3059M_3060M_3061M_3062M_3063M_3064M_3065M_3066M_3067M_3068M_3069M_3070M_3071M_3072M_3073M_3074M_3075M_3076M_3077M_3078M_3079M_3080M_3081M_3082M_3083M_3084M_3085M_3086M_3087M_3088M_3089M_3090M_3091M_3092M_3093M_3094M_3095M_3096M_3097M_3098M_3099M_3100M_3101M_3102M_3103M_3104M_3105M_3106M_3107M_3108M_3109M_3110M_3111M_3112M_3113M_3114M_3115M_3116M_3117M_3118M_3119M_3120M_3121M_3122M_3123M_3124M_3125M_3126M_3127M_3128M_3129M_3130M_3131M_3132M_3133M_3134M_3135M_3136M_3137M_3138M_3139M_3140M_3141M_3142M_3143M_3144M_3145M_3146M_3147M_3148M_3149M_3150M_3151M_3152M_3153M_3154M_3155M_3156M_3157M_3158M_3159M_3160M_3161M_3162M_3163M_3164M_3165M_3166M_3167M_3168M_3169M_3170M_3171M_3172M_3173M_3174M_3175M_3176M_3177M_3178M_3179M_3180M_3181M_3182M_3183M_3184M_3185M_3186M_3187M_3188M_3189M_3190M_3191M_3192M_3193M_3194M_3195M_3196M_3197M_3198M_3199M_3200M_3201M_3202M_3203M_3204M_3205M_3206M_3207M_3208M_3209M_3210M_3211M_3212M_3213M_3214M_3215M_3216M_3217M_3218M_3219M_3220M_3221M_3222M_3223M_3224M_3225M_3226M_3227M_3228M_3229M_3230M_3231M_3232M_3233M_3234M_3235M_3236M_3237M_3238M_3239M_3240M_3241M_3242M_3243M_3244M_3245M_3246M_3247M_3248M_3249M_3250M_3251M_3252M_3253M_3254M_3255M_3256M_3257M_3258M_3259M_3260M_3261M_3262M_3263M_3264M_3265M_3266M_3267M_3268M_3269M_3270M_3271M_3272M_3273M_3274M_3275M_3276M_3277M_3278M_3279M_3280M_3281M_3282M_3283M_3284M_3285M_3286M_3287M_3288M_3289M_3290M_3291M_3292M_3293M_3294M_3295M_3296M_3297M_3298M_3299M_3300M_3301M_3302M_3303M_3304M_3305M_3306M_3307M_3308M_3309M_3310M_3311M_3312M_3313M_3314M_3315M_3316M_3317M_3318M_3319M_3320M_3321M_3322M_3323M_3324M_3325M_3326M_3327M_3328M_3329M_3330M_3331M_3332M_3333M_3334M_3335M_3336M_3337M_3338M_3339M_3340M_3341M_3342M_3343M_3344M_3345M_3346M_3347M_3348M_3349M_3350M_3351M_3352M_3353M_3354M_3355M_3356M_3357M_3358M_3359M_3360M_3361M_3362M_3363M_3364M_3365M_3366M_3367M_3368M_3369M_3370M_3371M_3372M_3373M_3374M_3375M_3376M_3377M_3378M_3379M_3380M_3381M_3382M_3383M_3384M_3385M_3386M_3387M_3388M_3389M_3390M_3391M_3392M_3393M_3394M_3395M_3396M_3397M_3398M_3399M_3400M_3401M_3402M_3403M_3404M_3405M_3406M_3407M_3408M_3409M_3410M_3411M_3412M_3413M_3414M_3415M_3416M_3417M_3418M_3419M_3420M_3421M_3422M_3423M_3424M_3425M_3426M_3427M_3428M_3429M_3430M_3431M_3432M_3433M_3434M_3435M_3436M_3437M_3438M_3439M_3440M_3441M_3442M_3443M_3444M_3445M_3446M_3447M_3448M_3449M_3450M_3451M_3452M_3453M_3454M_3455M_3456M_3457M_3458M_3459M_3460M_3461M_3462M_3463M_3464M_3465M_3466M_3467M_3468M_3469M_3470M_3471M_3472M_3473M_3474M_3475M_3476M_3477M_3478M_3479M_3480M_3481M_3482M_3483M_3484M_3485M_3486M_3487M_3488M_3489M_3490M_3491M_3492M_3493M_3494M_3495M_3496M_3497M_3498M_3499M_3500M_3501M_3502M_3503M_3504M_3505M_3506M_3507M_3508M_3509M_3510M_3511M_3512M_3513M_3514M_3515M_3516M_3517M_3518M_3519M_3520M_3521M_3522M_3523M_3524M_3525M_3526M_3527M_3528M_3529M_3530M_3531M_3532M_3533M_3534M_3535M_3536M_3537M_3538M_3539M_3540M_3541M_3542M_3543M_3544M_3545M_3546M_3547M_3548M_3549M_3550M_3551M_3552M_3553M_3554M_3555M_3556M_3557M_3558M_3559M_3560M_3561M_3562M_3563M_3564M_3565M_3566M_3567M_3568M_3569M_3570M_3571M_3572M_3573M_3574M_3575M_3576M_3577M_3578M_3579M_3580M_3581M_3582M_3583M_3584M_3585M_3586M_3587M_3588M_3589M_3590M_3591M_3592M_3593M_3594M_3595M_3596M_3597M_3598M_3599M_3600M_3601M_3602M_3603M_3604M_3605M_3606M_3607M_3608M_3609M_3610M_3611M_3612M_3613M_3614M_3615M_3616M_3617M_3618M_3619M_3620M_3621M_3622M_3623M_3624M_3625M_3626M_3627M_3628M_3629M_3630M_3631M_3632M_3633M_3634M_3635M_3636M_3637M_3638M_3639M_3640M_3641M_3642M_3643M_3644M_3645M_3646M_3647M_3648M_3649M_3650M_3651M_3652M_3653M_3654M_3655M_3656M_3657M_3658M_3659M_3660M_3661M_3662M_3663M_3664M_3665M_3666M_3667M_3668M_3669M_3670M_3671M_3672M_3673M_3674M_3675M_3676M_3677M_3678M_3679M_3680M_3681M_3682M_3683M_3684M_3685M_3686M_3687M_3688M_3689M_3690M_3691M_3692M_3693M_3694M_3695M_3696M_3697M_3698M_3699M_3700M_3701M_3702M_3703M_3704M_3705M_3706M_3707M_3708M_3709M_3710M_3711M_3712M_3713M_3714M_3715M_3716M_3717M_3718M_3719M_3720M_3721M_3722M_3723M_3724M_3725M_3726M_3727M_3728M_3729M_3730M_3731M_3732M_3733M_3734M_3735M_3736M_3737M_3738M_3739M_3740M_3741M_3742M_3743M_3744M_3745M_3746M_3747M_3748M_3749M_3750M_3751M_3752M_3753M_3754M_3755M_3756M_3757M_3758M_3759M_3760M_3761M_3762M_3763M_3764M_3765M_3766M_3767M_3768M_3769M_3770M_3771M_3772M_3773M_3774M_3775M_3776M_3777M_3778M_3779M_3780M_3781M_3782M_3783M_3784M_3785M_3786M_3787M_3788M_3789M_3790M_3791M_3792M_3793M_3794M_3795M_3796M_3797M_3798M_3799M_3800M_3801M_3802M_3803M_3804M_3805M_3806M_3807M_3808M_3809M_3810M_3811M_3812M_3813M_3814M_3815M_3816M_3817M_3818M_3819M_3820M_3821M_3822M_3823M_3824M_3825M_3826M_3827M_3828M_3829M_3830M_3831M_3832M_3833M_3834M_3835M_3836M_3837M_3838M_3839M_3840M_3841M_3842M_3843M_3844M_3845M_3846M_3847M_3848M_3849M_3850M_3851M_3852M_3853M_3854M_3855M_3856M_3857M_3858M_3859M_3860M_3861M_3862M_3863M_3864M_3865M_3866M_3867M_3868M_3869M_3870M_3871M_3872M_3873M_3874M_3875M_3876M_3877M_3878M_3879M_3880M_3881M_3882M_3883M_3884M_3885M_3886M_3887M_3888M_3889M_3890M_3891M_3892M_3893M_3894M_3895M_3896M_3897M_3898M_3899M_3900M_3901M_3902M_3903M_3904M_3905M_3906M_3907M_3908M_3909M_3910M_3911M_3912M_3913M_3914M_3915M_3916M_3917M_3918M_3919M_3920M_3921M_3922M_3923M_3924M_3925M_3926M_3927M_3928M_3929M_3930M_3931M_3932M_3933M_3934M_3935M_3936M_3937M_3938M_3939M_3940M_3941M_3942M_3943M_3944M_3945M_3946M_3947M_3948M_3949M_3950M_3951M_3952M_3953M_3954M_3955M_3956M_3957M_3958M_3959M_3960M_3961M_3962M_3963M_3964M_3965M_3966M_3967M_3968M_3969M_3970M_3971M_3972M_3973M_3974M_3975M_3976M_3977M_3978M_3979M_3980M_3981M_3982M_3983M_3984M_3985M_3986M_3987M_3988M_3989M_3990M_3991M_3992M_3993M_3994M_3995M_3996M_3997M_3998M_3999M_4000M_4001M_4002M_4003M_4004M_4005M_4006M_4007M_4008M_4009M_4010M_4011M_4012M_4013M_4014M_4015M_4016M_4017M_4018M_4019M_4020M_4021M_4022M_4023M_4024M_4025M_4026M_4027M_4028M_4029M_4030M_4031M_4032M_4033M_4034M_4035M_4036M_4037M_4038M_4039M_4040M_4041M_4042M_4043M_4044M_4045M_4046M_4047M_4048M_4049M_4050M_4051M_4052M_4053M_4054M_4055M_4056M_4057M_4058M_4059M_4060M_4061M_4062M_4063M_4064M_4065M_4066M_4067M_4068M_4069M_4070M_4071M_4072M_4073M_4074M_4075M_4076M_4077M_4078M_4079M_4080M_4081M_4082M_4083M_4084M_4085M_4086M_4087M_4088M_4089M_4090M_4091M_4092M_4093M_4094M_4095M_4096M_4097M_4098M_4099M_4100M_4101M_4102M_4103M_4104M_4105M_4106M_4107M_4108M_4109M_4110M_4111M_4112M_4113M_4114M_4115M_4116M_4117M_4118M_4119M_4120M_4121M_4122M_4123M_4124M_4125M_4126M_4127M_4128M_4129M_4130M_4131M_4132M_4133M_4134M_4135M_4136M_4137M_4138M_4139M_4140M_4141M_4142M_4143M_4144M_4145M_4146M_4147M_4148M_4149M_4150M_4151M_4152M_4153M_4154M_4155M_4156M_4157M_4158M_4159M_4160M_4161M_4162M_4163M_4164M_4165M_4166M_4167M_4168M_4169M_4170M_4171M_4172M_4173M_4174M_4175M_4176M_4177M_4178M_4179M_4180M_4181M_4182M_4183M_4184M_4185M_4186M_4187M_4188M_4189M_4190M_4191M_4192M_4193M_4194M_4195M_4196M_4197M_4198M_4199M_4200M_4201M_4202M_4203M_4204M_4205M_4206M_4207M_4208M_4209M_4210M_4211M_4212M_4213M_4214M_4215M_4216M_4217M_4218M_4219M_4220M_4221M_4222M_4223M_4224M_4225M_4226M_4227M_4228M_4229M_4230M_4231M_4232M_4233M_4234M_4235M_4236M_4237M_4238M_4239M_4240M_4241M_4242M_4243M_4244M_4245M_4246M_4247M_4248M_4249M_4250M_4251M_4252M_4253M_4254M_4255M_4256M_4257M_4258M_4259M_4260M_4261M_4262M_4263M_4264M_4265M_4266M_4267M_4268M_4269M_4270M_4271M_4272M_4273M_4274M_4275M_4276M_4277M_4278M_4279M_4280M_4281M_4282M_4283M_4284M_4285M_4286M_4287M_4288M_4289M_4290M_4291M_4292M_4293M_4294M_4295M_4296M_4297M_4298M_4299M_4300M_4301M_4302M_4303M_4304M_4305M_4306M_4307M_4308M_4309M_4310M_4311M_4312M_4313M_4314M_4315M_4316M_4317M_4318M_4319M_4320M_4321M_4322M_4323M_4324M_4325M_4326M_4327M_4328M_4329M_4330M_4331M_4332M_4333M_4334M_4335M_4336M_4337M_4338M_4339M_4340M_4341M_4342M_4343M_4344M_4345M_4346M_4347M_4348M_4349M_4350M_4351M_4352M_4353M_4354M_4355M_4356M_4357M_4358M_4359M_4360M_4361M_4362M_4363M_4364M_4365M_4366M_4367M_4368M_4369M_4370M_4371M_4372M_4373M_4374M_4375M_4376M_4377M_4378M_4379M_4380M_4381M_4382M_4383M_4384M_4385M_4386M_4387M_4388M_4389M_4390M_4391M_4392M_4393M_4394M_4395M_4396M_4397M_4398M_4399M_4400M_4401M_4402M_4403M_4404M_4405M_4406M_4407M_4408M_4409M_4410M_4411M_4412M_4413M_4414M_4415M_4416M_4417M_4418M_4419M_4420M_4421M_4422M_4423M_4424M_4425M_4426M_4427M_4428M_4429M_4430M_4431M_4432M_4433M_4434M_4435M_4436M_4437M_4438M_4439M_4440M_4441M_4442M_4443M_4444M_4445M_4446M_4447M_4448M_4449M_4450M_4451M_4452M_4453M_4454M_4455M_4456M_4457M_4458M_4459M_4460M_4461M_4462M_4463M_4464M_4465M_4466M_4467M_4468M_4469M_4470M_4471M_4472M_4473M_4474M_4475M_4476M_4477M_4478M_4479M_4480M_4481M_4482M_4483M_4484M_4485M_4486M_4487M_4488M_4489M_4490M_4491M_4492M_4493M_4494M_4495M_4496M_4497M_4498M_4499M_4500M_4501M_4502M_4503M_4504M_4505M_4506M_4507M_4508M_4509M_4510M_4511M_4512M_4513M_4514M_4515M_4516M_4517M_4518M_4519M_4520M_4521M_4522M_4523M_4524M_4525M_4526M_4527M_4528M_4529M_4530M_4531M_4532M_4533M_4534M_4535M_4536M_4537M_4538M_4539M_4540M_4541M_4542M_4543M_4544M_4545M_4546M_4547M_4548M_4549M_4550M_4551M_4552M_4553M_4554M_4555M_4556M_4557M_4558M_4559M_4560M_4561M_4562M_4563M_4564M_4565M_4566M_4567M_4568M_4569M_4570M_4571M_4572M_4573M_4574M_4575M_4576M_4577M_4578M_4579M_4580M_4581M_4582M_4583M_4584M_4585M_4586M_4587M_4588M_4589M_4590M_4591M_4592M_4593M_4594M_4595M_4596M_4597M_4598M_4599M_4600M_4601M_4602M_4603M_4604M_4605M_4606M_4607M_4608M_4609M_4610M_4611M_4612M_4613M_4614M_4615M_4616M_4617M_4618M_4619M_4620M_4621M_4622M_4623M_4624M_4625M_4626M_4627M_4628M_4629M_4630M_4631M_4632M_4633M_4634M_4635M_4636M_4637M_4638M_4639M_4640M_4641M_4642M_4643M_4644M_4645M_4646M_4647M_4648M_4649M_4650M_4651M_4652M_4653M_4654M_4655M_4656M_4657M_4658M_4659M_4660M_4661M_4662M_4663M_4664M_4665M_4666M_4667M_4668M_4669M_4670M_4671M_4672M_4673M_4674M_4675M_4676M_4677M_4678M_4679M_4680M_4681M_4682M_4683M_4684M_4685M_4686M_4687M_4688M_4689M_4690M_4691M_4692M_4693M_4694M_4695M_4696M_4697M_4698M_4699M_4700M_4701M_4702M_4703M_4704M_4705M_4706M_4707M_4708M_4709M_4710M_4711M_4712M_4713M_4714M_4715M_4716M_4717M_4718M_4719M_4720M_4721M_4722M_4723M_4724M_4725M_4726M_4727M_4728M_4729M_4730M_4731M_4732M_4733M_4734M_4735M_4736M_4737M_4738M_4739M_4740M_4741M_4742M_4743M_4744M_4745M_4746M_4747M_4748M_4749M_4750M_4751M_4752M_4753M_4754M_4755M_4756M_4757M_4758M_4759M_4760M_4761M_4762M_4763M_4764M_4765M_4766M_4767M_4768M_4769M_4770M_4771M_4772M_4773M_4774M_4775M_4776M_4777M_4778M_4779M_4780M_4781M_4782M_4783M_4784M_4785M_4786M_4787M_4788M_4789M_4790M_4791M_4792M_4793M_4794M_4795M_4796M_4797M_4798M_4799M_4800M_4801M_4802M_4803M_4804M_4805M_4806M_4807M_4808M_4809M_4810M_4811M_4812M_4813M_4814M_4815M_4816M_4817M_4818M_4819M_4820M_4821M_4822M_4823M_4824M_4825M_4826M_4827M_4828M_4829M_4830M_4831M_4832M_4833M_4834M_4835M_4836M_4837M_4838M_4839M_4840M_4841M_4842M_4843M_4844M_4845M_4846M_4847M_4848M_4849M_4850M_4851M_4852M_4853M_4854M_4855M_4856M_4857M_4858M_4859M_4860M_4861M_4862M_4863M_4864M_4865M_4866M_4867M_4868M_4869M_4870M_4871M_4872M_4873M_4874M_4875M_4876M_4877M_4878M_4879M_4880M_4881M_4882M_4883M_4884M_4885M_4886M_4887M_4888M_4889M_4890M_4891M_4892M_4893M_4894M_4895M_4896M_4897M_4898M_4899M_4900M_4901M_4902M_4903M_4904M_4905M_4906M_4907M_4908M_4909M_4910M_4911M_4912M_4913M_4914M_4915M_4916M_4917M_4918M_4919M_4920M_4921M_4922M_4923M_4924M_4925M_4926M_4927M_4928M_4929M_4930M_4931M_4932M_4933M_4934M_4935M_4936M_4937M_4938M_4939M_4940M_4941M_4942M_4943M_4944M_4945M_4946M_4947M_4948M_4949M_4950M_4951M_4952M_4953M_4954M_4955M_4956M_4957M_4958M_4959M_4960M_4961M_4962M_4963M_4964M_4965M_4966M_4967M_4968M_4969M_4970M_4971M_4972M_4973M_4974M_4975M_4976M_4977M_4978M_4979M_4980M_4981M_4982M_4983M_4984M_4985M_4986M_4987M_4988M_4989M_4990M_4991M_4992M_4993M_4994M_4995M_4996M_4997M_4998M_4999M_5000M_5001M_5002M_5003M_5004M_5005M_5006M_5007M_5008M_5009M_5010M_5011M_5012M_5013M_5014M_5015M_5016M_5017M_5018M_5019M_5020M_5021M_5022M_5023M_5024M_5025M_5026M_5027M_5028M_5029M_5030M_5031M_5032M_5033M_5034M_5035M_5036M_5037M_5038M_5039M_5040M_5041M_5042M_5043M_5044M_5045M_5046M_5047M_5048M_5049M_5050M_5051M_5052M_5053M_5054M_5055M_5056M_5057M_5058M_5059M_5060M_5061M_5062M_5063M_5064M_5065M_5066M_5067M_5068M_5069M_5070M_5071M_5072M_5073M_5074M_5075M_5076M_5077M_5078M_5079M_5080M_5081M_5082M_5083M_5084M_5085M_5086M_5087M_5088M_5089M_5090M_5091M_5092M_5093M_5094M_5095M_5096M_5097M_5098M_5099M_5100M_5101M_5102M_5103M_5104M_5105M_5106M_5107M_5108M_5109M_5110M_5111M_5112M_5113M_5114M_5115M_5116M_5117M_5118M_5119M_5120M_5121M_5122M_5123M_5124M_5125M_5126M_5127M_5128M_5129M_5130M_5131M_5132M_5133M_5134M_5135M_5136M_5137M_5138M_5139M_5140M_5141M_5142M_5143M_5144M_5145M_5146M_5147M_5148M_5149M_5150M_5151M_5152M_5153M_5154M_5155M_5156M_5157M_5158M_5159M_5160M_5161M_5162M_5163M_5164M_5165M_5166M_5167M_5168M_5169M_5170M_5171M_5172M_5173M_5174M_5175M_5176M_5177M_5178M_5179M_5180M_5181M_5182M_5183M_5184M_5185M_5186M_5187M_5188M_5189M_5190M_5191M_5192M_5193M_5194M_5195M_5196M_5197M_5198M_5199M_5200M_5201M_5202M_5203M_5204M_5205M_5206M_5207M_5208M_5209M_5210M_5211M_5212M_5213M_5214M_5215M_5216M_5217M_5218M_5219M_5220M_5221M_5222M_5223M_5224M_5225M_5226M_5227M_5228M_5229M_5230M_5231M_5232M_5233M_5234M_5235M_5236M_5237M_5238M_5239M_5240M_5241M_5242M_5243M_5244M_5245M_5246M_5247M_5248M_5249M_5250M_5251M_5252M_5253M_5254M_5255M_5256M_5257M_5258M_5259M_5260M_5261M_5262M_5263M_5264M_5265M_5266M_5267M_5268M_5269M_5270M_5271M_5272M_5273M_5274M_5275M_5276M_5277M_5278M_5279M_5280M_5281M_5282M_5283M_5284M_5285M_5286M_5287M_5288M_5289M_5290M_5291M_5292M_5293M_5294M_5295M_5296M_5297M_5298M_5299M_5300M_5301M_5302M_5303M_5304M_5305M_5306M_5307M_5308M_5309M_5310M_5311M_5312M_5313M_5314M_5315M_5316M_5317M_5318M_5319M_5320M_5321M_5322M_5323M_5324M_5325M_5326M_5327M_5328M_5329M_5330M_5331M_5332M_5333M_5334M_5335M_5336M_5337M_5338M_5339M_5340M_5341M_5342M_5343M_5344M_5345M_5346M_5347M_5348M_5349M_5350M_5351M_5352M_5353M_5354M_5355M_5356M_5357M_5358M_5359M_5360M_5361M_5362M_5363M_5364M_5365M_5366M_5367M_5368M_5369M_5370M_5371M_5372M_5373M_5374M_5375M_5376M_5377M_5378M_5379M_5380M_5381M_5382M_5383M_5384M_5385M_5386M_5387M_5388M_5389M_5390M_5391M_5392M_5393M_5394M_5395M_5396M_5397M_5398M_5399M_5400M_5401M_5402M_5403M_5404M_5405M_5406M_5407M_5408M_5409M_5410M_5411M_5412M_5413M_5414M_5415M_5416M_5417M_5418M_5419M_5420M_5421M_5422M_5423M_5424M_5425M_5426M_5427M_5428M_5429M_5430M_5431M_5432M_5433M_5434M_5435M_5436M_5437M_5438M_5439M_5440M_5441M_5442M_5443M_5444M_5445M_5446M_5447M_5448M_5449M_5450M_5451M_5452M_5453M_5454M_5455M_5456M_5457M_5458M_5459M_5460M_5461M_5462M_5463M_5464M_5465M_5466M_5467M_5468M_5469M_5470M_5471M_5472M_5473M_5474M_5475M_5476M_5477M_5478M_5479M_5480M_5481M_5482M_5483M_5484M_5485M_5486M_5487M_5488M_5489M_5490M_5491M_5492M_5493M_5494M_5495M_5496M_5497M_5498M_5499M_5500M_5501M_5502M_5503M_5504M_5505M_5506M_5507M_5508M_5509M_5510M_5511M_5512M_5513M_5514M_5515M_5516M_5517M_5518M_5519M_5520M_5521M_5522M_5523M_5524M_5525M_5526M_5527M_5528M_5529M_5530M_5531M_5532M_5533M_5534M_5535M_5536M_5537M_5538M_5539M_5540M_5541M_5542M_5543M_5544M_5545M_5546M_5547M_5548M_5549M_5550M_5551M_5552M_5553M_5554M_5555M_5556M_5557M_5558M_5559M_5560M_5561M_5562M_5563M_5564M_5565M_5566M_5567M_5568M_5569M_5570M_5571M_5572M_5573M_5574M_5575M_5576M_5577M_5578M_5579M_5580M_5581M_5582M_5583M_5584M_5585M_5586M_5587M_5588M_5589M_5590M_5591M_5592M_5593M_5594M_5595M_5596M_5597M_5598M_5599M_5600M_5601M_5602M_5603M_5604M_5605M_5606M_5607M_5608M_5609M_5610M_5611M_5612M_5613M_5614M_5615M_5616M_5617M_5618M_5619M_5620M_5621M_5622M_5623M_5624M_5625M_5626M_5627M_5628M_5629M_5630M_5631M_5632M_5633M_5634M_5635M_5636M_5637M_5638M_5639M_5640M_5641M_5642M_5643M_5644M_5645M_5646M_5647M_5648M_5649M_5650M_5651M_5652M_5653M_5654M_5655M_5656M_5657M_5658M_5659M_5660M_5661M_5662M_5663M_5664M_5665M_5666M_5667M_5668M_5669M_5670M_5671M_5672M_5673M_5674M_5675M_5676M_5677M_5678M_5679M_5680M_5681M_5682M_5683M_5684M_5685M_5686M_5687M_5688M_5689M_5690M_5691M_5692M_5693M_5694M_5695M_5696M_5697M_5698M_5699M_5700M_5701M_5702M_5703M_5704M_5705M_5706M_5707M_5708M_5709M_5710M_5711M_5712M_5713M_5714M_5715M_5716M_5717M_5718M_5719M_5720M_5721M_5722M_5723M_5724M_5725M_5726M_5727M_5728M_5729M_5730M_5731M_5732M_5733M_5734M_5735M_5736M_5737M_5738M_5739M_5740M_5741M_5742M_5743M_5744M_5745M_5746M_5747M_5748M_5749M_5750M_5751M_5752M_5753M_5754M_5755M_5756M_5757M_5758M_5759M_5760M_5761M_5762M_5763M_5764M_5765M_5766M_5767M_5768M_5769M_5770M_5771M_5772M_5773M_5774M_5775M_5776M_5777M_5778M_5779M_5780M_5781M_5782M_5783M_5784M_5785M_5786M_5787M_5788M_5789M_5790M_5791M_5792M_5793M_5794M_5795M_5796M_5797M_5798M_5799M_5800M_5801M_5802M_5803M_5804M_5805M_5806M_5807M_5808M_5809M_5810M_5811M_5812M_5813M_5814M_5815M_5816M_5817M_5818M_5819M_5820M_5821M_5822M_5823M_5824M_5825M_5826M_5827M_5828M_5829M_5830M_5831M_5832M_5833M_5834M_5835M_5836M_5837M_5838M_5839M_5840M_5841M_5842M_5843M_5844M_5845M_5846M_5847M_5848M_5849M_5850M_5851M_5852M_5853M_5854M_5855M_5856M_5857M_5858M_5859M_5860M_5861M_5862M_5863M_5864M_5865M_5866M_5867M_5868M_5869M_5870M_5871M_5872M_5873M_5874M_5875M_5876M_5877M_5878M_5879M_5880M_5881M_5882M_5883M_5884M_5885M_5886M_5887M_5888M_5889M_5890M_5891M_5892M_5893M_5894M_5895M_5896M_5897M_5898M_5899M_5900M_5901M_5902M_5903M_5904M_5905M_5906M_5907M_5908M_5909M_5910M_5911M_5912M_5913M_5914M_5915M_5916M_5917M_5918M_5919M_5920M_5921M_5922M_5923M_5924M_5925M_5926M_5927M_5928M_5929M_5930M_5931M_5932M_5933M_5934M_5935M_5936M_5937M_5938M_5939M_5940M_5941M_5942M_5943M_5944M_5945M_5946M_5947M_5948M_5949M_5950M_5951M_5952M_5953M_5954M_5955M_5956M_5957M_5958M_5959M_5960M_5961M_5962M_5963M_5964M_5965M_5966M_5967M_5968M_5969M_5970M_5971M_5972M_5973M_5974M_5975M_5976M_5977M_5978M_5979M_5980M_5981M_5982M_5983M_5984M_5985M_5986M_5987M_5988M_5989M_5990M_5991M_5992M_5993M_5994M_5995M_5996M_5997M_5998M_5999M_6000M_6001M_6002M_6003M_6004M_6005M_6006M_6007M_6008M_6009M_6010M_6011M_6012M_6013M_6014M_6015M_6016M_6017M_6018M_6019M_6020M_6021M_6022M_6023M_6024M_6025M_6026M_6027M_6028M_6029M_6030M_6031M_6032M_6033M_6034M_6035M_6036M_6037M_6038M_6039M_6040M_6041M_6042M_6043M_6044M_6045M_6046M_6047M_6048M_6049M_6050M_6051M_6052M_6053M_6054M_6055M_6056M_6057M_6058M_6059M_6060M_6061M_6062M_6063M_6064M_6065M_6066M_6067M_6068M_6069M_6070M_6071M_6072M_6073M_6074M_6075M_6076M_6077M_6078M_6079M_6080M_6081M_6082M_6083M_6084M_6085M_6086M_6087M_6088M_6089M_6090M_6091M_6092M_6093M_6094M_6095M_6096M_6097M_6098M_6099M_6100M_6101M_6102M_6103M_6104M_6105M_6106M_6107M_6108M_6109M_6110M_6111M_6112M_6113M_6114M_6115M_6116M_6117M_6118M_6119M_6120M_6121M_6122M_6123M_6124M_6125M_6126M_6127M_6128M_6129M_6130M_6131M_6132M_6133M_6134M_6135M_6136M_6137M_6138M_6139M_6140M_6141M_6142M_6143M_6144M_6145M_6146M_6147M_6148M_6149M_6150M_6151M_6152M_6153M_6154M_6155M_6156M_6157M_6158M_6159M_6160M_6161M_6162M_6163M_6164M_6165M_6166M_6167M_6168M_6169M_6170M_6171M_6172M_6173M_6174M_6175M_6176M_6177M_6178M_6179M_6180M_6181M_6182M_6183M_6184M_6185M_6186M_6187M_6188M_6189M_6190M_6191M_6192M_6193M_6194M_6195M_6196M_6197M_6198M_6199M_6200M_6201M_6202M_6203M_6204M_6205M_6206M_6207M_6208M_6209M_6210M_6211M_6212M_6213M_6214M_6215M_6216M_6217M_6218M_6219M_6220M_6221M_6222M_6223M_6224M_6225M_6226M_6227M_6228M_6229M_6230M_6231M_6232M_6233M_6234M_6235M_6236M_6237M_6238M_6239M_6240M_6241M_6242M_6243M_6244M_6245M_6246M_6247M_6248M_6249M_6250M_6251M_6252M_6253M_6254M_6255M_6256M_6257M_6258M_6259M_6260M_6261M_6262M_6263M_6264M_6265M_6266M_6267M_6268M_6269M_6270M_6271M_6272M_6273M_6274M_6275M_6276M_6277M_6278M_6279M_6280M_6281M_6282M_6283M_6284M_6285M_6286M_6287M_6288M_6289M_6290M_6291M_6292M_6293M_6294M_6295M_6296M_6297M_6298M_6299M_6300M_6301M_6302M_6303M_6304M_6305M_6306M_6307M_6308M_6309M_6310M_6311M_6312M_6313M_6314M_6315M_6316M_6317M_6318M_6319M_6320M_6321M_6322M_6323M_6324M_6325M_6326M_6327M_6328M_6329M_6330M_6331M_6332M_6333M_6334M_6335M_6336M_6337M_6338M_6339M_6340M_6341M_6342M_6343M_6344M_6345M_6346M_6347M_6348M_6349M_6350M_6351M_6352M_6353M_6354M_6355M_6356M_6357M_6358M_6359M_6360M_6361M_6362M_6363M_6364M_6365M_6366M_6367M_6368M_6369M_6370M_6371M_6372M_6373M_6374M_6375M_6376M_6377M_6378M_6379M_6380M_6381M_6382M_6383M_6384M_6385M_6386M_6387M_6388M_6389M_6390M_6391M_6392M_6393M_6394M_6395M_6396M_6397M_6398M_6399M_6400M_6401M_6402M_6403M_6404M_6405M_6406M_6407M_6408M_6409M_6410M_6411M_6412M_6413M_6414M_6415M_6416M_6417M_6418M_6419M_6420M_6421M_6422M_6423M_6424M_6425M_6426M_6427M_6428M_6429M_6430M_6431M_6432M_6433M_6434M_6435M_6436M_6437M_6438M_6439M_6440M_6441M_6442M_6443M_6444M_6445M_6446M_6447M_6448M_6449M_6450M_6451M_6452M_6453M_6454M_6455M_6456M_6457M_6458M_6459M_6460M_6461M_6462M_6463M_6464M_6465M_6466M_6467M_6468M_6469M_6470M_6471M_6472M_6473M_6474M_6475M_6476M_6477M_6478M_6479M_6480M_6481M_6482M_6483M_6484M_6485M_6486M_6487M_6488M_6489M_6490M_6491M_6492M_6493M_6494M_6495M_6496M_6497M_6498M_6499M_6500M_6501M_6502M_6503M_6504M_6505M_6506M_6507M_6508M_6509M_6510M_6511M_6512M_6513M_6514M_6515M_6516M_6517M_6518M_6519M_6520M_6521M_6522M_6523M_6524M_6525M_6526M_6527M_6528M_6529M_6530M_6531M_6532M_6533M_6534M_6535M_6536M_6537M_6538M_6539M_6540M_6541M_6542M_6543M_6544M_6545M_6546M_6547M_6548M_6549M_6550M_6551M_6552M_6553M_6554M_6555M_6556M_6557M_6558M_6559M_6560M_6561M_6562M_6563M_6564M_6565M_6566M_6567M_6568M_6569M_6570M_6571M_6572M_6573M_6574M_6575M_6576M_6577M_6578M_6579M_6580M_6581M_6582M_6583M_6584M_6585M_6586M_6587M_6588M_6589M_6590M_6591M_6592M_6593M_6594M_6595M_6596M_6597M_6598M_6599M_6600M_6601M_6602M_6603M_6604M_6605M_6606M_6607M_6608M_6609M_6610M_6611M_6612M_6613M_6614M_6615M_6616M_6617M_6618M_6619M_6620M_6621M_6622M_6623M_6624M_6625M_6626M_6627M_6628M_6629M_6630M_6631M_6632M_6633M_6634M_6635M_6636M_6637M_6638M_6639M_6640M_6641M_6642M_6643M_6644M_6645M_6646M_6647M_6648M_6649M_6650M_6651M_6652M_6653M_6654M_6655M_6656M_6657M_6658M_6659M_6660M_6661M_6662M_6663M_6664M_6665M_6666M_6667M_6668M_6669M_6670M_6671M_6672M_6673M_6674M_6675M_6676M_6677M_6678M_6679M_6680M_6681M_6682M_6683M_6684M_6685M_6686M_6687M_6688M_6689M_6690M_6691M_6692M_6693M_6694M_6695M_6696M_6697M_6698M_6699M_6700M_6701M_6702M_6703M_6704M_6705M_6706M_6707M_6708M_6709M_6710M_6711M_6712M_6713M_6714M_6715M_6716M_6717M_6718M_6719M_6720M_6721M_6722M_6723M_6724M_6725M_6726M_6727M_6728M_6729M_6730M_6731M_6732M_6733M_6734M_6735M_6736M_6737M_6738M_6739M_6740M_6741M_6742M_6743M_6744M_6745M_6746M_6747M_6748M_6749M_6750M_6751M_6752M_6753M_6754M_6755M_6756M_6757M_6758M_6759M_6760M_6761M_6762M_6763M_6764M_6765M_6766M_6767M_6768M_6769M_6770M_6771M_6772M_6773M_6774M_6775M_6776M_6777M_6778M_6779M_6780M_6781M_6782M_6783M_6784M_6785M_6786M_6787M_6788M_6789M_6790M_6791M_6792M_6793M_6794M_6795M_6796M_6797M_6798M_6799M_6800M_6801M_6802M_6803M_6804M_6805M_6806M_6807M_6808M_6809M_6810M_6811M_6812M_6813M_6814M_6815M_6816M_6817M_6818M_6819M_6820M_6821M_6822M_6823M_6824M_6825M_6826M_6827M_6828M_6829M_6830M_6831M_6832M_6833M_6834M_6835M_6836M_6837M_6838M_6839M_6840M_6841M_6842M_6843M_6844M_6845M_6846M_6847M_6848M_6849M_6850M_6851M_6852M_6853M_6854M_6855M_6856M_6857M_6858M_6859M_6860M_6861M_6862M_6863M_6864M_6865M_6866M_6867M_6868M_6869M_6870M_6871M_6872M_6873M_6874M_6875M_6876M_6877M_6878M_6879M_6880M_6881M_6882M_6883M_6884M_6885M_6886M_6887M_6888M_6889M_6890M_6891M_6892M_6893M_6894M_6895M_6896M_6897M_6898M_6899M_6900M_6901M_6902M_6903M_6904M_6905M_6906M_6907M_6908M_6909M_6910M_6911M_6912M_6913M_6914M_6915M_6916M_6917M_6918M_6919M_6920M_6921M_6922M_6923M_6924M_6925M_6926M_6927M_6928M_6929M_6930M_6931M_6932M_6933M_6934M_6935M_6936M_6937M_6938M_6939M_6940M_6941M_6942M_6943M_6944M_6945M_6946M_6947M_6948M_6949M_6950M_6951M_6952M_6953M_6954M_6955M_6956M_6957M_6958M_6959M_6960M_6961M_6962M_6963M_6964M_6965M_6966M_6967M_6968M_6969M_6970M_6971M_6972M_6973M_6974M_6975M_6976M_6977M_6978M_6979M_6980M_6981M_6982M_6983M_6984M_6985M_6986M_6987M_6988M_6989M_6990M_6991M_6992M_6993M_6994M_6995M_6996M_6997M_6998M_6999M_7000M_7001M_7002M_7003M_7004M_7005M_7006M_7007M_7008M_7009M_7010M_7011M_7012M_7013M_7014M_7015M_7016M_7017M_7018M_7019M_7020M_7021M_7022M_7023M_7024M_7025M_7026M_7027M_7028M_7029M_7030M_7031M_7032M_7033M_7034M_7035M_7036M_7037M_7038M_7039M_7040M_7041M_7042M_7043M_7044M_7045M_7046M_7047M_7048M_7049M_7050M_7051M_7052M_7053M_7054M_7055M_7056M_7057M_7058M_7059M_7060M_7061M_7062M_7063M_7064M_7065M_7066M_7067M_7068M_7069M_7070M_7071M_7072M_7073M_7074M_7075M_7076M_7077M_7078M_7079M_7080M_7081M_7082M_7083M_7084M_7085M_7086M_7087M_7088M_7089M_7090M_7091M_7092M_7093M_7094M_7095M_7096M_7097M_7098M_7099M_7100M_7101M_7102M_7103M_7104M_7105M_7106M_7107M_7108M_7109M_7110M_7111M_7112M_7113M_7114M_7115M_7116M_7117M_7118M_7119M_7120M_7121M_7122M_7123M_7124M_7125M_7126M_7127M_7128M_7129M_7130M_7131M_7132M_7133M_7134M_7135M_7136M_7137M_7138M_7139M_7140M_7141M_7142M_7143M_7144M_7145M_7146M_7147M_7148M_7149M_7150M_7151M_7152M_7153M_7154M_7155M_7156M_7157M_7158M_7159M_7160M_7161M_7162M_7163M_7164M_7165M_7166M_7167M_7168M_7169M_7170M_7171M_7172M_7173M_7174M_7175M_7176M_7177M_7178M_7179M_7180M_7181M_7182M_7183M_7184M_7185M_7186M_7187M_7188M_7189M_7190M_7191M_7192M_7193M_7194M_7195M_7196M_7197M_7198M_7199M_7200M_7201M_7202M_7203M_7204M_7205M_7206M_7207M_7208M_7209M_7210M_7211M_7212M_7213M_7214M_7215M_7216M_7217M_7218M_7219M_7220M_7221M_7222M_7223M_7224M_7225M_7226M_7227M_7228M_7229M_7230M_7231M_7232M_7233M_7234M_7235M_7236M_7237M_7238M_7239M_7240M_7241M_7242M_7243M_7244M_7245M_7246M_7247M_7248M_7249M_7250M_7251M_7252M_7253M_7254M_7255M_7256M_7257M_7258M_7259M_7260M_7261M_7262M_7263M_7264M_7265M_7266M_7267M_7268M_7269M_7270M_7271M_7272M_7273M_7274M_7275M_7276M_7277M_7278M_7279M_7280M_7281M_7282M_7283M_7284M_7285M_7286M_7287M_7288M_7289M_7290M_7291M_7292M_7293M_7294M_7295M_7296M_7297M_7298M_7299M_7300M_7301M_7302M_7303M_7304M_7305M_7306M_7307M_7308M_7309M_7310M_7311M_7312M_7313M_7314M_7315M_7316M_7317M_7318M_7319M_7320M_7321M_7322M_7323M_7324M_7325M_7326M_7327M_7328M_7329M_7330M_7331M_7332M_7333M_7334M_7335M_7336M_7337M_7338M_7339M_7340M_7341M_7342M_7343M_7344M_7345M_7346M_7347M_7348M_7349M_7350M_7351M_7352M_7353M_7354M_7355M_7356M_7357M_7358M_7359M_7360M_7361M_7362M_7363M_7364M_7365M_7366M_7367M_7368M_7369M_7370M_7371M_7372M_7373M_7374M_7375M_7376M_7377M_7378M_7379M_7380M_7381M_7382M_7383M_7384M_7385M_7386M_7387M_7388M_7389M_7390M_7391M_7392M_7393M_7394M_7395M_7396M_7397M_7398M_7399M_7400M_7401M_7402M_7403M_7404M_7405M_7406M_7407M_7408M_7409M_7410M_7411M_7412M_7413M_7414M_7415M_7416M_7417M_7418M_7419M_7420M_7421M_7422M_7423M_7424M_7425M_7426M_7427M_7428M_7429M_7430M_7431M_7432M_7433M_7434M_7435M_7436M_7437M_7438M_7439M_7440M_7441M_7442M_7443M_7444M_7445M_7446M_7447M_7448M_7449M_7450M_7451M_7452M_7453M_7454M_7455M_7456M_7457M_7458M_7459M_7460M_7461M_7462M_7463M_7464M_7465M_7466M_7467M_7468M_7469M_7470M_7471M_7472M_7473M_7474M_7475M_7476M_7477M_7478M_7479M_7480M_7481M_7482M_7483M_7484M_7485M_7486M_7487M_7488M_7489M_7490M_7491M_7492M_7493M_7494M_7495M_7496M_7497M_7498M_7499M_7500M_7501M_7502M_7503M_7504M_7505M_7506M_7507M_7508M_7509M_7510M_7511M_7512M_7513M_7514M_7515M_7516M_7517M_7518M_7519M_7520M_7521M_7522M_7523M_7524M_7525M_7526M_7527M_7528M_7529M_7530M_7531M_7532M_7533M_7534M_7535M_7536M_7537M_7538M_7539M_7540M_7541M_7542M_7543M_7544M_7545M_7546M_7547M_7548M_7549M_7550M_7551M_7552M_7553M_7554M_7555M_7556M_7557M_7558M_7559M_7560M_7561M_7562M_7563M_7564M_7565M_7566M_7567M_7568M_7569M_7570M_7571M_7572M_7573M_7574M_7575M_7576M_7577M_7578M_7579M_7580M_7581M_7582M_7583M_7584M_7585M_7586M_7587M_7588M_7589M_7590M_7591M_7592M_7593M_7594M_7595M_7596M_7597M_7598M_7599M_7600M_7601M_7602M_7603M_7604M_7605M_7606M_7607M_7608M_7609M_7610M_7611M_7612M_7613M_7614M_7615M_7616M_7617M_7618M_7619M_7620M_7621M_7622M_7623M_7624M_7625M_7626M_7627M_7628M_7629M_7630M_7631M_7632M_7633M_7634M_7635M_7636M_7637M_7638M_7639M_7640M_7641M_7642M_7643M_7644M_7645M_7646M_7647M_7648M_7649M_7650M_7651M_7652M_7653M_7654M_7655M_7656M_7657M_7658M_7659M_7660M_7661M_7662M_7663M_7664M_7665M_7666M_7667M_7668M_7669M_7670M_7671M_7672M_7673M_7674M_7675M_7676M_7677M_7678M_7679M_7680M_7681M_7682M_7683M_7684M_7685M_7686M_7687M_7688M_7689M_7690M_7691M_7692M_7693M_7694M_7695M_7696M_7697M_7698M_7699M_7700M_7701M_7702M_7703M_7704M_7705M_7706M_7707M_7708M_7709M_7710M_7711M_7712M_7713M_7714M_7715M_7716M_7717M_7718M_7719M_7720M_7721M_7722M_7723M_7724M_7725M_7726M_7727M_7728M_7729M_7730M_7731M_7732M_7733M_7734M_7735M_7736M_7737M_7738M_7739M_7740M_7741M_7742M_7743M_7744M_7745M_7746M_7747M_7748M_7749M_7750M_7751M_7752M_7753M_7754M_7755M_7756M_7757M_7758M_7759M_7760M_7761M_7762M_7763M_7764M_7765M_7766M_7767M_7768M_7769M_7770M_7771M_7772M_7773M_7774M_7775M_7776M_7777M_7778M_7779M_7780M_7781M_7782M_7783M_7784M_7785M_7786M_7787M_7788M_7789M_7790M_7791M_7792M_7793M_7794M_7795M_7796M_7797M_7798M_7799M_7800M_7801M_7802M_7803M_7804M_7805M_7806M_7807M_7808M_7809M_7810M_7811M_7812M_7813M_7814M_7815M_7816M_7817M_7818M_7819M_7820M_7821M_7822M_7823M_7824M_7825M_7826M_7827M_7828M_7829M_7830M_7831M_7832M_7833M_7834M_7835M_7836M_7837M_7838M_7839M_7840M_7841M_7842M_7843M_7844M_7845M_7846M_7847M_7848M_7849M_7850M_7851M_7852M_7853M_7854M_7855M_7856M_7857M_7858M_7859M_7860M_7861M_7862M_7863M_7864M_7865M_7866M_7867M_7868M_7869M_7870M_7871M_7872M_7873M_7874M_7875M_7876M_7877M_7878M_7879M_7880M_7881M_7882M_7883M_7884M_7885M_7886M_7887M_7888M_7889M_7890M_7891M_7892M_7893M_7894M_7895M_7896M_7897M_7898M_7899M_7900M_7901M_7902M_7903M_7904M_7905M_7906M_7907M_7908M_7909M_7910M_7911M_7912M_7913M_7914M_7915M_7916M_7917M_7918M_7919M_7920M_7921M_7922M_7923M_7924M_7925M_7926M_7927M_7928M_7929M_7930M_7931M_7932M_7933M_7934M_7935M_7936M_7937M_7938M_7939M_7940M_7941M_7942M_7943M_7944M_7945M_7946M_7947M_7948M_7949M_7950M_7951M_7952M_7953M_7954M_7955M_7956M_7957M_7958M_7959M_7960M_7961M_7962M_7963M_7964M_7965M_7966M_7967M_7968M_7969M_7970M_7971M_7972M_7973M_7974M_7975M_7976M_7977M_7978M_7979M_7980M_7981M_7982M_7983M_7984M_7985M_7986M_7987M_7988M_7989M_7990M_7991M_7992M_7993M_7994M_7995M_7996M_7997M_7998M_7999M_8000M_8001M_8002M_8003M_8004M_8005M_8006M_8007M_8008M_8009M_8010M_8011M_8012M_8013M_8014M_8015M_8016M_8017M_8018M_8019M_8020M_8021M_8022M_8023M_8024M_8025M_8026M_8027M_8028M_8029M_8030M_8031M_8032M_8033M_8034M_8035M_8036M_8037M_8038M_8039M_8040M_8041M_8042M_8043M_8044M_8045M_8046M_8047M_8048M_8049M_8050M_8051M_8052M_8053M_8054M_8055M_8056M_8057M_8058M_8059M_8060M_8061M_8062M_8063M_8064M_8065M_8066M_8067M_8068M_8069M_8070M_8071M_8072M_8073M_8074M_8075M_8076M_8077M_8078M_8079M_8080M_8081M_8082M_8083M_8084M_8085M_8086M_8087M_8088M_8089M_8090M_8091M_8092M_8093M_8094M_8095M_8096M_8097M_8098M_8099M_8100M_8101M_8102M_8103M_8104M_8105M_8106M_8107M_8108M_8109M_8110M_8111M_8112M_8113M_8114M_8115M_8116M_8117M_8118M_8119M_8120M_8121M_8122M_8123M_8124M_8125M_8126M_8127M_8128M_8129M_8130M_8131M_8132M_8133M_8134M_8135M_8136M_8137M_8138M_8139M_8140M_8141M_8142M_8143M_8144M_8145M_8146M_8147M_8148M_8149M_8150M_8151M_8152M_8153M_8154M_8155M_8156M_8157M_8158M_8159M_8160M_8161M_8162M_8163M_8164M_8165M_8166M_8167M_8168M_8169M_8170M_8171M_8172M_8173M_8174M_8175M_8176M_8177M_8178M_8179M_8180M_8181M_8182M_8183M_8184M_8185M_8186M_8187M_8188M_8189M_8190M_8191M_8192M_8193M_8194M_8195M_8196M_8197M_8198M_8199M_8200M_8201M_8202M_8203M_8204M_8205M_8206M_8207M_8208M_8209M_8210M_8211M_8212M_8213M_8214M_8215M_8216M_8217M_8218M_8219M_8220M_8221M_8222M_8223M_8224M_8225M_8226M_8227M_8228M_8229M_8230M_8231M_8232M_8233M_8234M_8235M_8236M_8237M_8238M_8239M_8240M_8241M_8242M_8243M_8244M_8245M_8246M_8247M_8248M_8249M_8250M_8251M_8252M_8253M_8254M_8255M_8256M_8257M_8258M_8259M_8260M_8261M_8262M_8263M_8264M_8265M_8266M_8267M_8268M_8269M_8270M_8271M_8272M_8273M_8274M_8275M_8276M_8277M_8278M_8279M_8280M_8281M_8282M_8283M_8284M_8285M_8286M_8287M_8288M_8289M_8290M_8291M_8292M_8293M_8294M_8295M_8296M_8297M_8298M_8299M_8300M_8301M_8302M_8303M_8304M_8305M_8306M_8307M_8308M_8309M_8310M_8311M_8312M_8313M_8314M_8315M_8316M_8317M_8318M_8319M_8320M_8321M_8322M_8323M_8324M_8325M_8326M_8327M_8328M_8329M_8330M_8331M_8332M_8333M_8334M_8335M_8336M_8337M_8338M_8339M_8340M_8341M_8342M_8343M_8344M_8345M_8346M_8347M_8348M_8349M_8350M_8351M_8352M_8353M_8354M_8355M_8356M_8357M_8358M_8359M_8360M_8361M_8362M_8363M_8364M_8365M_8366M_8367M_8368M_8369M_8370M_8371M_8372M_8373M_8374M_8375M_8376M_8377M_8378M_8379M_8380M_8381M_8382M_8383M_8384M_8385M_8386M_8387M_8388M_8389M_8390M_8391M_8392M_8393M_8394M_8395M_8396M_8397M_8398M_8399M_8400M_8401M_8402M_8403M_8404M_8405M_8406M_8407M_8408M_8409M_8410M_8411M_8412M_8413M_8414M_8415M_8416M_8417M_8418M_8419M_8420M_8421M_8422M_8423M_8424M_8425M_8426M_8427M_8428M_8429M_8430M_8431M_8432M_8433M_8434M_8435M_8436M_8437M_8438M_8439M_8440M_8441M_8442M_8443M_8444M_8445M_8446M_8447M_8448M_8449M_8450M_8451M_8452M_8453M_8454M_8455M_8456M_8457M_8458M_8459M_8460M_8461M_8462M_8463M_8464M_8465M_8466M_8467M_8468M_8469M_8470M_8471M_8472M_8473M_8474M_8475M_8476M_8477M_8478M_8479M_8480M_8481M_8482M_8483M_8484M_8485M_8486M_8487M_8488M_8489M_8490M_8491M_8492M_8493M_8494M_8495M_8496M_8497M_8498M_8499M_8500M_8501M_8502M_8503M_8504M_8505M_8506M_8507M_8508M_8509M_8510M_8511M_8512M_8513M_8514M_8515M_8516M_8517M_8518M_8519M_8520M_8521M_8522M_8523M_8524M_8525M_8526M_8527M_8528M_8529M_8530M_8531M_8532M_8533M_8534M_8535M_8536M_8537M_8538M_8539M_8540M_8541M_8542M_8543M_8544M_8545M_8546M_8547M_8548M_8549M_8550M_8551M_8552M_8553M_8554M_8555M_8556M_8557M_8558M_8559M_8560M_8561M_8562M_8563M_8564M_8565M_8566M_8567M_8568M_8569M_8570M_8571M_8572M_8573M_8574M_8575M_8576M_8577M_8578M_8579M_8580M_8581M_8582M_8583M_8584M_8585M_8586M_8587M_8588M_8589M_8590M_8591M_8592M_8593M_8594M_8595M_8596M_8597M_8598M_8599M_8600M_8601M_8602M_8603M_8604M_8605M_8606M_8607M_8608M_8609M_8610M_8611M_8612M_8613M_8614M_8615M_8616M_8617M_8618M_8619M_8620M_8621M_8622M_8623M_8624M_8625M_8626M_8627M_8628M_8629M_8630M_8631M_8632M_8633M_8634M_8635M_8636M_8637M_8638M_8639M_8640M_8641M_8642M_8643M_8644M_8645M_8646M_8647M_8648M_8649M_8650M_8651M_8652M_8653M_8654M_8655M_8656M_8657M_8658M_8659M_8660M_8661M_8662M_8663M_8664M_8665M_8666M_8667M_8668M_8669M_8670M_8671M_8672M_8673M_8674M_8675M_8676M_8677M_8678M_8679M_8680M_8681M_8682M_8683M_8684M_8685M_8686M_8687M_8688M_8689M_8690M_8691M_8692M_8693M_8694M_8695M_8696M_8697M_8698M_8699M_8700M_8701M_8702M_8703M_8704M_8705M_8706M_8707M_8708M_8709M_8710M_8711M_8712M_8713M_8714M_8715M_8716M_8717M_8718M_8719M_8720M_8721M_8722M_8723M_8724M_8725M_8726M_8727M_8728M_8729M_8730M_8731M_8732M_8733M_8734M_8735M_8736M_8737M_8738M_8739M_8740M_8741M_8742M_8743M_8744M_8745M_8746M_8747M_8748M_8749M_8750M_8751M_8752M_8753M_8754M_8755M_8756M_8757M_8758M_8759M_8760M_8761M_8762M_8763M_8764M_8765M_8766M_8767M_8768M_8769M_8770M_8771M_8772M_8773M_8774M_8775M_8776M_8777M_8778M_8779M_8780M_8781M_8782M_8783M_8784M_8785M_8786M_8787M_8788M_8789M_8790M_8791M_8792M_8793M_8794M_8795M_8796M_8797M_8798M_8799M_8800M_8801M_8802M_8803M_8804M_8805M_8806M_8807M_8808M_8809M_8810M_8811M_8812M_8813M_8814M_8815M_8816M_8817M_8818M_8819M_8820M_8821M_8822M_8823M_8824M_8825M_8826M_8827M_8828M_8829M_8830M_8831M_8832M_8833M_8834M_8835M_8836M_8837M_8838M_8839M_8840M_8841M_8842M_8843M_8844M_8845M_8846M_8847M_8848M_8849M_8850M_8851M_8852M_8853M_8854M_8855M_8856M_8857M_8858M_8859M_8860M_8861M_8862M_8863M_8864M_8865M_8866M_8867M_8868M_8869M_8870M_8871M_8872M_8873M_8874M_8875M_8876M_8877M_8878M_8879M_8880M_8881M_8882M_8883M_8884M_8885M_8886M_8887M_8888M_8889M_8890M_8891M_8892M_8893M_8894M_8895M_8896M_8897M_8898M_8899M_8900M_8901M_8902M_8903M_8904M_8905M_8906M_8907M_8908M_8909M_8910M_8911M_8912M_8913M_8914M_8915M_8916M_8917M_8918M_8919M_8920M_8921M_8922M_8923M_8924M_8925M_8926M_8927M_8928M_8929M_8930M_8931M_8932M_8933M_8934M_8935M_8936M_8937M_8938M_8939M_8940M_8941M_8942M_8943M_8944M_8945M_8946M_8947M_8948M_8949M_8950M_8951M_8952M_8953M_8954M_8955M_8956M_8957M_8958M_8959M_8960M_8961M_8962M_8963M_8964M_8965M_8966M_8967M_8968M_8969M_8970M_8971M_8972M_8973M_8974M_8975M_8976M_8977M_8978M_8979M_8980M_8981M_8982M_8983M_8984M_8985M_8986M_8987M_8988M_8989M_8990M_8991M_8992M_8993M_8994M_8995M_8996M_8997M_8998M_8999M_9000M_9001M_9002M_9003M_9004M_9005M_9006M_9007M_9008M_9009M_9010M_9011M_9012M_9013M_9014M_9015M_9016M_9017M_9018M_9019M_9020M_9021M_9022M_9023M_9024M_9025M_9026M_9027M_9028M_9029M_9030M_9031M_9032M_9033M_9034M_9035M_9036M_9037M_9038M_9039M_9040M_9041M_9042M_9043M_9044M_9045M_9046M_9047M_9048M_9049M_9050M_9051M_9052M_9053M_9054M_9055M_9056M_9057M_9058M_9059M_9060M_9061M_9062M_9063M_9064M_9065M_9066M_9067M_9068M_9069M_9070M_9071M_9072M_9073M_9074M_9075M_9076M_9077M_9078M_9079M_9080M_9081M_9082M_9083M_9084M_9085M_9086M_9087M_9088M_9089M_9090M_9091M_9092M_9093M_9094M_9095M_9096M_9097M_9098M_9099M_9100M_9101M_9102M_9103M_9104M_9105M_9106M_9107M_9108M_9109M_9110M_9111M_9112M_9113M_9114M_9115M_9116M_9117M_9118M_9119M_9120M_9121M_9122M_9123M_9124M_9125M_9126M_9127M_9128M_9129M_9130M_9131M_9132M_9133M_9134M_9135M_9136M_9137M_9138M_9139M_9140M_9141M_9142M_9143M_9144M_9145M_9146M_9147M_9148M_9149M_9150M_9151M_9152M_9153M_9154M_9155M_9156M_9157M_9158M_9159M_9160M_9161M_9162M_9163M_9164M_9165M_9166M_9167M_9168M_9169M_9170M_9171M_9172M_9173M_9174M_9175M_9176M_9177M_9178M_9179M_9180M_9181M_9182M_9183M_9184M_9185M_9186M_9187M_9188M_9189M_9190M_9191M_9192M_9193M_9194M_9195M_9196M_9197M_9198M_9199M_9200M_9201M_9202M_9203M_9204M_9205M_9206M_9207M_9208M_9209M_9210M_9211M_9212M_9213M_9214M_9215M_9216M_9217M_9218M_9219M_9220M_9221M_9222M_9223M_9224M_9225M_9226M_9227M_9228M_9229M_9230M_9231M_9232M_9233M_9234M_9235M_9236M_9237M_9238M_9239M_9240M_9241M_9242M_9243M_9244M_9245M_9246M_9247M_9248M_9249M_9250M_9251M_9252M_9253M_9254M_9255M_9256M_9257M_9258M_9259M_9260M_9261M_9262M_9263M_9264M_9265M_9266M_9267M_9268M_9269M_9270M_9271M_9272M_9273M_9274M_9275M_9276M_9277M_9278M_9279M_9280M_9281M_9282M_9283M_9284M_9285M_9286M_9287M_9288M_9289M_9290M_9291M_9292M_9293M_9294M_9295M_9296M_9297M_9298M_9299M_9300M_9301M_9302M_9303M_9304M_9305M_9306M_9307M_9308M_9309M_9310M_9311M_9312M_9313M_9314M_9315M_9316M_9317M_9318M_9319M_9320M_9321M_9322M_9323M_9324M_9325M_9326M_9327M_9328M_9329M_9330M_9331M_9332M_9333M_9334M_9335M_9336M_9337M_9338M_9339M_9340M_9341M_9342M_9343M_9344M_9345M_9346M_9347M_9348M_9349M_9350M_9351M_9352M_9353M_9354M_9355M_9356M_9357M_9358M_9359M_9360M_9361M_9362M_9363M_9364M_9365M_9366M_9367M_9368M_9369M_9370M_9371M_9372M_9373M_9374M_9375M_9376M_9377M_9378M_9379M_9380M_9381M_9382M_9383M_9384M_9385M_9386M_9387M_9388M_9389M_9390M_9391M_9392M_9393M_9394M_9395M_9396M_9397M_9398M_9399M_9400M_9401M_9402M_9403M_9404M_9405M_9406M_9407M_9408M_9409M_9410M_9411M_9412M_9413M_9414M_9415M_9416M_9417M_9418M_9419M_9420M_9421M_9422M_9423M_9424M_9425M_9426M_9427M_9428M_9429M_9430M_9431M_9432M_9433M_9434M_9435M_9436M_9437M_9438M_9439M_9440M_9441M_9442M_9443M_9444M_9445M_9446M_9447M_9448M_9449M_9450M_9451M_9452M_9453M_9454M_9455M_9456M_9457M_9458M_9459M_9460M_9461M_9462M_9463M_9464M_9465M_9466M_9467M_9468M_9469M_9470M_9471M_9472M_9473M_9474M_9475M_9476M_9477M_9478M_9479M_9480M_9481M_9482M_9483M_9484M_9485M_9486M_9487M_9488M_9489M_9490M_9491M_9492M_9493M_9494M_9495M_9496M_9497M_9498M_9499M_9500M_9501M_9502M_9503M_9504M_9505M_9506M_9507M_9508M_9509M_9510M_9511M_9512M_9513M_9514M_9515M_9516M_9517M_9518M_9519M_9520M_9521M_9522M_9523M_9524M_9525M_9526M_9527M_9528M_9529M_9530M_9531M_9532M_9533M_9534M_9535M_9536M_9537M_9538M_9539M_9540M_9541M_9542M_9543M_9544M_9545M_9546M_9547M_9548M_9549M_9550M_9551M_9552M_9553M_9554M_9555M_9556M_9557M_9558M_9559M_9560M_9561M_9562M_9563M_9564M_9565M_9566M_9567M_9568M_9569M_9570M_9571M_9572M_9573M_9574M_9575M_9576M_9577M_9578M_9579M_9580M_9581M_9582M_9583M_9584M_9585M_9586M_9587M_9588M_9589M_9590M_9591M_9592M_9593M_9594M_9595M_9596M_9597M_9598M_9599M_9600M_9601M_9602M_9603M_9604M_9605M_9606M_9607M_9608M_9609M_9610M_9611M_9612M_9613M_9614M_9615M_9616M_9617M_9618M_9619M_9620M_9621M_9622M_9623M_9624M_9625M_9626M_9627M_9628M_9629M_9630M_9631M_9632M_9633M_9634M_9635M_9636M_9637M_9638M_9639M_9640M_9641M_9642M_9643M_9644M_9645M_9646M_9647M_9648M_9649M_9650M_9651M_9652M_9653M_9654M_9655M_9656M_9657M_9658M_9659M_9660M_9661M_9662M_9663M_9664M_9665M_9666M_9667M_9668M_9669M_9670M_9671M_9672M_9673M_9674M_9675M_9676M_9677M_9678M_9679M_9680M_9681M_9682M_9683M_9684M_9685M_9686M_9687M_9688M_9689M_9690M_9691M_9692M_9693M_9694M_9695M_9696M_9697M_9698M_9699M_9700M_9701M_9702M_9703M_9704M_9705M_9706M_9707M_9708M_9709M_9710M_9711M_9712M_9713M_9714M_9715M_9716M_9717M_9718M_9719M_9720M_9721M_9722M_9723M_9724M_9725M_9726M_9727M_9728M_9729M_9730M_9731M_9732M_9733M_9734M_9735M_9736M_9737M_9738M_9739M_9740M_9741M_9742M_9743M_9744M_9745M_9746M_9747M_9748M_9749M_9750M_9751M_9752M_9753M_9754M_9755M_9756M_9757M_9758M_9759M_9760M_9761M_9762M_9763M_9764M_9765M_9766M_9767M_9768M_9769M_9770M_9771M_9772M_9773M_9774M_9775M_9776M_9777M_9778M_9779M_9780M_9781M_9782M_9783M_9784M_9785M_9786M_9787M_9788M_9789M_9790M_9791M_9792M_9793M_9794M_9795M_9796M_9797M_9798M_9799M_9800M_9801M_9802M_9803M_9804M_9805M_9806M_9807M_9808M_9809M_9810M_9811M_9812M_9813M_9814M_9815M_9816M_9817M_9818M_9819M_9820M_9821M_9822M_9823M_9824M_9825M_9826M_9827M_9828M_9829M_9830M_9831M_9832M_9833M_9834M_9835M_9836M_9837M_9838M_9839M_9840M_9841M_9842M_9843M_9844M_9845M_9846M_9847M_9848M_9849M_9850M_9851M_9852M_9853M_9854M_9855M_9856M_9857M_9858M_9859M_9860M_9861M_9862M_9863M_9864M_9865M_9866M_9867M_9868M_9869M_9870M_9871M_9872M_9873M_9874M_9875M_9876M_9877M_9878M_9879M_9880M_9881M_9882M_9883M_9884M_9885M_9886M_9887M_9888M_9889M_9890M_9891M_9892M_9893M_9894M_9895M_9896M_9897M_9898M_9899M_9900M_9901M_9902M_9903M_9904M_9905M_9906M_9907M_9908M_9909M_9910M_9911M_9912M_9913M_9914M_9915M_9916M_9917M_9918M_9919M_9920M_9921M_9922M_9923M_9924M_9925M_9926M_9927M_9928M_9929M_9930M_9931M_9932M_9933M_9934M_9935M_9936M_9937M_9938M_9939M_9940M_9941M_9942M_9943M_9944M_9945M_9946M_9947M_9948M_9949M_9950M_9951M_9952M_9953M_9954M_9955M_9956M_9957M_9958M_9959M_9960M_9961M_9962M_9963M_9964M_9965M_9966M_9967M_9968M_9969M_9970M_9971M_9972M_9973M_9974M_9975M_9976M_9977M_9978M_9979M_9980M_9981M_9982M_9983M_9984M_9985M_9986M_9987M_9988M_9989M_9990M_9991M_9992M_9993M_9994M_9995M_9996M_9997M_9998M_9999M_10000M_10001M_10002M_10003M_10004M_10005M_10006M_10007M_10008M_10009M_10010M_10011M_10012M_10013M_10014M_10015M_10016M_10017M_10018M_10019M_10020M_10021M_10022M_10023M_10024M_10025M_10026M_10027M_10028M_10029M_10030M_10031M_10032M_10033M_10034M_10035M_10036M_10037M_10038M_10039M_10040M_10041M_10042M_10043M_10044M_10045M_10046M_10047M_10048M_10049M_10050M_10051M_10052M_10053M_10054M_10055M_10056M_10057M_10058M_10059M_10060M_10061M_10062M_10063M_10064M_10065M_10066M_10067M_10068M_10069M_10070M_10071M_10072M_10073M_10074M_10075M_10076M_10077M_10078M_10079M_10080M_10081M_10082M_10083M_10084M_10085M_10086M_10087M_10088M_10089M_10090M_10091M_10092M_10093M_10094M_10095M_10096M_10097M_10098M_10099M_10100M_10101M_10102M_10103M_10104M_10105M_10106M_10107M_10108M_10109M_10110M_10111M_10112M_10113M_10114M_10115M_10116M_10117M_10118M_10119M_10120M_10121M_10122M_10123M_10124M_10125M_10126M_10127M_10128M_10129M_10130M_10131M_10132M_10133M_10134M_10135M_10136M_10137M_10138M_10139M_10140M_10141M_10142M_10143M_10144M_10145M_10146M_10147M_10148M_10149M_10150M_10151M_10152M_10153M_10154M_10155M_10156M_10157M_10158M_10159M_10160M_10161M_10162M_10163M_10164M_10165M_10166M_10167M_10168M_10169M_10170M_10171M_10172M_10173M_10174M_10175M_10176M_10177M_10178M_10179M_10180M_10181M_10182M_10183M_10184M_10185M_10186M_10187M_10188M_10189M_10190M_10191M_10192M_10193M_10194M_10195M_10196M_10197M_10198M_10199M_10200M_10201M_10202M_10203M_10204M_10205M_10206M_10207M_10208M_10209M_10210M_10211M_10212M_10213M_10214M_10215M_10216M_10217M_10218M_10219M_10220M_10221M_10222M_10223M_10224M_10225M_10226M_10227M_10228M_10229M_10230M_10231M_10232M_10233M_10234M_10235M_10236M_10237M_10238M_10239M_10240M_10241M_10242M_10243M_10244M_10245M_10246M_10247M_10248M_10249M_10250M_10251M_10252M_10253M_10254M_10255M_10256M_10257M_10258M_10259M_10260M_10261M_10262M_10263M_10264M_10265M_10266M_10267M_10268M_10269M_10270M_10271M_10272M_10273M_10274M_10275M_10276M_10277M_10278M_10279M_10280M_10281M_10282M_10283M_10284M_10285M_10286M_10287M_10288M_10289M_10290M_10291M_10292M_10293M_10294M_10295M_10296M_10297M_10298M_10299M_10300M_10301M_10302M_10303M_10304M_10305M_10306M_10307M_10308M_10309M_10310M_10311M_10312M_10313M_10314M_10315M_10316M_10317M_10318M_10319M_10320M_10321M_10322M_10323M_10324M_10325M_10326M_10327M_10328M_10329M_10330M_10331M_10332M_10333M_10334M_10335M_10336M_10337M_10338M_10339M_10340M_10341M_10342M_10343M_10344M_10345M_10346M_10347M_10348M_10349M_10350M_10351M_10352M_10353M_10354M_10355M_10356M_10357M_10358M_10359M_10360M_10361M_10362M_10363M_10364M_10365M_10366M_10367M_10368M_10369M_10370M_10371M_10372M_10373M_10374M_10375M_10376M_10377M_10378M_10379M_10380M_10381M_10382M_10383M_10384M_10385M_10386M_10387M_10388M_10389M_10390M_10391M_10392M_10393M_10394M_10395M_10396M_10397M_10398M_10399M_10400M_10401M_10402M_10403M_10404M_10405M_10406M_10407M_10408M_10409M_10410M_10411M_10412M_10413M_10414M_10415M_10416M_10417M_10418M_10419M_10420M_10421M_10422M_10423M_10424M_10425M_10426M_10427M_10428M_10429M_10430M_10431M_10432M_10433M_10434M_10435M_10436M_10437M_10438M_10439M_10440M_10441M_10442M_10443M_10444M_10445M_10446M_10447M_10448M_10449M_10450M_10451M_10452M_10453M_10454M_10455M_10456M_10457M_10458M_10459M_10460M_10461M_10462M_10463M_10464M_10465M_10466M_10467M_10468M_10469M_10470M_10471M_10472M_10473M_10474M_10475M_10476M_10477M_10478M_10479M_10480M_10481M_10482M_10483M_10484M_10485M_10486M_10487M_10488M_10489M_10490M_10491M_10492M_10493M_10494M_10495M_10496M_10497M_10498M_10499M_10500M_10501M_10502M_10503M_10504M_10505M_10506M_10507M_10508M_10509M_10510M_10511M_10512M_10513M_10514M_10515M_10516M_10517M_10518M_10519M_10520M_10521M_10522M_10523M_10524M_10525M_10526M_10527M_10528M_10529M_10530M_10531M_10532M_10533M_10534M_10535M_10536M_10537M_10538M_10539M_10540M_10541M_10542M_10543M_10544M_10545M_10546M_10547M_10548M_10549M_10550M_10551M_10552M_10553M_10554M_10555M_10556M_10557M_10558M_10559M_10560M_10561M_10562M_10563M_10564M_10565M_10566M_10567M_10568M_10569M_10570M_10571M_10572M_10573M_10574M_10575M_10576M_10577M_10578M_10579M_10580M_10581M_10582M_10583M_10584M_10585M_10586M_10587M_10588M_10589M_10590M_10591M_10592M_10593M_10594M_10595M_10596M_10597M_10598M_10599M_10600M_10601M_10602M_10603M_10604M_10605M_10606M_10607M_10608M_10609M_10610M_10611M_10612M_10613M_10614M_10615M_10616M_10617M_10618M_10619M_10620M_10621M_10622M_10623M_10624M_10625M_10626M_10627M_10628M_10629M_10630M_10631M_10632M_10633M_10634M_10635M_10636M_10637M_10638M_10639M_10640M_10641M_10642M_10643M_10644M_10645M_10646M_10647M_10648M_10649M_10650M_10651M_10652M_10653M_10654M_10655M_10656M_10657M_10658M_10659M_10660M_10661M_10662M_10663M_10664M_10665M_10666M_10667M_10668M_10669M_10670M_10671M_10672M_10673M_10674M_10675M_10676M_10677M_10678M_10679M_10680M_10681M_10682M_10683M_10684M_10685M_10686M_10687M_10688M_10689M_10690M_10691M_10692M_10693M_10694M_10695M_10696M_10697M_10698M_10699M_10700M_10701M_10702M_10703M_10704M_10705M_10706M_10707M_10708M_10709M_10710M_10711M_10712M_10713M_10714M_10715M_10716M_10717M_10718M_10719M_10720M_10721M_10722M_10723M_10724M_10725M_10726M_10727M_10728M_10729M_10730M_10731M_10732M_10733M_10734M_10735M_10736M_10737M_10738M_10739M_10740M_10741M_10742M_10743M_10744M_10745M_10746M_10747M_10748M_10749M_10750M_10751M_10752M_10753M_10754M_10755M_10756M_10757M_10758M_10759M_10760M_10761M_10762M_10763M_10764M_10765M_10766M_10767M_10768M_10769M_10770M_10771M_10772M_10773M_10774M_10775M_10776M_10777M_10778M_10779M_10780M_10781M_10782M_10783M_10784M_10785M_10786M_10787M_10788M_10789M_10790M_10791M_10792M_10793M_10794M_10795M_10796M_10797M_10798M_10799M_10800M_10801M_10802M_10803M_10804M_10805M_10806M_10807M_10808M_10809M_10810M_10811M_10812M_10813M_10814M_10815M_10816M_10817M_10818M_10819M_10820M_10821M_10822M_10823M_10824M_10825M_10826M_10827M_10828M_10829M_10830M_10831M_10832M_10833M_10834M_10835M_10836M_10837M_10838M_10839M_10840M_10841M_10842M_10843M_10844M_10845M_10846M_10847M_10848M_10849M_10850M_10851M_10852M_10853M_10854M_10855M_10856M_10857M_10858M_10859M_10860M_10861M_10862M_10863M_10864M_10865M_10866M_10867M_10868M_10869M_10870M_10871M_10872M_10873M_10874M_10875M_10876M_10877M_10878M_10879M_10880M_10881M_10882M_10883M_10884M_10885M_10886M_10887M_10888M_10889M_10890M_10891M_10892M_10893M_10894M_10895M_10896M_10897M_10898M_10899M_10900M_10901M_10902M_10903M_10904M_10905M_10906M_10907M_10908M_10909M_10910M_10911M_10912M_10913M_10914M_10915M_10916M_10917M_10918M_10919M_10920M_10921M_10922M_10923M_10924M_10925M_10926M_10927M_10928M_10929M_10930M_10931M_10932M_10933M_10934M_10935M_10936M_10937M_10938M_10939M_10940M_10941M_10942M_10943M_10944M_10945M_10946M_10947M_10948M_10949M_10950M_10951M_10952M_10953M_10954M_10955M_10956M_10957M_10958M_10959M_10960M_10961M_10962M_10963M_10964M_10965M_10966M_10967M_10968M_10969M_10970M_10971M_10972M_10973M_10974M_10975M_10976M_10977M_10978M_10979M_10980M_10981M_10982M_10983M_10984M_10985M_10986M_10987M_10988M_10989M_10990M_10991M_10992M_10993M_10994M_10995M_10996M_10997M_10998M_10999M_11000M_11001M_11002M_11003M_11004M_11005M_11006M_11007M_11008M_11009M_11010M_11011M_11012M_11013M_11014M_11015M_11016M_11017M_11018M_11019M_11020M_11021M_11022M_11023M_11024M_11025M_11026M_11027M_11028M_11029M_11030M_11031M_11032M_11033M_11034M_11035M_11036M_11037M_11038M_11039M_11040M_11041M_11042M_11043M_11044M_11045M_11046M_11047M_11048M_11049M_11050M_11051M_11052M_11053M_11054M_11055M_11056M_11057M_11058M_11059M_11060M_11061M_11062M_11063M_11064M_11065M_11066M_11067M_11068M_11069M_11070M_11071M_11072M_11073M_11074M_11075M_11076M_11077M_11078M_11079M_11080M_11081M_11082M_11083M_11084M_11085M_11086M_11087M_11088M_11089M_11090M_11091M_11092M_11093M_11094M_11095M_11096M_11097M_11098M_11099M_11100M_11101M_11102M_11103M_11104M_11105M_11106M_11107M_11108M_11109M_11110M_11111M_11112M_11113M_11114M_11115M_11116M_11117M_11118M_11119M_11120M_11121M_11122M_11123M_11124M_11125M_11126M_11127M_11128M_11129M_11130M_11131M_11132M_11133M_11134M_11135M_11136M_11137M_11138M_11139M_11140M_11141M_11142M_11143M_11144M_11145M_11146M_11147M_11148M_11149M_11150M_11151M_11152M_11153M_11154M_11155M_11156M_11157M_11158M_11159M_11160M_11161M_11162M_11163M_11164M_11165M_11166M_11167M_11168M_11169M_11170M_11171M_11172M_11173M_11174M_11175M_11176M_11177M_11178M_11179M_11180M_11181M_11182M_11183M_11184M_11185M_11186M_11187M_11188M_11189M_11190M_11191M_11192M_11193M_11194M_11195M_11196M_11197M_11198M_11199M_11200M_11201M_11202M_11203M_11204M_11205M_11206M_11207M_11208M_11209M_11210M_11211M_11212M_11213M_11214M_11215M_11216M_11217M_11218M_11219M_11220M_11221M_11222M_11223M_11224M_11225M_11226M_11227M_11228M_11229M_11230M_11231M_11232M_11233M_11234M_11235M_11236M_11237M_11238M_11239M_11240M_11241M_11242M_11243M_11244M_11245M_11246M_11247M_11248M_11249M_11250M_11251M_11252M_11253M_11254M_11255M_11256M_11257M_11258M_11259M_11260M_11261M_11262M_11263M_11264M_11265M_11266M_11267M_11268M_11269M_11270M_11271M_11272M_11273M_11274M_11275M_11276M_11277M_11278M_11279M_11280M_11281M_11282M_11283M_11284M_11285M_11286M_11287M_11288M_11289M_11290M_11291M_11292M_11293M_11294M_11295M_11296M_11297M_11298M_11299M_11300M_11301M_11302M_11303M_11304M_11305M_11306M_11307M_11308M_11309M_11310M_11311M_11312M_11313M_11314M_11315M_11316M_11317M_11318M_11319M_11320M_11321M_11322M_11323M_11324M_11325M_11326M_11327M_11328M_11329M_11330M_11331M_11332M_11333M_11334M_11335M_11336M_11337M_11338M_11339M_11340M_11341M_11342M_11343M_11344M_11345M_11346M_11347M_11348M_11349M_11350M_11351M_11352M_11353M_11354M_11355M_11356M_11357M_11358M_11359M_11360M_11361M_11362M_11363M_11364M_11365M_11366M_11367M_11368M_11369M_11370M_11371M_11372M_11373M_11374M_11375M_11376M_11377M_11378M_11379M_11380M_11381M_11382M_11383M_11384M_11385M_11386M_11387M_11388M_11389M_11390M_11391M_11392M_11393M_11394M_11395M_11396M_11397M_11398M_11399M_11400M_11401M_11402M_11403M_11404M_11405M_11406M_11407M_11408M_11409M_11410M_11411M_11412M_11413M_11414M_11415M_11416M_11417M_11418M_11419M_11420M_11421M_11422M_11423M_11424M_11425M_11426M_11427M_11428M_11429M_11430M_11431M_11432M_11433M_11434M_11435M_11436M_11437M_11438M_11439M_11440M_11441M_11442M_11443M_11444M_11445M_11446M_11447M_11448M_11449M_11450M_11451M_11452M_11453M_11454M_11455M_11456M_11457M_11458M_11459M_11460M_11461M_11462M_11463M_11464M_11465M_11466M_11467M_11468M_11469M_11470M_11471M_11472M_11473M_11474M_11475M_11476M_11477M_11478M_11479M_11480M_11481M_11482M_11483M_11484M_11485M_11486M_11487M_11488M_11489M_11490M_11491M_11492M_11493M_11494M_11495M_11496M_11497M_11498M_11499M_11500M_11501M_11502M_11503M_11504M_11505M_11506M_11507M_11508M_11509M_11510M_11511M_11512M_11513M_11514M_11515M_11516M_11517M_11518M_11519M_11520M_11521M_11522M_11523M_11524M_11525M_11526M_11527M_11528M_11529M_11530M_11531M_11532M_11533M_11534M_11535M_11536M_11537M_11538M_11539M_11540M_11541M_11542M_11543M_11544M_11545M_11546M_11547M_11548M_11549M_11550M_11551M_11552M_11553M_11554M_11555M_11556M_11557M_11558M_11559M_11560M_11561M_11562M_11563M_11564M_11565M_11566M_11567M_11568M_11569M_11570M_11571M_11572M_11573M_11574M_11575M_11576M_11577M_11578M_11579M_11580M_11581M_11582M_11583M_11584M_11585M_11586M_11587M_11588M_11589M_11590M_11591M_11592M_11593M_11594M_11595M_11596M_11597M_11598M_11599M_11600M_11601M_11602M_11603M_11604M_11605M_11606M_11607M_11608M_11609M_11610M_11611M_11612M_11613M_11614M_11615M_11616M_11617M_11618M_11619M_11620M_11621M_11622M_11623M_11624M_11625M_11626M_11627M_11628M_11629M_11630M_11631M_11632M_11633M_11634M_11635M_11636M_11637M_11638M_11639M_11640M_11641M_11642M_11643M_11644M_11645M_11646M_11647M_11648M_11649M_11650M_11651M_11652M_11653M_11654M_11655M_11656M_11657M_11658M_11659M_11660M_11661M_11662M_11663M_11664M_11665M_11666M_11667M_11668M_11669M_11670M_11671M_11672M_11673M_11674M_11675M_11676M_11677M_11678M_11679M_11680M_11681M_11682M_11683M_11684M_11685M_11686M_11687M_11688M_11689M_11690M_11691M_11692M_11693M_11694M_11695M_11696M_11697M_11698M_11699M_11700M_11701M_11702M_11703M_11704M_11705M_11706M_11707M_11708M_11709M_11710M_11711M_11712M_11713M_11714M_11715M_11716M_11717M_11718M_11719M_11720M_11721M_11722M_11723M_11724M_11725M_11726M_11727M_11728M_11729M_11730M_11731M_11732M_11733M_11734M_11735M_11736M_11737M_11738M_11739M_11740M_11741M_11742M_11743M_11744M_11745M_11746M_11747M_11748M_11749M_11750M_11751M_11752M_11753M_11754M_11755M_11756M_11757M_11758M_11759M_11760M_11761M_11762M_11763M_11764M_11765M_11766M_11767M_11768M_11769M_11770M_11771M_11772M_11773M_11774M_11775M_11776M_11777M_11778M_11779M_11780M_11781M_11782M_11783M_11784M_11785M_11786M_11787M_11788M_11789M_11790M_11791M_11792M_11793M_11794M_11795M_11796M_11797M_11798M_11799M_11800M_11801M_11802M_11803M_11804M_11805M_11806M_11807M_11808M_11809M_11810M_11811M_11812M_11813M_11814M_11815M_11816M_11817M_11818M_11819M_11820M_11821M_11822M_11823M_11824M_11825M_11826M_11827M_11828M_11829M_11830M_11831M_11832M_11833M_11834M_11835M_11836M_11837M_11838M_11839M_11840M_11841M_11842M_11843M_11844M_11845M_11846M_11847M_11848M_11849M_11850M_11851M_11852M_11853M_11854M_11855M_11856M_11857M_11858M_11859M_11860M_11861M_11862M_11863M_11864M_11865M_11866M_11867M_11868M_11869M_11870M_11871M_11872M_11873M_11874M_11875M_11876M_11877M_11878M_11879M_11880M_11881M_11882M_11883M_11884M_11885M_11886M_11887M_11888M_11889M_11890M_11891M_11892M_11893M_11894M_11895M_11896M_11897M_11898M_11899M_11900M_11901M_11902M_11903M_11904M_11905M_11906M_11907M_11908M_11909M_11910M_11911M_11912M_11913M_11914M_11915M_11916M_11917M_11918M_11919M_11920M_11921M_11922M_11923M_11924M_11925M_11926M_11927M_11928M_11929M_11930M_11931M_11932M_11933M_11934M_11935M_11936M_11937M_11938M_11939M_11940M_11941M_11942M_11943M_11944M_11945M_11946M_11947M_11948M_11949M_11950M_11951M_11952M_11953M_11954M_11955M_11956M_11957M_11958M_11959M_11960M_11961M_11962M_11963M_11964M_11965M_11966M_11967M_11968M_11969M_11970M_11971M_11972M_11973M_11974M_11975M_11976M_11977M_11978M_11979M_11980M_11981M_11982M_11983M_11984M_11985M_11986M_11987M_11988M_11989M_11990M_11991M_11992M_11993M_11994M_11995M_11996M_11997M_11998M_11999M_12000M_12001M_12002M_12003M_12004M_12005M_12006M_12007M_12008M_12009M_12010M_12011M_12012M_12013M_12014M_12015M_12016M_12017M_12018M_12019M_12020M_12021M_12022M_12023M_12024M_12025M_12026M_12027M_12028M_12029M_12030M_12031M_12032M_12033M_12034M_12035M_12036M_12037M_12038M_12039M_12040M_12041M_12042M_12043M_12044M_12045M_12046M_12047M_12048M_12049M_12050M_12051M_12052M_12053M_12054M_12055M_12056M_12057M_12058M_12059M_12060M_12061M_12062M_12063M_12064M_12065M_12066M_12067M_12068M_12069M_12070M_12071M_12072M_12073M_12074M_12075M_12076M_12077M_12078M_12079M_12080M_12081M_12082M_12083M_12084M_12085M_12086M_12087M_12088M_12089M_12090M_12091M_12092M_12093M_12094M_12095M_12096M_12097M_12098M_12099M_12100M_12101M_12102M_12103M_12104M_12105M_12106M_12107M_12108M_12109M_12110M_12111M_12112M_12113M_12114M_12115M_12116M_12117M_12118M_12119M_12120M_12121M_12122M_12123M_12124M_12125M_12126M_12127M_12128M_12129M_12130M_12131M_12132M_12133M_12134M_12135M_12136M_12137M_12138M_12139M_12140M_12141M_12142M_12143M_12144M_12145M_12146M_12147M_12148M_12149M_12150M_12151M_12152M_12153M_12154M_12155M_12156M_12157M_12158M_12159M_12160M_12161M_12162M_12163M_12164M_12165M_12166M_12167M_12168M_12169M_12170M_12171M_12172M_12173M_12174M_12175M_12176M_12177M_12178M_12179M_12180M_12181M_12182M_12183M_12184M_12185M_12186M_12187M_12188M_12189M_12190M_12191M_12192M_12193M_12194M_12195M_12196M_12197M_12198M_12199M_12200M_12201M_12202M_12203M_12204M_12205M_12206M_12207M_12208M_12209M_12210M_12211M_12212M_12213M_12214M_12215M_12216M_12217M_12218M_12219M_12220M_12221M_12222M_12223M_12224M_12225M_12226M_12227M_12228M_12229M_12230M_12231M_12232M_12233M_12234M_12235M_12236M_12237M_12238M_12239M_12240M_12241M_12242M_12243M_12244M_12245M_12246M_12247M_12248M_12249M_12250M_12251M_12252M_12253M_12254M_12255M_12256M_12257M_12258M_12259M_12260M_12261M_12262M_12263M_12264M_12265M_12266M_12267M_12268M_12269M_12270M_12271M_12272M_12273M_12274M_12275M_12276M_12277M_12278M_12279M_12280M_12281M_12282M_12283M_12284M_12285M_12286M_12287M_12288M_12289M_12290M_12291M_12292M_12293M_12294M_12295M_12296M_12297M_12298M_12299M_12300M_12301M_12302M_12303M_12304M_12305M_12306M_12307M_12308M_12309M_12310M_12311M_12312M_12313M_12314M_12315M_12316M_12317M_12318M_12319M_12320M_12321M_12322M_12323M_12324M_12325M_12326M_12327M_12328M_12329M_12330M_12331M_12332M_12333M_12334M_12335M_12336M_12337M_12338M_12339M_12340M_12341M_12342M_12343M_12344M_12345M_12346M_12347M_12348M_12349M_12350M_12351M_12352M_12353M_12354M_12355M_12356M_12357M_12358M_12359M_12360M_12361M_12362M_12363M_12364M_12365M_12366M_12367M_12368M_12369M_12370M_12371M_12372M_12373M_12374M_12375M_12376M_12377M_12378M_12379M_12380M_12381M_12382M_12383M_12384M_12385M_12386M_12387M_12388M_12389M_12390M_12391M_12392M_12393M_12394M_12395M_12396M_12397M_12398M_12399M_12400M_12401M_12402M_12403M_12404M_12405M_12406M_12407M_12408M_12409M_12410M_12411M_12412M_12413M_12414M_12415M_12416M_12417M_12418M_12419M_12420M_12421M_12422M_12423M_12424M_12425M_12426M_12427M_12428M_12429M_12430M_12431M_12432M_12433M_12434M_12435M_12436M_12437M_12438M_12439M_12440M_12441M_12442M_12443M_12444M_12445M_12446M_12447M_12448M_12449M_12450M_12451M_12452M_12453M_12454M_12455M_12456M_12457M_12458M_12459M_12460M_12461M_12462M_12463M_12464M_12465M_12466M_12467M_12468M_12469M_12470M_12471M_12472M_12473M_12474M_12475M_12476M_12477M_12478M_12479M_12480M_12481M_12482M_12483M_12484M_12485M_12486M_12487M_12488M_12489M_12490M_12491M_12492M_12493M_12494M_12495M_12496M_12497M_12498M_12499M_12500M_12501M_12502M_12503M_12504M_12505M_12506M_12507M_12508M_12509M_12510M_12511M_12512M_12513M_12514M_12515M_12516M_12517M_12518M_12519M_12520M_12521M_12522M_12523M_12524M_12525M_12526M_12527M_12528M_12529M_12530M_12531M_12532M_12533M_12534M_12535M_12536M_12537M_12538M_12539M_12540M_12541M_12542M_12543M_12544M_12545M_12546M_12547M_12548M_12549M_12550M_12551M_12552M_12553M_12554M_12555M_12556M_12557M_12558M_12559M_12560M_12561M_12562M_12563M_12564M_12565M_12566M_12567M_12568M_12569M_12570M_12571M_12572M_12573M_12574M_12575M_12576M_12577M_12578M_12579M_12580M_12581M_12582M_12583M_12584M_12585M_12586M_12587M_12588M_12589M_12590M_12591M_12592M_12593M_12594M_12595M_12596M_12597M_12598M_12599M_12600M_12601M_12602M_12603M_12604M_12605M_12606M_12607M_12608M_12609M_12610M_12611M_12612M_12613M_12614M_12615M_12616M_12617M_12618M_12619M_12620M_12621M_12622M_12623M_12624M_12625M_12626M_12627M_12628M_12629M_12630M_12631M_12632M_12633M_12634M_12635M_12636M_12637M_12638M_12639M_12640M_12641M_12642M_12643M_12644M_12645M_12646M_12647M_12648M_12649M_12650M_12651M_12652M_12653M_12654M_12655M_12656M_12657M_12658M_12659M_12660M_12661M_12662M_12663M_12664M_12665M_12666M_12667M_12668M_12669M_12670M_12671M_12672M_12673M_12674M_12675M_12676M_12677M_12678M_12679M_12680M_12681M_12682M_12683M_12684M_12685M_12686M_12687M_12688M_12689M_12690M_12691M_12692M_12693M_12694M_12695M_12696M_12697M_12698M_12699M_12700M_12701M_12702M_12703M_12704M_12705M_12706M_12707M_12708M_12709M_12710M_12711M_12712M_12713M_12714M_12715M_12716M_12717M_12718M_12719M_12720M_12721M_12722M_12723M_12724M_12725M_12726M_12727M_12728M_12729M_12730M_12731M_12732M_12733M_12734M_12735M_12736M_12737M_12738M_12739M_12740M_12741M_12742M_12743M_12744M_12745M_12746M_12747M_12748M_12749M_12750M_12751M_12752M_12753M_12754M_12755M_12756M_12757M_12758M_12759M_12760M_12761M_12762M_12763M_12764M_12765M_12766M_12767M_12768M_12769M_12770M_12771M_12772M_12773M_12774M_12775M_12776M_12777M_12778M_12779M_12780M_12781M_12782M_12783M_12784M_12785M_12786M_12787M_12788M_12789M_12790M_12791M_12792M_12793M_12794M_12795M_12796M_12797M_12798M_12799M_12800M_12801M_12802M_12803M_12804M_12805M_12806M_12807M_12808M_12809M_12810M_12811M_12812M_12813M_12814M_12815M_12816M_12817M_12818M_12819M_12820M_12821M_12822M_12823M_12824M_12825M_12826M_12827M_12828M_12829M_12830M_12831M_12832M_12833M_12834M_12835M_12836M_12837M_12838M_12839M_12840M_12841M_12842M_12843M_12844M_12845M_12846M_12847M_12848M_12849M_12850M_12851M_12852M_12853M_12854M_12855M_12856M_12857M_12858M_12859M_12860M_12861M_12862M_12863M_12864M_12865M_12866M_12867M_12868M_12869M_12870M_12871M_12872M_12873M_12874M_12875M_12876M_12877M_12878M_12879M_12880M_12881M_12882M_12883M_12884M_12885M_12886M_12887M_12888M_12889M_12890M_12891M_12892M_12893M_12894M_12895M_12896M_12897M_12898M_12899M_12900M_12901M_12902M_12903M_12904M_12905M_12906M_12907M_12908M_12909M_12910M_12911M_12912M_12913M_12914M_12915M_12916M_12917M_12918M_12919M_12920M_12921M_12922M_12923M_12924M_12925M_12926M_12927M_12928M_12929M_12930M_12931M_12932M_12933M_12934M_12935M_12936M_12937M_12938M_12939M_12940M_12941M_12942M_12943M_12944M_12945M_12946M_12947M_12948M_12949M_12950M_12951M_12952M_12953M_12954M_12955M_12956M_12957M_12958M_12959M_12960M_12961M_12962M_12963M_12964M_12965M_12966M_12967M_12968M_12969M_12970M_12971M_12972M_12973M_12974M_12975M_12976M_12977M_12978M_12979M_12980M_12981M_12982M_12983M_12984M_12985M_12986M_12987M_12988M_12989M_12990M_12991M_12992M_12993M_12994M_12995M_12996M_12997M_12998M_12999M_13000M_13001M_13002M_13003M_13004M_13005M_13006M_13007M_13008M_13009M_13010M_13011M_13012M_13013M_13014M_13015M_13016M_13017M_13018M_13019M_13020M_13021M_13022M_13023M_13024M_13025M_13026M_13027M_13028M_13029M_13030M_13031M_13032M_13033M_13034M_13035M_13036M_13037M_13038M_13039M_13040M_13041M_13042M_13043M_13044M_13045M_13046M_13047M_13048M_13049M_13050M_13051M_13052M_13053M_13054M_13055M_13056M_13057M_13058M_13059M_13060M_13061M_13062M_13063M_13064M_13065M_13066M_13067M_13068M_13069M_13070M_13071M_13072M_13073M_13074M_13075M_13076M_13077M_13078M_13079M_13080M_13081M_13082M_13083M_13084M_13085M_13086M_13087M_13088M_13089M_13090M_13091M_13092M_13093M_13094M_13095M_13096M_13097M_13098M_13099M_13100M_13101M_13102M_13103M_13104M_13105M_13106M_13107M_13108M_13109M_13110M_13111M_13112M_13113M_13114M_13115M_13116M_13117M_13118M_13119M_13120M_13121M_13122M_13123M_13124M_13125M_13126M_13127M_13128M_13129M_13130M_13131M_13132M_13133M_13134M_13135M_13136M_13137M_13138M_13139M_13140M_13141M_13142M_13143M_13144M_13145M_13146M_13147M_13148M_13149M_13150M_13151M_13152M_13153M_13154M_13155M_13156M_13157M_13158M_13159M_13160M_13161M_13162M_13163M_13164M_13165M_13166M_13167M_13168M_13169M_13170M_13171M_13172M_13173M_13174M_13175M_13176M_13177M_13178M_13179M_13180M_13181M_13182M_13183M_13184M_13185M_13186M_13187M_13188M_13189M_13190M_13191M_13192M_13193M_13194M_13195M_13196M_13197M_13198M_13199M_13200M_13201M_13202M_13203M_13204M_13205M_13206M_13207M_13208M_13209M_13210M_13211M_13212M_13213M_13214M_13215M_13216M_13217M_13218M_13219M_13220M_13221M_13222M_13223M_13224M_13225M_13226M_13227M_13228M_13229M_13230M_13231M_13232M_13233M_13234M_13235M_13236M_13237M_13238M_13239M_13240M_13241M_13242M_13243M_13244M_13245M_13246M_13247M_13248M_13249M_13250M_13251M_13252M_13253M_13254M_13255M_13256M_13257M_13258M_13259M_13260M_13261M_13262M_13263M_13264M_13265M_13266M_13267M_13268M_13269M_13270M_13271M_13272M_13273M_13274M_13275M_13276M_13277M_13278M_13279M_13280M_13281M_13282M_13283M_13284M_13285M_13286M_13287M_13288M_13289M_13290M_13291M_13292M_13293M_13294M_13295M_13296M_13297M_13298M_13299M_13300M_13301M_13302M_13303M_13304M_13305M_13306M_13307M_13308M_13309M_13310M_13311M_13312M_13313M_13314M_13315M_13316M_13317M_13318M_13319M_13320M_13321M_13322M_13323M_13324M_13325M_13326M_13327M_13328M_13329M_13330M_13331M_13332M_13333M_13334M_13335M_13336M_13337M_13338M_13339M_13340M_13341M_13342M_13343M_13344M_13345M_13346M_13347M_13348M_13349M_13350M_13351M_13352M_13353M_13354M_13355M_13356M_13357M_13358M_13359M_13360M_13361M_13362M_13363M_13364M_13365M_13366M_13367M_13368M_13369M_13370M_13371M_13372M_13373M_13374M_13375M_13376M_13377M_13378M_13379M_13380M_13381M_13382M_13383M_13384M_13385M_13386M_13387M_13388M_13389M_13390M_13391M_13392M_13393M_13394M_13395M_13396M_13397M_13398M_13399M_13400M_13401M_13402M_13403M_13404M_13405M_13406M_13407M_13408M_13409M_13410M_13411M_13412M_13413M_13414M_13415M_13416M_13417M_13418M_13419M_13420M_13421M_13422M_13423M_13424M_13425M_13426M_13427M_13428M_13429M_13430M_13431M_13432M_13433M_13434M_13435M_13436M_13437M_13438M_13439M_13440M_13441M_13442M_13443M_13444M_13445M_13446M_13447M_13448M_13449M_13450M_13451M_13452M_13453M_13454M_13455M_13456M_13457M_13458M_13459M_13460M_13461M_13462M_13463M_13464M_13465M_13466M_13467M_13468M_13469M_13470M_13471M_13472M_13473M_13474M_13475M_13476M_13477M_13478M_13479M_13480M_13481M_13482M_13483M_13484M_13485M_13486M_13487M_13488M_13489M_13490M_13491M_13492M_13493M_13494M_13495M_13496M_13497M_13498M_13499M_13500M_13501M_13502M_13503M_13504M_13505M_13506M_13507M_13508M_13509M_13510M_13511M_13512M_13513M_13514M_13515M_13516M_13517M_13518M_13519M_13520M_13521M_13522M_13523M_13524M_13525M_13526M_13527M_13528M_13529M_13530M_13531M_13532M_13533M_13534M_13535M_13536M_13537M_13538M_13539M_13540M_13541M_13542M_13543M_13544M_13545M_13546M_13547M_13548M_13549M_13550M_13551M_13552M_13553M_13554M_13555M_13556M_13557M_13558M_13559M_13560M_13561M_13562M_13563M_13564M_13565M_13566M_13567M_13568M_13569M_13570M_13571M_13572M_13573M_13574M_13575M_13576M_13577M_13578M_13579M_13580M_13581M_13582M_13583M_13584M_13585M_13586M_13587M_13588M_13589M_13590M_13591M_13592M_13593M_13594M_13595M_13596M_13597M_13598M_13599M_13600M_13601M_13602M_13603M_13604M_13605M_13606M_13607M_13608M_13609M_13610M_13611M_13612M_13613M_13614M_13615M_13616M_13617M_13618M_13619M_13620M_13621M_13622M_13623M_13624M_13625M_13626M_13627M_13628M_13629M_13630M_13631M_13632M_13633M_13634M_13635M_13636M_13637M_13638M_13639M_13640M_13641M_13642M_13643M_13644M_13645M_13646M_13647M_13648M_13649M_13650M_13651M_13652M_13653M_13654M_13655M_13656M_13657M_13658M_13659M_13660M_13661M_13662M_13663M_13664M_13665M_13666M_13667M_13668M_13669M_13670M_13671M_13672M_13673M_13674M_13675M_13676M_13677M_13678M_13679M_13680M_13681M_13682M_13683M_13684M_13685M_13686M_13687M_13688M_13689M_13690M_13691M_13692M_13693M_13694M_13695M_13696M_13697M_13698M_13699M_13700M_13701M_13702M_13703M_13704M_13705M_13706M_13707M_13708M_13709M_13710M_13711M_13712M_13713M_13714M_13715M_13716M_13717M_13718M_13719M_13720M_13721M_13722M_13723M_13724M_13725M_13726M_13727M_13728M_13729M_13730M_13731M_13732M_13733M_13734M_13735M_13736M_13737M_13738M_13739M_13740M_13741M_13742M_13743M_13744M_13745M_13746M_13747M_13748M_13749M_13750M_13751M_13752M_13753M_13754M_13755M_13756M_13757M_13758M_13759M_13760M_13761M_13762M_13763M_13764M_13765M_13766M_13767M_13768M_13769M_13770M_13771M_13772M_13773M_13774M_13775M_13776M_13777M_13778M_13779M_13780M_13781M_13782M_13783M_13784M_13785M_13786M_13787M_13788M_13789M_13790M_13791M_13792M_13793M_13794M_13795M_13796M_13797M_13798M_13799M_13800M_13801M_13802M_13803M_13804M_13805M_13806M_13807M_13808M_13809M_13810M_13811M_13812M_13813M_13814M_13815M_13816M_13817M_13818M_13819M_13820M_13821M_13822M_13823M_13824M_13825M_13826M_13827M_13828M_13829M_13830M_13831M_13832M_13833M_13834M_13835M_13836M_13837M_13838M_13839M_13840M_13841M_13842M_13843M_13844M_13845M_13846M_13847M_13848M_13849M_13850M_13851M_13852M_13853M_13854M_13855M_13856M_13857M_13858M_13859M_13860M_13861M_13862M_13863M_13864M_13865M_13866M_13867M_13868M_13869M_13870M_13871M_13872M_13873M_13874M_13875M_13876M_13877M_13878M_13879M_13880M_13881M_13882M_13883M_13884M_13885M_13886M_13887M_13888M_13889M_13890M_13891M_13892M_13893M_13894M_13895M_13896M_13897M_13898M_13899M_13900M_13901M_13902M_13903M_13904M_13905M_13906M_13907M_13908M_13909M_13910M_13911M_13912M_13913M_13914M_13915M_13916M_13917M_13918M_13919M_13920M_13921M_13922M_13923M_13924M_13925M_13926M_13927M_13928M_13929M_13930M_13931M_13932M_13933M_13934M_13935M_13936M_13937M_13938M_13939M_13940M_13941M_13942M_13943M_13944M_13945M_13946M_13947M_13948M_13949M_13950M_13951M_13952M_13953M_13954M_13955M_13956M_13957M_13958M_13959M_13960M_13961M_13962M_13963M_13964M_13965M_13966M_13967M_13968M_13969M_13970M_13971M_13972M_13973M_13974M_13975M_13976M_13977M_13978M_13979M_13980M_13981M_13982M_13983M_13984M_13985M_13986M_13987M_13988M_13989M_13990M_13991M_13992M_13993M_13994M_13995M_13996M_13997M_13998M_13999M_14000M_14001M_14002M_14003M_14004M_14005M_14006M_14007M_14008M_14009M_14010M_14011M_14012M_14013M_14014M_14015M_14016M_14017M_14018M_14019M_14020M_14021M_14022M_14023M_14024M_14025M_14026M_14027M_14028M_14029M_14030M_14031M_14032M_14033M_14034M_14035M_14036M_14037M_14038M_14039M_14040M_14041M_14042M_14043M_14044M_14045M_14046M_14047M_14048M_14049M_14050M_14051M_14052M_14053M_14054M_14055M_14056M_14057M_14058M_14059M_14060M_14061M_14062M_14063M_14064M_14065M_14066M_14067M_14068M_14069M_14070M_14071M_14072M_14073M_14074M_14075M_14076M_14077M_14078M_14079M_14080M_14081M_14082M_14083M_14084M_14085M_14086M_14087M_14088M_14089M_14090M_14091M_14092M_14093M_14094M_14095M_14096M_14097M_14098M_14099M_14100M_14101M_14102M_14103M_14104M_14105M_14106M_14107M_14108M_14109M_14110M_14111M_14112M_14113M_14114M_14115M_14116M_14117M_14118M_14119M_14120M_14121M_14122M_14123M_14124M_14125M_14126M_14127M_14128M_14129M_14130M_14131M_14132M_14133M_14134M_14135M_14136M_14137M_14138M_14139M_14140M_14141M_14142M_14143M_14144M_14145M_14146M_14147M_14148M_14149M_14150M_14151M_14152M_14153M_14154M_14155M_14156M_14157M_14158M_14159M_14160M_14161M_14162M_14163M_14164M_14165M_14166M_14167M_14168M_14169M_14170M_14171M_14172M_14173M_14174M_14175M_14176M_14177M_14178M_14179M_14180M_14181M_14182M_14183M_14184M_14185M_14186M_14187M_14188M_14189M_14190M_14191M_14192M_14193M_14194M_14195M_14196M_14197M_14198M_14199M_14200M_14201M_14202M_14203M_14204M_14205M_14206M_14207M_14208M_14209M_14210M_14211M_14212M_14213M_14214M_14215M_14216M_14217M_14218M_14219M_14220M_14221M_14222M_14223M_14224M_14225M_14226M_14227M_14228M_14229M_14230M_14231M_14232M_14233M_14234M_14235M_14236M_14237M_14238M_14239M_14240M_14241M_14242M_14243M_14244M_14245M_14246M_14247M_14248M_14249M_14250M_14251M_14252M_14253M_14254M_14255M_14256M_14257M_14258M_14259M_14260M_14261M_14262M_14263M_14264M_14265M_14266M_14267M_14268M_14269M_14270M_14271M_14272M_14273M_14274M_14275M_14276M_14277M_14278M_14279M_14280M_14281M_14282M_14283M_14284M_14285M_14286M_14287M_14288M_14289M_14290M_14291M_14292M_14293M_14294M_14295M_14296M_14297M_14298M_14299M_14300M_14301M_14302M_14303M_14304M_14305M_14306M_14307M_14308M_14309M_14310M_14311M_14312M_14313M_14314M_14315M_14316M_14317M_14318M_14319M_14320M_14321M_14322M_14323M_14324M_14325M_14326M_14327M_14328M_14329M_14330M_14331M_14332M_14333M_14334M_14335M_14336M_14337M_14338M_14339M_14340M_14341M_14342M_14343M_14344M_14345M_14346M_14347M_14348M_14349M_14350M_14351M_14352M_14353M_14354M_14355M_14356M_14357M_14358M_14359M_14360M_14361M_14362M_14363M_14364M_14365M_14366M_14367M_14368M_14369M_14370M_14371M_14372M_14373M_14374M_14375M_14376M_14377M_14378M_14379M_14380M_14381M_14382M_14383M_14384M_14385M_14386M_14387M_14388M_14389M_14390M_14391M_14392M_14393M_14394M_14395M_14396M_14397M_14398M_14399M_14400M_14401M_14402M_14403M_14404M_14405M_14406M_14407M_14408M_14409M_14410M_14411M_14412M_14413M_14414M_14415M_14416M_14417M_14418M_14419M_14420M_14421M_14422M_14423M_14424M_14425M_14426M_14427M_14428M_14429M_14430M_14431M_14432M_14433M_14434M_14435M_14436M_14437M_14438M_14439M_14440M_14441M_14442M_14443M_14444M_14445M_14446M_14447M_14448M_14449M_14450M_14451M_14452M_14453M_14454M_14455M_14456M_14457M_14458M_14459M_14460M_14461M_14462M_14463M_14464M_14465M_14466M_14467M_14468M_14469M_14470M_14471M_14472M_14473M_14474M_14475M_14476M_14477M_14478M_14479M_14480M_14481M_14482M_14483M_14484M_14485M_14486M_14487M_14488M_14489M_14490M_14491M_14492M_14493M_14494M_14495M_14496M_14497M_14498M_14499M_14500M_14501M_14502M_14503M_14504M_14505M_14506M_14507M_14508M_14509M_14510M_14511M_14512M_14513M_14514M_14515M_14516M_14517M_14518M_14519M_14520M_14521M_14522M_14523M_14524M_14525M_14526M_14527M_14528M_14529M_14530M_14531M_14532M_14533M_14534M_14535M_14536M_14537M_14538M_14539M_14540M_14541M_14542M_14543M_14544M_14545M_14546M_14547M_14548M_14549M_14550M_14551M_14552M_14553M_14554M_14555M_14556M_14557M_14558M_14559M_14560M_14561M_14562M_14563M_14564M_14565M_14566M_14567M_14568M_14569M_14570M_14571M_14572M_14573M_14574M_14575M_14576M_14577M_14578M_14579M_14580M_14581M_14582M_14583M_14584M_14585M_14586M_14587M_14588M_14589M_14590M_14591M_14592M_14593M_14594M_14595M_14596M_14597M_14598M_14599M_14600M_14601M_14602M_14603M_14604M_14605M_14606M_14607M_14608M_14609M_14610M_14611M_14612M_14613M_14614M_14615M_14616M_14617M_14618M_14619M_14620M_14621M_14622M_14623M_14624M_14625M_14626M_14627M_14628M_14629M_14630M_14631M_14632M_14633M_14634M_14635M_14636M_14637M_14638M_14639M_14640M_14641M_14642M_14643M_14644M_14645M_14646M_14647M_14648M_14649M_14650M_14651M_14652M_14653M_14654M_14655M_14656M_14657M_14658M_14659M_14660M_14661M_14662M_14663M_14664M_14665M_14666M_14667M_14668M_14669M_14670M_14671M_14672M_14673M_14674M_14675M_14676M_14677M_14678M_14679M_14680M_14681M_14682M_14683M_14684M_14685M_14686M_14687M_14688M_14689M_14690M_14691M_14692M_14693M_14694M_14695M_14696M_14697M_14698M_14699M_14700M_14701M_14702M_14703M_14704M_14705M_14706M_14707M_14708M_14709M_14710M_14711M_14712M_14713M_14714M_14715M_14716M_14717M_14718M_14719M_14720M_14721M_14722M_14723M_14724M_14725M_14726M_14727M_14728M_14729M_14730M_14731M_14732M_14733M_14734M_14735M_14736M_14737M_14738M_14739M_14740M_14741M_14742M_14743M_14744M_14745M_14746M_14747M_14748M_14749M_14750M_14751M_14752M_14753M_14754M_14755M_14756M_14757M_14758M_14759M_14760M_14761M_14762M_14763M_14764M_14765M_14766M_14767M_14768M_14769M_14770M_14771M_14772M_14773M_14774M_14775M_14776M_14777M_14778M_14779M_14780M_14781M_14782M_14783M_14784M_14785M_14786M_14787M_14788M_14789M_14790M_14791M_14792M_14793M_14794M_14795M_14796M_14797M_14798M_14799M_14800M_14801M_14802M_14803M_14804M_14805M_14806M_14807M_14808M_14809M_14810M_14811M_14812M_14813M_14814M_14815M_14816M_14817M_14818M_14819M_14820M_14821M_14822M_14823M_14824M_14825M_14826M_14827M_14828M_14829M_14830M_14831M_14832M_14833M_14834M_14835M_14836M_14837M_14838M_14839M_14840M_14841M_14842M_14843M_14844M_14845M_14846M_14847M_14848M_14849M_14850M_14851M_14852M_14853M_14854M_14855M_14856M_14857M_14858M_14859M_14860M_14861M_14862M_14863M_14864M_14865M_14866M_14867M_14868M_14869M_14870M_14871M_14872M_14873M_14874M_14875M_14876M_14877M_14878M_14879M_14880M_14881M_14882M_14883M_14884M_14885M_14886M_14887M_14888M_14889M_14890M_14891M_14892M_14893M_14894M_14895M_14896M_14897M_14898M_14899M_14900M_14901M_14902M_14903M_14904M_14905M_14906M_14907M_14908M_14909M_14910M_14911M_14912M_14913M_14914M_14915M_14916M_14917M_14918M_14919M_14920M_14921M_14922M_14923M_14924M_14925M_14926M_14927M_14928M_14929M_14930M_14931M_14932M_14933M_14934M_14935M_14936M_14937M_14938M_14939M_14940M_14941M_14942M_14943M_14944M_14945M_14946M_14947M_14948M_14949M_14950M_14951M_14952M_14953M_14954M_14955M_14956M_14957M_14958M_14959M_14960M_14961M_14962M_14963M_14964M_14965M_14966M_14967M_14968M_14969M_14970M_14971M_14972M_14973M_14974M_14975M_14976M_14977M_14978M_14979M_14980M_14981M_14982M_14983M_14984M_14985M_14986M_14987M_14988M_14989M_14990M_14991M_14992M_14993M_14994M_14995M_14996M_14997M_14998M_14999M_15000M_15001M_15002M_15003M_15004M_15005M_15006M_15007M_15008M_15009M_15010M_15011M_15012M_15013M_15014M_15015M_15016M_15017M_15018M_15019M_15020M_15021M_15022M_15023M_15024M_15025M_15026M_15027M_15028M_15029M_15030M_15031M_15032M_15033M_15034M_15035M_15036M_15037M_15038M_15039M_15040M_15041M_15042M_15043M_15044M_15045M_15046M_15047M_15048M_15049M_15050M_15051M_15052M_15053M_15054M_15055M_15056M_15057M_15058M_15059M_15060M_15061M_15062M_15063M_15064M_15065M_15066M_15067M_15068M_15069M_15070M_15071M_15072M_15073M_15074M_15075M_15076M_15077M_15078M_15079M_15080M_15081M_15082M_15083M_15084M_15085M_15086M_15087M_15088M_15089M_15090M_15091M_15092M_15093M_15094M_15095M_15096M_15097M_15098M_15099M_15100M_15101M_15102M_15103M_15104M_15105M_15106M_15107M_15108M_15109M_15110M_15111M_15112M_15113M_15114M_15115M_15116M_15117M_15118M_15119M_15120M_15121M_15122M_15123M_15124M_15125M_15126M_15127M_15128M_15129M_15130M_15131M_15132M_15133M_15134M_15135M_15136M_15137M_15138M_15139M_15140M_15141M_15142M_15143M_15144M_15145M_15146M_15147M_15148M_15149M_15150M_15151M_15152M_15153M_15154M_15155M_15156M_15157M_15158M_15159M_15160M_15161M_15162M_15163M_15164M_15165M_15166M_15167M_15168M_15169M_15170M_15171M_15172M_15173M_15174M_15175M_15176M_15177M_15178M_15179M_15180M_15181M_15182M_15183M_15184M_15185M_15186M_15187M_15188M_15189M_15190M_15191M_15192M_15193M_15194M_15195M_15196M_15197M_15198M_15199M_15200M_15201M_15202M_15203M_15204M_15205M_15206M_15207M_15208M_15209M_15210M_15211M_15212M_15213M_15214M_15215M_15216M_15217M_15218M_15219M_15220M_15221M_15222M_15223M_15224M_15225M_15226M_15227M_15228M_15229M_15230M_15231M_15232M_15233M_15234M_15235M_15236M_15237M_15238M_15239M_15240M_15241M_15242M_15243M_15244M_15245M_15246M_15247M_15248M_15249M_15250M_15251M_15252M_15253M_15254M_15255M_15256M_15257M_15258M_15259M_15260M_15261M_15262M_15263M_15264M_15265M_15266M_15267M_15268M_15269M_15270M_15271M_15272M_15273M_15274M_15275M_15276M_15277M_15278M_15279M_15280M_15281M_15282M_15283M_15284M_15285M_15286M_15287M_15288M_15289M_15290M_15291M_15292M_15293M_15294M_15295M_15296M_15297M_15298M_15299M_15300M_15301M_15302M_15303M_15304M_15305M_15306M_15307M_15308M_15309M_15310M_15311M_15312M_15313M_15314M_15315M_15316M_15317M_15318M_15319M_15320M_15321M_15322M_15323M_15324M_15325M_15326M_15327M_15328M_15329M_15330M_15331M_15332M_15333M_15334M_15335M_15336M_15337M_15338M_15339M_15340M_15341M_15342M_15343M_15344M_15345M_15346M_15347M_15348M_15349M_15350M_15351M_15352M_15353M_15354M_15355M_15356M_15357M_15358M_15359M_15360M_15361M_15362M_15363M_15364M_15365M_15366M_15367M_15368M_15369M_15370M_15371M_15372M_15373M_15374M_15375M_15376M_15377M_15378M_15379M_15380M_15381M_15382M_15383M_15384M_15385M_15386M_15387M_15388M_15389M_15390M_15391M_15392M_15393M_15394M_15395M_15396M_15397M_15398M_15399M_15400M_15401M_15402M_15403M_15404M_15405M_15406M_15407M_15408M_15409M_15410M_15411M_15412M_15413M_15414M_15415M_15416M_15417M_15418M_15419M_15420M_15421M_15422M_15423M_15424M_15425M_15426M_15427M_15428M_15429M_15430M_15431M_15432M_15433M_15434M_15435M_15436M_15437M_15438M_15439M_15440M_15441M_15442M_15443M_15444M_15445M_15446M_15447M_15448M_15449M_15450M_15451M_15452M_15453M_15454M_15455M_15456M_15457M_15458M_15459M_15460M_15461M_15462M_15463M_15464M_15465M_15466M_15467M_15468M_15469M_15470M_15471M_15472M_15473M_15474M_15475M_15476M_15477M_15478M_15479M_15480M_15481M_15482M_15483M_15484M_15485M_15486M_15487M_15488M_15489M_15490M_15491M_15492M_15493M_15494M_15495M_15496M_15497M_15498M_15499M_15500M_15501M_15502M_15503M_15504M_15505M_15506M_15507M_15508M_15509M_15510M_15511M_15512M_15513M_15514M_15515M_15516M_15517M_15518M_15519M_15520M_15521M_15522M_15523M_15524M_15525M_15526M_15527M_15528M_15529M_15530M_15531M_15532M_15533M_15534M_15535M_15536M_15537M_15538M_15539M_15540M_15541M_15542M_15543M_15544M_15545M_15546M_15547M_15548M_15549M_15550M_15551M_15552M_15553M_15554M_15555M_15556M_15557M_15558M_15559M_15560M_15561M_15562M_15563M_15564M_15565M_15566M_15567M_15568M_15569M_15570M_15571M_15572M_15573M_15574M_15575M_15576M_15577M_15578M_15579M_15580M_15581M_15582M_15583M_15584M_15585M_15586M_15587M_15588M_15589M_15590M_15591M_15592M_15593M_15594M_15595M_15596M_15597M_15598M_15599M_15600M_15601M_15602M_15603M_15604M_15605M_15606M_15607M_15608M_15609M_15610M_15611M_15612M_15613M_15614M_15615M_15616M_15617M_15618M_15619M_15620M_15621M_15622M_15623M_15624M_15625M_15626M_15627M_15628M_15629M_15630M_15631M_15632M_15633M_15634M_15635M_15636M_15637M_15638M_15639M_15640M_15641M_15642M_15643M_15644M_15645M_15646M_15647M_15648M_15649M_15650M_15651M_15652M_15653M_15654M_15655M_15656M_15657M_15658M_15659M_15660M_15661M_15662M_15663M_15664M_15665M_15666M_15667M_15668M_15669M_15670M_15671M_15672M_15673M_15674M_15675M_15676M_15677M_15678M_15679M_15680M_15681M_15682M_15683M_15684M_15685M_15686M_15687M_15688M_15689M_15690M_15691M_15692M_15693M_15694M_15695M_15696M_15697M_15698M_15699M_15700M_15701M_15702M_15703M_15704M_15705M_15706M_15707M_15708M_15709M_15710M_15711M_15712M_15713M_15714M_15715M_15716M_15717M_15718M_15719M_15720M_15721M_15722M_15723M_15724M_15725M_15726M_15727M_15728M_15729M_15730M_15731M_15732M_15733M_15734M_15735M_15736M_15737M_15738M_15739M_15740M_15741M_15742M_15743M_15744M_15745M_15746M_15747M_15748M_15749M_15750M_15751M_15752M_15753M_15754M_15755M_15756M_15757M_15758M_15759M_15760M_15761M_15762M_15763M_15764M_15765M_15766M_15767M_15768M_15769M_15770M_15771M_15772M_15773M_15774M_15775M_15776M_15777M_15778M_15779M_15780M_15781M_15782M_15783M_15784M_15785M_15786M_15787M_15788M_15789M_15790M_15791M_15792M_15793M_15794M_15795M_15796M_15797M_15798M_15799M_15800M_15801M_15802M_15803M_15804M_15805M_15806M_15807M_15808M_15809M_15810M_15811M_15812M_15813M_15814M_15815M_15816M_15817M_15818M_15819M_15820M_15821M_15822M_15823M_15824M_15825M_15826M_15827M_15828M_15829M_15830M_15831M_15832M_15833M_15834M_15835M_15836M_15837M_15838M_15839M_15840M_15841M_15842M_15843M_15844M_15845M_15846M_15847M_15848M_15849M_15850M_15851M_15852M_15853M_15854M_15855M_15856M_15857M_15858M_15859M_15860M_15861M_15862M_15863M_15864M_15865M_15866M_15867M_15868M_15869M_15870M_15871M_15872M_15873M_15874M_15875M_15876M_15877M_15878M_15879M_15880M_15881M_15882M_15883M_15884M_15885M_15886M_15887M_15888M_15889M_15890M_15891M_15892M_15893M_15894M_15895M_15896M_15897M_15898M_15899M_15900M_15901M_15902M_15903M_15904M_15905M_15906M_15907M_15908M_15909M_15910M_15911M_15912M_15913M_15914M_15915M_15916M_15917M_15918M_15919M_15920M_15921M_15922M_15923M_15924M_15925M_15926M_15927M_15928M_15929M_15930M_15931M_15932M_15933M_15934M_15935M_15936M_15937M_15938M_15939M_15940M_15941M_15942M_15943M_15944M_15945M_15946M_15947M_15948M_15949M_15950M_15951M_15952M_15953M_15954M_15955M_15956M_15957M_15958M_15959M_15960M_15961M_15962M_15963M_15964M_15965M_15966M_15967M_15968M_15969M_15970M_15971M_15972M_15973M_15974M_15975M_15976M_15977M_15978M_15979M_15980M_15981M_15982M_15983M_15984M_15985M_15986M_15987M_15988M_15989M_15990M_15991M_15992M_15993M_15994M_15995M_15996M_15997M_15998M_15999M_16000M_16001M_16002M_16003M_16004M_16005M_16006M_16007M_16008M_16009M_16010M_16011M_16012M_16013M_16014M_16015M_16016M_16017M_16018M_16019M_16020M_16021M_16022M_16023M_16024M_16025M_16026M_16027M_16028M_16029M_16030M_16031M_16032M_16033M_16034M_16035M_16036M_16037M_16038M_16039M_16040M_16041M_16042M_16043M_16044M_16045M_16046M_16047M_16048M_16049M_16050M_16051M_16052M_16053M_16054M_16055M_16056M_16057M_16058M_16059M_16060M_16061M_16062M_16063M_16064M_16065M_16066M_16067M_16068M_16069M_16070M_16071M_16072M_16073M_16074M_16075M_16076M_16077M_16078M_16079M_16080M_16081M_16082M_16083M_16084M_16085M_16086M_16087M_16088M_16089M_16090M_16091M_16092M_16093M_16094M_16095M_16096M_16097M_16098M_16099M_16100M_16101M_16102M_16103M_16104M_16105M_16106M_16107M_16108M_16109M_16110M_16111M_16112M_16113M_16114M_16115M_16116M_16117M_16118M_16119M_16120M_16121M_16122M_16123M_16124M_16125M_16126M_16127M_16128M_16129M_16130M_16131M_16132M_16133M_16134M_16135M_16136M_16137M_16138M_16139M_16140M_16141M_16142M_16143M_16144M_16145M_16146M_16147M_16148M_16149M_16150M_16151M_16152M_16153M_16154M_16155M_16156M_16157M_16158M_16159M_16160M_16161M_16162M_16163M_16164M_16165M_16166M_16167M_16168M_16169M_16170M_16171M_16172M_16173M_16174M_16175M_16176M_16177M_16178M_16179M_16180M_16181M_16182M_16183M_16184M_16185M_16186M_16187M_16188M_16189M_16190M_16191M_16192M_16193M_16194M_16195M_16196M_16197M_16198M_16199M_16200M_16201M_16202M_16203M_16204M_16205M_16206M_16207M_16208M_16209M_16210M_16211M_16212M_16213M_16214M_16215M_16216M_16217M_16218M_16219M_16220M_16221M_16222M_16223M_16224M_16225M_16226M_16227M_16228M_16229M_16230M_16231M_16232M_16233M_16234M_16235M_16236M_16237M_16238M_16239M_16240M_16241M_16242M_16243M_16244M_16245M_16246M_16247M_16248M_16249M_16250M_16251M_16252M_16253M_16254M_16255M_16256M_16257M_16258M_16259M_16260M_16261M_16262M_16263M_16264M_16265M_16266M_16267M_16268M_16269M_16270M_16271M_16272M_16273M_16274M_16275M_16276M_16277M_16278M_16279M_16280M_16281M_16282M_16283M_16284M_16285M_16286M_16287M_16288M_16289M_16290M_16291M_16292M_16293M_16294M_16295M_16296M_16297M_16298M_16299M_16300M_16301M_16302M_16303M_16304M_16305M_16306M_16307M_16308M_16309M_16310M_16311M_16312M_16313M_16314M_16315M_16316M_16317M_16318M_16319M_16320M_16321M_16322M_16323M_16324M_16325M_16326M_16327M_16328M_16329M_16330M_16331M_16332M_16333M_16334M_16335M_16336M_16337M_16338M_16339M_16340M_16341M_16342M_16343M_16344M_16345M_16346M_16347M_16348M_16349M_16350M_16351M_16352M_16353M_16354M_16355M_16356M_16357M_16358M_16359M_16360M_16361M_16362M_16363M_16364M_16365M_16366M_16367M_16368M_16369M_16370M_16371M_16372M_16373M_16374M_16375M_16376M_16377M_16378M_16379M_16380M_16381M_16382M_16383M_16384M_16385M_16386M_16387M_16388M_16389M_16390M_16391M_16392M_16393M_16394M_16395M_16396M_16397M_16398M_16399M_16400M_16401M_16402M_16403M_16404M_16405M_16406M_16407M_16408M_16409M_16410M_16411M_16412M_16413M_16414M_16415M_16416M_16417M_16418M_16419M_16420M_16421M_16422M_16423M_16424M_16425M_16426M_16427M_16428M_16429M_16430M_16431M_16432M_16433M_16434M_16435M_16436M_16437M_16438M_16439M_16440M_16441M_16442M_16443M_16444M_16445M_16446M_16447M_16448M_16449M_16450M_16451M_16452M_16453M_16454M_16455M_16456M_16457M_16458M_16459M_16460M_16461M_16462M_16463M_16464M_16465M_16466M_16467M_16468M_16469M_16470M_16471M_16472M_16473M_16474M_16475M_16476M_16477M_16478M_16479M_16480M_16481M_16482M_16483M_16484M_16485M_16486M_16487M_16488M_16489M_16490M_16491M_16492M_16493M_16494M_16495M_16496M_16497M_16498M_16499M_16500M_16501M_16502M_16503M_16504M_16505M_16506M_16507M_16508M_16509M_16510M_16511M_16512M_16513M_16514M_16515M_16516M_16517M_16518M_16519M_16520M_16521M_16522M_16523M_16524M_16525M_16526M_16527M_16528M_16529M_16530M_16531M_16532M_16533M_16534M_16535M_16536M_16537M_16538M_16539M_16540M_16541M_16542M_16543M_16544M_16545M_16546M_16547M_16548M_16549M_16550M_16551M_16552M_16553M_16554M_16555M_16556M_16557M_16558M_16559M_16560M_16561M_16562M_16563M_16564M_16565M_16566M_16567M_16568M_16569M_16570M_16571M_16572M_16573M_16574M_16575M_16576M_16577M_16578M_16579M_16580M_16581M_16582M_16583M_16584M_16585M_16586M_16587M_16588M_16589M_16590M_16591M_16592M_16593M_16594M_16595M_16596M_16597M_16598M_16599M_16600M_16601M_16602M_16603M_16604M_16605M_16606M_16607M_16608M_16609M_16610M_16611M_16612M_16613M_16614M_16615M_16616M_16617M_16618M_16619M_16620M_16621M_16622M_16623M_16624M_16625M_16626M_16627M_16628M_16629M_16630M_16631M_16632M_16633M_16634M_16635M_16636M_16637M_16638M_16639M_16640M_16641M_16642M_16643M_16644M_16645M_16646M_16647M_16648M_16649M_16650M_16651M_16652M_16653M_16654M_16655M_16656M_16657M_16658M_16659M_16660M_16661M_16662M_16663M_16664M_16665M_16666M_16667M_16668M_16669M_16670M_16671M_16672M_16673M_16674M_16675M_16676M_16677M_16678M_16679M_16680M_16681M_16682M_16683M_16684M_16685M_16686M_16687M_16688M_16689M_16690M_16691M_16692M_16693M_16694M_16695M_16696M_16697M_16698M_16699M_16700M_16701M_16702M_16703M_16704M_16705M_16706M_16707M_16708M_16709M_16710M_16711M_16712M_16713M_16714M_16715M_16716M_16717M_16718M_16719M_16720M_16721M_16722M_16723M_16724M_16725M_16726M_16727M_16728M_16729M_16730M_16731M_16732M_16733M_16734M_16735M_16736M_16737M_16738M_16739M_16740M_16741M_16742M_16743M_16744M_16745M_16746M_16747M_16748M_16749M_16750M_16751M_16752M_16753M_16754M_16755M_16756M_16757M_16758M_16759M_16760M_16761M_16762M_16763M_16764M_16765M_16766M_16767M_16768M_16769M_16770M_16771M_16772M_16773M_16774M_16775M_16776M_16777M_16778M_16779M_16780M_16781M_16782M_16783M_16784M_16785M_16786M_16787M_16788M_16789M_16790M_16791M_16792M_16793M_16794M_16795M_16796M_16797M_16798M_16799M_16800M_16801M_16802M_16803M_16804M_16805M_16806M_16807M_16808M_16809M_16810M_16811M_16812M_16813M_16814M_16815M_16816M_16817M_16818M_16819M_16820M_16821M_16822M_16823M_16824M_16825M_16826M_16827M_16828M_16829M_16830M_16831M_16832M_16833M_16834M_16835M_16836M_16837M_16838M_16839M_16840M_16841M_16842M_16843M_16844M_16845M_16846M_16847M_16848M_16849M_16850M_16851M_16852M_16853M_16854M_16855M_16856M_16857M_16858M_16859M_16860M_16861M_16862M_16863M_16864M_16865M_16866M_16867M_16868M_16869M_16870M_16871M_16872M_16873M_16874M_16875M_16876M_16877M_16878M_16879M_16880M_16881M_16882M_16883M_16884M_16885M_16886M_16887M_16888M_16889M_16890M_16891M_16892M_16893M_16894M_16895M_16896M_16897M_16898M_16899M_16900M_16901M_16902M_16903M_16904M_16905M_16906M_16907M_16908M_16909M_16910M_16911M_16912M_16913M_16914M_16915M_16916M_16917M_16918M_16919M_16920M_16921M_16922M_16923M_16924M_16925M_16926M_16927M_16928M_16929M_16930M_16931M_16932M_16933M_16934M_16935M_16936M_16937M_16938M_16939M_16940M_16941M_16942M_16943M_16944M_16945M_16946M_16947M_16948M_16949M_16950M_16951M_16952M_16953M_16954M_16955M_16956M_16957M_16958M_16959M_16960M_16961M_16962M_16963M_16964M_16965M_16966M_16967M_16968M_16969M_16970M_16971M_16972M_16973M_16974M_16975M_16976M_16977M_16978M_16979M_16980M_16981M_16982M_16983M_16984M_16985M_16986M_16987M_16988M_16989M_16990M_16991M_16992M_16993M_16994M_16995M_16996M_16997M_16998M_16999M_17000M_17001M_17002M_17003M_17004M_17005M_17006M_17007M_17008M_17009M_17010M_17011M_17012M_17013M_17014M_17015M_17016M_17017M_17018M_17019M_17020M_17021M_17022M_17023M_17024M_17025M_17026M_17027M_17028M_17029M_17030M_17031M_17032M_17033M_17034M_17035M_17036M_17037M_17038M_17039M_17040M_17041M_17042M_17043M_17044M_17045M_17046M_17047M_17048M_17049M_17050M_17051M_17052M_17053M_17054M_17055M_17056M_17057M_17058M_17059M_17060M_17061M_17062M_17063M_17064M_17065M_17066M_17067M_17068M_17069M_17070M_17071M_17072M_17073M_17074M_17075M_17076M_17077M_17078M_17079M_17080M_17081M_17082M_17083M_17084M_17085M_17086M_17087M_17088M_17089M_17090M_17091M_17092M_17093M_17094M_17095M_17096M_17097M_17098M_17099M_17100M_17101M_17102M_17103M_17104M_17105M_17106M_17107M_17108M_17109M_17110M_17111M_17112M_17113M_17114M_17115M_17116M_17117M_17118M_17119M_17120M_17121M_17122M_17123M_17124M_17125M_17126M_17127M_17128M_17129M_17130M_17131M_17132M_17133M_17134M_17135M_17136M_17137M_17138M_17139M_17140M_17141M_17142M_17143M_17144M_17145M_17146M_17147M_17148M_17149M_17150M_17151M_17152M_17153M_17154M_17155M_17156M_17157M_17158M_17159M_17160M_17161M_17162M_17163M_17164M_17165M_17166M_17167M_17168M_17169M_17170M_17171M_17172M_17173M_17174M_17175M_17176M_17177M_17178M_17179M_17180M_17181M_17182M_17183M_17184M_17185M_17186M_17187M_17188M_17189M_17190M_17191M_17192M_17193M_17194M_17195M_17196M_17197M_17198M_17199M_17200M_17201M_17202M_17203M_17204M_17205M_17206M_17207M_17208M_17209M_17210M_17211M_17212M_17213M_17214M_17215M_17216M_17217M_17218M_17219M_17220M_17221M_17222M_17223M_17224M_17225M_17226M_17227M_17228M_17229M_17230M_17231M_17232M_17233M_17234M_17235M_17236M_17237M_17238M_17239M_17240M_17241M_17242M_17243M_17244M_17245M_17246M_17247M_17248M_17249M_17250M_17251M_17252M_17253M_17254M_17255M_17256M_17257M_17258M_17259M_17260M_17261M_17262M_17263M_17264M_17265M_17266M_17267M_17268M_17269M_17270M_17271M_17272M_17273M_17274M_17275M_17276M_17277M_17278M_17279M_17280M_17281M_17282M_17283M_17284M_17285M_17286M_17287M_17288M_17289M_17290M_17291M_17292M_17293M_17294M_17295M_17296M_17297M_17298M_17299M_17300M_17301M_17302M_17303M_17304M_17305M_17306M_17307M_17308M_17309M_17310M_17311M_17312M_17313M_17314M_17315M_17316M_17317M_17318M_17319M_17320M_17321M_17322M_17323M_17324M_17325M_17326M_17327M_17328M_17329M_17330M_17331M_17332M_17333M_17334M_17335M_17336M_17337M_17338M_17339M_17340M_17341M_17342M_17343M_17344M_17345M_17346M_17347M_17348M_17349M_17350M_17351M_17352M_17353M_17354M_17355M_17356M_17357M_17358M_17359M_17360M_17361M_17362M_17363M_17364M_17365M_17366M_17367M_17368M_17369M_17370M_17371M_17372M_17373M_17374M_17375M_17376M_17377M_17378M_17379M_17380M_17381M_17382M_17383M_17384M_17385M_17386M_17387M_17388M_17389M_17390M_17391M_17392M_17393M_17394M_17395M_17396M_17397M_17398M_17399M_17400M_17401M_17402M_17403M_17404M_17405M_17406M_17407M_17408M_17409M_17410M_17411M_17412M_17413M_17414M_17415M_17416M_17417M_17418M_17419M_17420M_17421M_17422M_17423M_17424M_17425M_17426M_17427M_17428M_17429M_17430M_17431M_17432M_17433M_17434M_17435M_17436M_17437M_17438M_17439M_17440M_17441M_17442M_17443M_17444M_17445M_17446M_17447M_17448M_17449M_17450M_17451M_17452M_17453M_17454M_17455M_17456M_17457M_17458M_17459M_17460M_17461M_17462M_17463M_17464M_17465M_17466M_17467M_17468M_17469M_17470M_17471M_17472M_17473M_17474M_17475M_17476M_17477M_17478M_17479M_17480M_17481M_17482M_17483M_17484M_17485M_17486M_17487M_17488M_17489M_17490M_17491M_17492M_17493M_17494M_17495M_17496M_17497M_17498M_17499M_17500M_17501M_17502M_17503M_17504M_17505M_17506M_17507M_17508M_17509M_17510M_17511M_17512M_17513M_17514M_17515M_17516M_17517M_17518M_17519M_17520M_17521M_17522M_17523M_17524M_17525M_17526M_17527M_17528M_17529M_17530M_17531M_17532M_17533M_17534M_17535M_17536M_17537M_17538M_17539M_17540M_17541M_17542M_17543M_17544M_17545M_17546M_17547M_17548M_17549M_17550M_17551M_17552M_17553M_17554M_17555M_17556M_17557M_17558M_17559M_17560M_17561M_17562M_17563M_17564M_17565M_17566M_17567M_17568M_17569M_17570M_17571M_17572M_17573M_17574M_17575M_17576M_17577M_17578M_17579M_17580M_17581M_17582M_17583M_17584M_17585M_17586M_17587M_17588M_17589M_17590M_17591M_17592M_17593M_17594M_17595M_17596M_17597M_17598M_17599M_17600M_17601M_17602M_17603M_17604M_17605M_17606M_17607M_17608M_17609M_17610M_17611M_17612M_17613M_17614M_17615M_17616M_17617M_17618M_17619M_17620M_17621M_17622M_17623M_17624M_17625M_17626M_17627M_17628M_17629M_17630M_17631M_17632M_17633M_17634M_17635M_17636M_17637M_17638M_17639M_17640M_17641M_17642M_17643M_17644M_17645M_17646M_17647M_17648M_17649M_17650M_17651M_17652M_17653M_17654M_17655M_17656M_17657M_17658M_17659M_17660M_17661M_17662M_17663M_17664M_17665M_17666M_17667M_17668M_17669M_17670M_17671M_17672M_17673M_17674M_17675M_17676M_17677M_17678M_17679M_17680M_17681M_17682M_17683M_17684M_17685M_17686M_17687M_17688M_17689M_17690M_17691M_17692M_17693M_17694M_17695M_17696M_17697M_17698M_17699M_17700M_17701M_17702M_17703M_17704M_17705M_17706M_17707M_17708M_17709M_17710M_17711M_17712M_17713M_17714M_17715M_17716M_17717M_17718M_17719M_17720M_17721M_17722M_17723M_17724M_17725M_17726M_17727M_17728M_17729M_17730M_17731M_17732M_17733M_17734M_17735M_17736M_17737M_17738M_17739M_17740M_17741M_17742M_17743M_17744M_17745M_17746M_17747M_17748M_17749M_17750M_17751M_17752M_17753M_17754M_17755M_17756M_17757M_17758M_17759M_17760M_17761M_17762M_17763M_17764M_17765M_17766M_17767M_17768M_17769M_17770M_17771M_17772M_17773M_17774M_17775M_17776M_17777M_17778M_17779M_17780M_17781M_17782M_17783M_17784M_17785M_17786M_17787M_17788M_17789M_17790M_17791M_17792M_17793M_17794M_17795M_17796M_17797M_17798M_17799M_17800M_17801M_17802M_17803M_17804M_17805M_17806M_17807M_17808M_17809M_17810M_17811M_17812M_17813M_17814M_17815M_17816M_17817M_17818M_17819M_17820M_17821M_17822M_17823M_17824M_17825M_17826M_17827M_17828M_17829M_17830M_17831M_17832M_17833M_17834M_17835M_17836M_17837M_17838M_17839M_17840M_17841M_17842M_17843M_17844M_17845M_17846M_17847M_17848M_17849M_17850M_17851M_17852M_17853M_17854M_17855M_17856M_17857M_17858M_17859M_17860M_17861M_17862M_17863M_17864M_17865M_17866M_17867M_17868M_17869M_17870M_17871M_17872M_17873M_17874M_17875M_17876M_17877M_17878M_17879M_17880M_17881M_17882M_17883M_17884M_17885M_17886M_17887M_17888M_17889M_17890M_17891M_17892M_17893M_17894M_17895M_17896M_17897M_17898M_17899M_17900M_17901M_17902M_17903M_17904M_17905M_17906M_17907M_17908M_17909M_17910M_17911M_17912M_17913M_17914M_17915M_17916M_17917M_17918M_17919M_17920M_17921M_17922M_17923M_17924M_17925M_17926M_17927M_17928M_17929M_17930M_17931M_17932M_17933M_17934M_17935M_17936M_17937M_17938M_17939M_17940M_17941M_17942M_17943M_17944M_17945M_17946M_17947M_17948M_17949M_17950M_17951M_17952M_17953M_17954M_17955M_17956M_17957M_17958M_17959M_17960M_17961M_17962M_17963M_17964M_17965M_17966M_17967M_17968M_17969M_17970M_17971M_17972M_17973M_17974M_17975M_17976M_17977M_17978M_17979M_17980M_17981M_17982M_17983M_17984M_17985M_17986M_17987M_17988M_17989M_17990M_17991M_17992M_17993M_17994M_17995M_17996M_17997M_17998M_17999M_18000M_18001M_18002M_18003M_18004M_18005M_18006M_18007M_18008M_18009M_18010M_18011M_18012M_18013M_18014M_18015M_18016M_18017M_18018M_18019M_18020M_18021M_18022M_18023M_18024M_18025M_18026M_18027M_18028M_18029M_18030M_18031M_18032M_18033M_18034M_18035M_18036M_18037M_18038M_18039M_18040M_18041M_18042M_18043M_18044M_18045M_18046M_18047M_18048M_18049M_18050M_18051M_18052M_18053M_18054M_18055M_18056M_18057M_18058M_18059M_18060M_18061M_18062M_18063M_18064M_18065M_18066M_18067M_18068M_18069M_18070M_18071M_18072M_18073M_18074M_18075M_18076M_18077M_18078M_18079M_18080M_18081M_18082M_18083M_18084M_18085M_18086M_18087M_18088M_18089M_18090M_18091M_18092M_18093M_18094M_18095M_18096M_18097M_18098M_18099M_18100M_18101M_18102M_18103M_18104M_18105M_18106M_18107M_18108M_18109M_18110M_18111M_18112M_18113M_18114M_18115M_18116M_18117M_18118M_18119M_18120M_18121M_18122M_18123M_18124M_18125M_18126M_18127M_18128M_18129M_18130M_18131M_18132M_18133M_18134M_18135M_18136M_18137M_18138M_18139M_18140M_18141M_18142M_18143M_18144M_18145M_18146M_18147M_18148M_18149M_18150M_18151M_18152M_18153M_18154M_18155M_18156M_18157M_18158M_18159M_18160M_18161M_18162M_18163M_18164M_18165M_18166M_18167M_18168M_18169M_18170M_18171M_18172M_18173M_18174M_18175M_18176M_18177M_18178M_18179M_18180M_18181M_18182M_18183M_18184M_18185M_18186M_18187M_18188M_18189M_18190M_18191M_18192M_18193M_18194M_18195M_18196M_18197M_18198M_18199M_18200M_18201M_18202M_18203M_18204M_18205M_18206M_18207M_18208M_18209M_18210M_18211M_18212M_18213M_18214M_18215M_18216M_18217M_18218M_18219M_18220M_18221M_18222M_18223M_18224M_18225M_18226M_18227M_18228M_18229M_18230M_18231M_18232M_18233M_18234M_18235M_18236M_18237M_18238M_18239M_18240M_18241M_18242M_18243M_18244M_18245M_18246M_18247M_18248M_18249M_18250M_18251M_18252M_18253M_18254M_18255M_18256M_18257M_18258M_18259M_18260M_18261M_18262M_18263M_18264M_18265M_18266M_18267M_18268M_18269M_18270M_18271M_18272M_18273M_18274M_18275M_18276M_18277M_18278M_18279M_18280M_18281M_18282M_18283M_18284M_18285M_18286M_18287M_18288M_18289M_18290M_18291M_18292M_18293M_18294M_18295M_18296M_18297M_18298M_18299M_18300M_18301M_18302M_18303M_18304M_18305M_18306M_18307M_18308M_18309M_18310M_18311M_18312M_18313M_18314M_18315M_18316M_18317M_18318M_18319M_18320M_18321M_18322M_18323M_18324M_18325M_18326M_18327M_18328M_18329M_18330M_18331M_18332M_18333M_18334M_18335M_18336M_18337M_18338M_18339M_18340M_18341M_18342M_18343M_18344M_18345M_18346M_18347M_18348M_18349M_18350M_18351M_18352M_18353M_18354M_18355M_18356M_18357M_18358M_18359M_18360M_18361M_18362M_18363M_18364M_18365M_18366M_18367M_18368M_18369M_18370M_18371M_18372M_18373M_18374M_18375M_18376M_18377M_18378M_18379M_18380M_18381M_18382M_18383M_18384M_18385M_18386M_18387M_18388M_18389M_18390M_18391M_18392M_18393M_18394M_18395M_18396M_18397M_18398M_18399M_18400M_18401M_18402M_18403M_18404M_18405M_18406M_18407M_18408M_18409M_18410M_18411M_18412M_18413M_18414M_18415M_18416M_18417M_18418M_18419M_18420M_18421M_18422M_18423M_18424M_18425M_18426M_18427M_18428M_18429M_18430M_18431M_18432M_18433M_18434M_18435M_18436M_18437M_18438M_18439M_18440M_18441M_18442M_18443M_18444M_18445M_18446M_18447M_18448M_18449M_18450M_18451M_18452M_18453M_18454M_18455M_18456M_18457M_18458M_18459M_18460M_18461M_18462M_18463M_18464M_18465M_18466M_18467M_18468M_18469M_18470M_18471M_18472M_18473M_18474M_18475M_18476M_18477M_18478M_18479M_18480M_18481M_18482M_18483M_18484M_18485M_18486M_18487M_18488M_18489M_18490M_18491M_18492M_18493M_18494M_18495M_18496M_18497M_18498M_18499M_18500M_18501M_18502M_18503M_18504M_18505M_18506M_18507M_18508M_18509M_18510M_18511M_18512M_18513M_18514M_18515M_18516M_18517M_18518M_18519M_18520M_18521M_18522M_18523M_18524M_18525M_18526M_18527M_18528M_18529M_18530M_18531M_18532M_18533M_18534M_18535M_18536M_18537M_18538M_18539M_18540M_18541M_18542M_18543M_18544M_18545M_18546M_18547M_18548M_18549M_18550M_18551M_18552M_18553M_18554M_18555M_18556M_18557M_18558M_18559M_18560M_18561M_18562M_18563M_18564M_18565M_18566M_18567M_18568M_18569M_18570M_18571M_18572M_18573M_18574M_18575M_18576M_18577M_18578M_18579M_18580M_18581M_18582M_18583M_18584M_18585M_18586M_18587M_18588M_18589M_18590M_18591M_18592M_18593M_18594M_18595M_18596M_18597M_18598M_18599M_18600M_18601M_18602M_18603M_18604M_18605M_18606M_18607M_18608M_18609M_18610M_18611M_18612M_18613M_18614M_18615M_18616M_18617M_18618M_18619M_18620M_18621M_18622M_18623M_18624M_18625M_18626M_18627M_18628M_18629M_18630M_18631M_18632M_18633M_18634M_18635M_18636M_18637M_18638M_18639M_18640M_18641M_18642M_18643M_18644M_18645M_18646M_18647M_18648M_18649M_18650M_18651M_18652M_18653M_18654M_18655M_18656M_18657M_18658M_18659M_18660M_18661M_18662M_18663M_18664M_18665M_18666M_18667M_18668M_18669M_18670M_18671M_18672M_18673M_18674M_18675M_18676M_18677M_18678M_18679M_18680M_18681M_18682M_18683M_18684M_18685M_18686M_18687M_18688M_18689M_18690M_18691M_18692M_18693M_18694M_18695M_18696M_18697M_18698M_18699M_18700M_18701M_18702M_18703M_18704M_18705M_18706M_18707M_18708M_18709M_18710M_18711M_18712M_18713M_18714M_18715M_18716M_18717M_18718M_18719M_18720M_18721M_18722M_18723M_18724M_18725M_18726M_18727M_18728M_18729M_18730M_18731M_18732M_18733M_18734M_18735M_18736M_18737M_18738M_18739M_18740M_18741M_18742M_18743M_18744M_18745M_18746M_18747M_18748M_18749M_18750M_18751M_18752M_18753M_18754M_18755M_18756M_18757M_18758M_18759M_18760M_18761M_18762M_18763M_18764M_18765M_18766M_18767M_18768M_18769M_18770M_18771M_18772M_18773M_18774M_18775M_18776M_18777M_18778M_18779M_18780M_18781M_18782M_18783M_18784M_18785M_18786M_18787M_18788M_18789M_18790M_18791M_18792M_18793M_18794M_18795M_18796M_18797M_18798M_18799M_18800M_18801M_18802M_18803M_18804M_18805M_18806M_18807M_18808M_18809M_18810M_18811M_18812M_18813M_18814M_18815M_18816M_18817M_18818M_18819M_18820M_18821M_18822M_18823M_18824M_18825M_18826M_18827M_18828M_18829M_18830M_18831M_18832M_18833M_18834M_18835M_18836M_18837M_18838M_18839M_18840M_18841M_18842M_18843M_18844M_18845M_18846M_18847M_18848M_18849M_18850M_18851M_18852M_18853M_18854M_18855M_18856M_18857M_18858M_18859M_18860M_18861M_18862M_18863M_18864M_18865M_18866M_18867M_18868M_18869M_18870M_18871M_18872M_18873M_18874M_18875M_18876M_18877M_18878M_18879M_18880M_18881M_18882M_18883M_18884M_18885M_18886M_18887M_18888M_18889M_18890M_18891M_18892M_18893M_18894M_18895M_18896M_18897M_18898M_18899M_18900M_18901M_18902M_18903M_18904M_18905M_18906M_18907M_18908M_18909M_18910M_18911M_18912M_18913M_18914M_18915M_18916M_18917M_18918M_18919M_18920M_18921M_18922M_18923M_18924M_18925M_18926M_18927M_18928M_18929M_18930M_18931M_18932M_18933M_18934M_18935M_18936M_18937M_18938M_18939M_18940M_18941M_18942M_18943M_18944M_18945M_18946M_18947M_18948M_18949M_18950M_18951M_18952M_18953M_18954M_18955M_18956M_18957M_18958M_18959M_18960M_18961M_18962M_18963M_18964M_18965M_18966M_18967M_18968M_18969M_18970M_18971M_18972M_18973M_18974M_18975M_18976M_18977M_18978M_18979M_18980M_18981M_18982M_18983M_18984M_18985M_18986M_18987M_18988M_18989M_18990M_18991M_18992M_18993M_18994M_18995M_18996M_18997M_18998M_18999M_19000M_19001M_19002M_19003M_19004M_19005M_19006M_19007M_19008M_19009M_19010M_19011M_19012M_19013M_19014M_19015M_19016M_19017M_19018M_19019M_19020M_19021M_19022M_19023M_19024M_19025M_19026M_19027M_19028M_19029M_19030M_19031M_19032M_19033M_19034M_19035M_19036M_19037M_19038M_19039M_19040M_19041M_19042M_19043M_19044M_19045M_19046M_19047M_19048M_19049M_19050M_19051M_19052M_19053M_19054M_19055M_19056M_19057M_19058M_19059M_19060M_19061M_19062M_19063M_19064M_19065M_19066M_19067M_19068M_19069M_19070M_19071M_19072M_19073M_19074M_19075M_19076M_19077M_19078M_19079M_19080M_19081M_19082M_19083M_19084M_19085M_19086M_19087M_19088M_19089M_19090M_19091M_19092M_19093M_19094M_19095M_19096M_19097M_19098M_19099M_19100M_19101M_19102M_19103M_19104M_19105M_19106M_19107M_19108M_19109M_19110M_19111M_19112M_19113M_19114M_19115M_19116M_19117M_19118M_19119M_19120M_19121M_19122M_19123M_19124M_19125M_19126M_19127M_19128M_19129M_19130M_19131M_19132M_19133M_19134M_19135M_19136M_19137M_19138M_19139M_19140M_19141M_19142M_19143M_19144M_19145M_19146M_19147M_19148M_19149M_19150M_19151M_19152M_19153M_19154M_19155M_19156M_19157M_19158M_19159M_19160M_19161M_19162M_19163M_19164M_19165M_19166M_19167M_19168M_19169M_19170M_19171M_19172M_19173M_19174M_19175M_19176M_19177M_19178M_19179M_19180M_19181M_19182M_19183M_19184M_19185M_19186M_19187M_19188M_19189M_19190M_19191M_19192M_19193M_19194M_19195M_19196M_19197M_19198M_19199M_19200M_19201M_19202M_19203M_19204M_19205M_19206M_19207M_19208M_19209M_19210M_19211M_19212M_19213M_19214M_19215M_19216M_19217M_19218M_19219M_19220M_19221M_19222M_19223M_19224M_19225M_19226M_19227M_19228M_19229M_19230M_19231M_19232M_19233M_19234M_19235M_19236M_19237M_19238M_19239M_19240M_19241M_19242M_19243M_19244M_19245M_19246M_19247M_19248M_19249M_19250M_19251M_19252M_19253M_19254M_19255M_19256M_19257M_19258M_19259M_19260M_19261M_19262M_19263M_19264M_19265M_19266M_19267M_19268M_19269M_19270M_19271M_19272M_19273M_19274M_19275M_19276M_19277M_19278M_19279M_19280M_19281M_19282M_19283M_19284M_19285M_19286M_19287M_19288M_19289M_19290M_19291M_19292M_19293M_19294M_19295M_19296M_19297M_19298M_19299M_19300M_19301M_19302M_19303M_19304M_19305M_19306M_19307M_19308M_19309M_19310M_19311M_19312M_19313M_19314M_19315M_19316M_19317M_19318M_19319M_19320M_19321M_19322M_19323M_19324M_19325M_19326M_19327M_19328M_19329M_19330M_19331M_19332M_19333M_19334M_19335M_19336M_19337M_19338M_19339M_19340M_19341M_19342M_19343M_19344M_19345M_19346M_19347M_19348M_19349M_19350M_19351M_19352M_19353M_19354M_19355M_19356M_19357M_19358M_19359M_19360M_19361M_19362M_19363M_19364M_19365M_19366M_19367M_19368M_19369M_19370M_19371M_19372M_19373M_19374M_19375M_19376M_19377M_19378M_19379M_19380M_19381M_19382M_19383M_19384M_19385M_19386M_19387M_19388M_19389M_19390M_19391M_19392M_19393M_19394M_19395M_19396M_19397M_19398M_19399M_19400M_19401M_19402M_19403M_19404M_19405M_19406M_19407M_19408M_19409M_19410M_19411M_19412M_19413M_19414M_19415M_19416M_19417M_19418M_19419M_19420M_19421M_19422M_19423M_19424M_19425M_19426M_19427M_19428M_19429M_19430M_19431M_19432M_19433M_19434M_19435M_19436M_19437M_19438M_19439M_19440M_19441M_19442M_19443M_19444M_19445M_19446M_19447M_19448M_19449M_19450M_19451M_19452M_19453M_19454M_19455M_19456M_19457M_19458M_19459M_19460M_19461M_19462M_19463M_19464M_19465M_19466M_19467M_19468M_19469M_19470M_19471M_19472M_19473M_19474M_19475M_19476M_19477M_19478M_19479M_19480M_19481M_19482M_19483M_19484M_19485M_19486M_19487M_19488M_19489M_19490M_19491M_19492M_19493M_19494M_19495M_19496M_19497M_19498M_19499M_19500M_19501M_19502M_19503M_19504M_19505M_19506M_19507M_19508M_19509M_19510M_19511M_19512M_19513M_19514M_19515M_19516M_19517M_19518M_19519M_19520M_19521M_19522M_19523M_19524M_19525M_19526M_19527M_19528M_19529M_19530M_19531M_19532M_19533M_19534M_19535M_19536M_19537M_19538M_19539M_19540M_19541M_19542M_19543M_19544M_19545M_19546M_19547M_19548M_19549M_19550M_19551M_19552M_19553M_19554M_19555M_19556M_19557M_19558M_19559M_19560M_19561M_19562M_19563M_19564M_19565M_19566M_19567M_19568M_19569M_19570M_19571M_19572M_19573M_19574M_19575M_19576M_19577M_19578M_19579M_19580M_19581M_19582M_19583M_19584M_19585M_19586M_19587M_19588M_19589M_19590M_19591M_19592M_19593M_19594M_19595M_19596M_19597M_19598M_19599M_19600M_19601M_19602M_19603M_19604M_19605M_19606M_19607M_19608M_19609M_19610M_19611M_19612M_19613M_19614M_19615M_19616M_19617M_19618M_19619M_19620M_19621M_19622M_19623M_19624M_19625M_19626M_19627M_19628M_19629M_19630M_19631M_19632M_19633M_19634M_19635M_19636M_19637M_19638M_19639M_19640M_19641M_19642M_19643M_19644M_19645M_19646M_19647M_19648M_19649M_19650M_19651M_19652M_19653M_19654M_19655M_19656M_19657M_19658M_19659M_19660M_19661M_19662M_19663M_19664M_19665M_19666M_19667M_19668M_19669M_19670M_19671M_19672M_19673M_19674M_19675M_19676M_19677M_19678M_19679M_19680M_19681M_19682M_19683M_19684M_19685M_19686M_19687M_19688M_19689M_19690M_19691M_19692M_19693M_19694M_19695M_19696M_19697M_19698M_19699M_19700M_19701M_19702M_19703M_19704M_19705M_19706M_19707M_19708M_19709M_19710M_19711M_19712M_19713M_19714M_19715M_19716M_19717M_19718M_19719M_19720M_19721M_19722M_19723M_19724M_19725M_19726M_19727M_19728M_19729M_19730M_19731M_19732M_19733M_19734M_19735M_19736M_19737M_19738M_19739M_19740M_19741M_19742M_19743M_19744M_19745M_19746M_19747M_19748M_19749M_19750M_19751M_19752M_19753M_19754M_19755M_19756M_19757M_19758M_19759M_19760M_19761M_19762M_19763M_19764M_19765M_19766M_19767M_19768M_19769M_19770M_19771M_19772M_19773M_19774M_19775M_19776M_19777M_19778M_19779M_19780M_19781M_19782M_19783M_19784M_19785M_19786M_19787M_19788M_19789M_19790M_19791M_19792M_19793M_19794M_19795M_19796M_19797M_19798M_19799M_19800M_19801M_19802M_19803M_19804M_19805M_19806M_19807M_19808M_19809M_19810M_19811M_19812M_19813M_19814M_19815M_19816M_19817M_19818M_19819M_19820M_19821M_19822M_19823M_19824M_19825M_19826M_19827M_19828M_19829M_19830M_19831M_19832M_19833M_19834M_19835M_19836M_19837M_19838M_19839M_19840M_19841M_19842M_19843M_19844M_19845M_19846M_19847M_19848M_19849M_19850M_19851M_19852M_19853M_19854M_19855M_19856M_19857M_19858M_19859M_19860M_19861M_19862M_19863M_19864M_19865M_19866M_19867M_19868M_19869M_19870M_19871M_19872M_19873M_19874M_19875M_19876M_19877M_19878M_19879M_19880M_19881M_19882M_19883M_19884M_19885M_19886M_19887M_19888M_19889M_19890M_19891M_19892M_19893M_19894M_19895M_19896M_19897M_19898M_19899M_19900M_19901M_19902M_19903M_19904M_19905M_19906M_19907M_19908M_19909M_19910M_19911M_19912M_19913M_19914M_19915M_19916M_19917M_19918M_19919M_19920M_19921M_19922M_19923M_19924M_19925M_19926M_19927M_19928M_19929M_19930M_19931M_19932M_19933M_19934M_19935M_19936M_19937M_19938M_19939M_19940M_19941M_19942M_19943M_19944M_19945M_19946M_19947M_19948M_19949M_19950M_19951M_19952M_19953M_19954M_19955M_19956M_19957M_19958M_19959M_19960M_19961M_19962M_19963M_19964M_19965M_19966M_19967M_19968M_19969M_19970M_19971M_19972M_19973M_19974M_19975M_19976M_19977M_19978M_19979M_19980M_19981M_19982M_19983M_19984M_19985M_19986M_19987M_19988M_19989M_19990M_19991M_19992M_19993M_19994M_19995M_19996M_19997M_19998M_19999M_20000
00200002002202000200000200002100000000000000100000000001200200000100002000200020000011101010101101101100110010111101010110100111010000110100111000110001020002000200000000000000010100000000000000010001000000011000100111101100111001000101001000001100000000000000000011010010000001100010000001010000000000001000010000010000000000000000000010100000101100100000000000000000101010000100022001011000000000001100000010100000000000010200001201100000001000001200200100100000020000000010000000000000000000000100000000000010100110000000000000110100010100101001000001010001021002200000010110000100001000000010000000120000001000000100011011100000011000000202222220000000000000022022000022000000202000020020220020002101000100110000001001000000010001010110100000010000001001010000010110000200020200000200000000002000000000220002000002000100000002000000020000200220000000200220000020000002002020000000200000222000000002000002000000000120020000020020000002000200000001220000000000020000200020000000000000000100002200200010010000000000000000001000100010000010001010000101210000100200221000000011002121010000100120002100000000000000002100020000000220000000000000000020000002010000200000000121000000010022000000002002000002000200000220020002022002000000000000000100202002020000020022000011000002001001221200022000100000000100010000102020110000000200001020001010000001000010020000000011020200001102000100000021210220002001000000010000100200000200000000000202200002020020000020002002200202000000000202200000002000000000010010000000000000000000200000000001101010000101100010000100111100000001000201020000110121110001210100110001000001010200020202202200100010000000000200000000200100000211000000010011010000010100100111100011101020000000000002002000220020002200000000022022020000020211100001001011110101100000111000101100110000111001100101000010010100000000000110000100010020000001000210000000000000020000000000002000020000000000002000020010002012110000010000110100110001001000001000100000020202002000200200020201201000001020000020002220201000001012020002000000000000020000200200001000200001000000001000000001001000101100101000000000000100100111111110101111001010101110100001111010100111000101100101010110101010110200200000200000002100002120200100010000000102001020000000200000002000020202220000002000020002000220000000020020002002000000002000200002000100000010000010000110100000000000000000000011010000000002000100000100000000000000000020000020010110100101001101111111100100000110001010100001000102000012000020020010210000000001000001210000000100000001001000011000000001000000020000000002000000020000000001000000000000000002020020002000200000001000020002201020200020020000010020001000022000220002001020022000010020000000000000002020001210100202011000210002000020000020000000002200000000000220000000000002000021020000100200202020220000210020002000121000000000000210010021002001000010001000000000000000000210000000020002000000220100000120000000202000020000000001200020021010000000000000000020000000000000200002000020000000002012000000020010020001000001001010000200000110000000010020020020000000100000000000110000001100010100000101101000000010011101000100100000110100110010011011001010101010000010010110001000020000000000000000020000200002021100001010001001001000000110011100001001101011100000100200100000100000000001000000002022200000020220002200002200000022000022200022002000000020200000010020000010111100110000001001000000001100111000100001011101101100110100000001100011000000000001000100000110000001100000011010010000000000110011100100100110100101101001100000111000010000100001000000111101100000010100000000020002000200002200000000000002200002000000000000002000000100101001000000000010000000000020000000000000000000000020000100000000000000002020222010001011220102100110100020020202200000121000000010100000000000000010000000000000002200200000000000000000000000000000002000101001110000101000100101110111111100001010000110010111000010001000000010120020000201000200000020002020000000000001010000100000011100010000011011002020000000000000020100000010000000000100100001100110100011010000000001100001010010002202001010210000020222001100010000100000002002000020200000000000000000001001000000001101100211100000001011111001111110001110001000100101000100000000001101110001000001100101100000020010000010000000100011001000000101011000010011000000000100000100010100101010000002000001000000000000000100002000000002000000000000000100000000010010000020000000000010001100001020000002000120000200102000100000020001000000020101000000001100000020000000000000002002001000020000000020000202001100001001000000100110010001001011000111101100000000011000000200010010000200020002000002000000022000000000202120000101011111001000100010100000110110000001100101100100000001001101001100110100200000000000000000020020000000200010000002020000000000000000000002000001101010110110100101101001110110101101100000011111110000010101001000101101011110100000000000000000000000111000110011101000001010110111000100100011100110101000010010101110100010100100111000000000100010010001010100101111000010101000011111011011001000000000100100000000001001010000010000000002000002000000020000202020020020002020000100120002000000020101100101100010010010001000001011010010000000000010020201000000200012012020000200102000200000210222210000200002012002020002020000000020022202220022020000000000000000000022000000000000000000020202020220000000000000200000000000002200200200110010001100010000101100101010000100002000202200000200000010000000000200000020020000022000020000010000000110100010000100000100100010001111010101001000100100000100110000000110000000111001000001101000000100000000110110110000011010000000002000001000000002000000000000000002000000210002000010021200000000002000020002202000000000200000010101010011000001000001001000001100001110000000011100100101011010111000111111010001111101010111000011010010010000000110111010001110011012212000000002202020220200200020020220000020122000000002200200000000200000200200000220000200010002002002000000000000000020000010200000000020000002220000122000000200001110010101010001000100011011100101001000010000020000200022000000200002021000200100022000000001000000000000000000000000000200000000011111100010100101110000011001010011110010000101101100110000000100011010110110100001101010000010000000101100110101101110111110010000000021002012000100002000000000000000002000000000000010110201001000010000000000022100100001000000000010200001001112010000000021000000200002120000000000000200000000000000000000000000200000000222000001220100000120000000120000012020111020110000212100201000021022200002001021000120101102110000100220001000001000000000010200100020000111001010101000000100111101111111100011000010100001011101100011000100000001010000121110000000000010000001010100000001010000000011000100110000010000001001100100010010000010001011000100110111000011000000110100111010100022020000200002000020000000002220200000002022220000200202000000020200002002002000222000002020010001001020000101000001010101010101100002000000000000010000000010022000000000001010200000020020001000001110000010110100011100001110001010101110011000011101000010011110000111011110111101100010001100000110011011010100001110100000000010000000020000001201000010000020000120200000202020000120000000002000020020200220020000210010200002002000200000100000020000020001002000000200020000000000000002000010022000000002022000000020000000020020201201002000020200000200000000001000000011011100000000000010000000100010011010010011011001001010000110101001000101101000000100011100000010010100111100010101010001100111011000010000001000101111010101011100001000010010100000200200000020000010001002202200020002000020000021100002020002000000210100000100200220000000000200020000200000000000220020000000200020220000000000020000000000200000022000002000000020002000022000220020000000202000000002200000000000000002001000010100010000110000001011000000001000101000000110111000001010000000110010111110001000010001001011000011010011002000020000000200000002000022000000000000220000000000002002200000000110100011110101100100100000010001011110000000110110100000000022000001020020000200000020200001100100021000000000012000200000221110021010010101111111100111001101000110011111000111011011001011021112000001000000000000000000000100000100000022000000000002000020002000020000000020000000000202000022120000000000000020000220000002200100000200202000200000221020002000101000001000010000100100001100001010000000020000000000010010000000002002220000001000001000000002200100120110000000100001000000101101010000000011010000110001010110001001100001100011011010010000000101110101101120000000000101000100100102211110000012000000200000202200202202200000202220000000020122000000002011101101011011101001011110000110100011110101110001001101111110111111111110110111111010000010010201000000200000200000002202002220220002000000002000020000200000000200000000000020022001000000000000000200000000000200000002200000002002000020001101000000000110000000001000000000200000000001021000000000000000002012200200202000000000100201000000000100001200120020020000100020200000100012020000000000010000010000000121002220020000202000000002000000000002000000210020012002011201000100000002002000202000000000120100000000000000100002102000020002000010200000021001000212010200100022012012100000000000000000222200000000020002000000000000000000000020000020020001000102002020000000000001100000111000011010100000000010020101002001000000000110010020001001102010000000202210100020201002000010001021201022010201010110000000010011011001010000101010000000000110220000000000200000200000000000000200000202000002200000000000022000020000000000201020000000220000020000000200002220000000020000100100000010011000111000000111100100101001110001200200200000000000022000000100000000020002010110001011010010000111000111000000110001101001000000001000001000000000100002000000000002000010000001000000000100000100101100000011010010000120000001020200200000001200020000002220000000201120200020211000020200002000010000000100100000010000110000001101000010001110110111011000001000111011100010000010010001011110011002000000000000000220200000220210002000002100012220001021002020020000020010102000000212000000000000001000000000000200000220000000000200000220020220220200020000000020200100100000000010000000000000000000010010000020200100000002000020100022002000000200002000110000010010010010101000000001010000010000000000000021020020000000010120000222000200002002200001021000000200010101010110000010000011010101011001110110010111100101010011100000000000000000000010120000010000002200001000000000200000000000000002020000010022021000200002000000000002021000000020200220022000000020202002002202200200200000220000200020010000000000200120020020200000000200000000000021001210000000001000000100100021200100202000010000200100010200000002000010000020000001100001001100001010000010101000001100010000100110200010000000002200000100000200000020000010000010000110100110010010100000200000002100002020000000200000120220010100000002000000000101010010000000011101000101011010011000010000010110202011000000000022002000220000010000000020020022022012100000001200000020120001000000000010011100001000000100000000000101000001000110000011001000010100000001001000110011001000001110100000010000000001000100001000100000001001011000110100000100100001000000100100010101111000000100100200000000002102100000210102110201200010202000000000000200000000202002002202000000000000000000000002220200000000000220000200020000200000002020000202002000000000201002020202220000020020000001200000002020000000200000101010000011010011010000021102000000000100011000002001000022002002000200220022001000020000001012000000002000002000021200000000022220110101100120000000010100002000000000110001100000000000001000001000000000000000000000110000101010000011001010110111101010100110001000011001010001111111100101011101102002200000000001000000000000200020200020001000220202002001000000001100100110001101011000111001000000101010001101110010101110000200000020000000020000000020000000002100001100100101010110101111110000000110111111001100100102002200002000001000000000022002200011200201000200020000002000000000020000102100022002000200000001202000000000210000000000000000010002002201000220000020000010200000020201020222020000002000000000222020200000000000001111101001000100001110001010011010111011110101001111011110011110000000000002000000020000000200000000002100101000010111010100101000000000110000110010010001000101001110101100010000010110010010010001000000010101001000010111001200010002002200200001100001100000021020202020100100020000100000200010000102000001110010000000200000001002010000000000000020011010010000100101001001001000101001100100010000001010000111110010010001101110101010110110011000011101010010001010011100101000000000000000000002020000200000000000000000000000000001120102020200020000002000020000000000000010001001010001110111000000000010110001000100001100000101110001001011011000110001101101011001111010100000111101010110011000101001001100110111001111001010110010001101011111010010011100101011011200000020001000202000002120000110110000000000000000020021021000010200200010000000010000010000000010102000000100202000000122000000000000010000020000201001200010200000020011001000000000000000002002000200021000020000000000000002000000000010000000000000000000002002000000010000000200020002000000000000202010100000000000000000010000100111000002000000000000000100000000100020000001101011001101000010100110101001010002220020020200000002002002000222002020000200200200000020000001111000001000000000000011001011000000200000002000020000000020000200002000000010000000000101100000000010000000020200000000000000101000011000000010000000010000010101001000010001010001000000000002010001000020000202201002010101000100000001100001000100000000000002000000220000000001000000000020000000000200000000002000220200002001000000001000010100000000010000010010100200010000000000000000000200020000000000000001000000000200002002002000000010200000000000200010000001000000000100000010000001000100110010000001000110010000000000101000222000000020000000020022001100000000000000002020010020001010000001000000100010100011100000100110001100002000020000000200000200002000000022200010000000010122010100110000010020000200020001010010121010000100010001000011000000001110000000000100000100000000011001010100001000100010000002000202021001200001000000221001000000020000000010000000001000100001110101000000100111011101000111001110000011100000010000000001001101100000110010000100000020000100001000000000000000000001000200000200200010100000000000100002000001200101000011000001000000001000001101000000111100001010011000000001100000100001001001100000000010000000001001011000000000000010011101010001111010100001001000000000000110010000001000000000000000000000000201000202010000010000020010001001000000002000122201001100201100010010020000011011110010000001000000101000001000010000010101100101001100101100000100000010000010000000000000000100200200020102201000200200020000000000000000000120000020000000000100000000001000000020021012110110001000112022000002000000020000001200000000020000000001000220201000200000100002000020002000000000002010000000010000100010000000000000001010000200201000000000100100000100110100100000110100000200002000022000002020000200200002202200000000200010002000000020222020002022200000200200000002000020000000000000000000000200020020000022020020002002000000000000010120001020000200001001100000101011002000000110001011100111111110100100001010000011100000001100110010000201000001100000000120000000011000002000001211000001000020000101220001020000002001020201220001000200220220100000101200200202000001222002002000000002012001020000000021020002022100010000110000001000000001000000001000020000000200200002020000000000000020000020000000002000000000020000000020220000000200220002002200202002000222020000200200200020000220220102000002100000220110001200000001020000000100000100211222000000201100000000000002000000020000000202000000002000001000000000000020000200200000201020000001000002000012010020001000100000012200000000010000000001000000000000020000000020100102000000000000001012010100000102100110000010000000001022000000000210000011010101000000000000010011000100100000010101000100011001011101110010111111010111111000110100000000000010020001000020001100020100100020001100000001000111100100200000000001010000000010120000010011011000011011111010010110011011101010100100111110111001101011011000010001000100001011000110000000000100000000002200200000000000202020000000010000002020200000002000000000000011100011001000000001001010000100101000100011100010011200002200100000010000022012002202002000000000002000000000000002002000000221000010110000000100000000000000000000010010000000011000011001001000100020101000110011010000000001100010001000100011000000000000101110000001110010001111001001101011010000000000000000000000000000002000000020000020000000020000000200000002200000201111100100100001101011100111010100101110010001000111010111110011111111001111100000000000100001000000010010100100100001100001010100000001011110010000010110000010111101100101000011000001202000010000000100000000010000020121010100000110100020010000000000001101000100010010010110000100011010100111110110000011001100000011000010000001000020002100000000100002200000000200000010022000110000101010001011000001000110001101110000111000100011010000010110001101000010100111001101200001211001000000010200002001000102000200000002000020020000000000200000000002201200200020200000000202000002000000002001000000000000000022100000000001000000000000000100012000011001000000000022020000002002000200000000000000002000000000000000010000200200200000000200001000021000000101000100100001000001110010010011110100101001000011002000000000000000000000000002002000022112000202002001011100000001000011110001011100000010000001000110111110100010000010110101010110011000011010000000010000100000010000011002002000000002000000000200001000111110100111110011010100110101110001100001101011100011000001000000020200000020000020200000200202000002000100020000022220000020202022000000000020000020200220200002020000020202020022002102002000001200002000002002202000200000020200000001022020200000000000000002021000000000202000000000000200001001111100011111100111001011010001100101010000000100001110100000102000210020000010012202002000002001100001020000201000011000010111010011100001011010111011111011100001100110000010000101110000000101101100101000110000001101001001101011000110000000100100100010000000000000000000012020000000020002000000020000202000000001000000020020000010020000000010010120110002000002000000101000100000012110000000000000200000220000000100211000000101000010202112100000102000010000002000000000000000000202200000000020200000000000000000000220000000000000002200000000000000002000000000000000100001101100000111010011001000000100001011111000001100001000000001100100000010220000000000000021000000000120000000001000200020000000000000000220002000200020000000011110000100010000011110010010001100101010111000000200002002000020202000000210200000110001010000000002010000101010011011010021000000011011210010001200220020010000000001000020000000000200000000220200200002200000000000002020000021000100000000100000002000000000000000100000002000012000000200000000020001001100000110001100000111111001100101010000100100002100000020221200100100000021200000100200000000100000000220000100100100010110112010020020120020110000120121010002220010110010000100100010101010000000000000111000000010000000201020100100000002200102000021000010000110200000022020222002000020200000000001000000000020002000002222220002000000200000002200000020000000000000000000001010100001010000000100001000001000000001001000000001010001110000000101011001001020000000000010002000002001010200010002000000200001100001000100000000002000001100010200001001000000001000200020100001202000020222010000020000000202000000000000200000000000020020020000002220000000000000000000000010110000020001001000000010000110110000011000100100001001010001001110000110011111101000100011100001111000001111000111002210001001000021010111011100000010002000200001000000200100000000001101000010111111010000001101000010000110011011
00201002002202000200000200002000000000000000000000000000200200000000002000200020000011101010101101101100010010111111010110100111010000100100111000100000100000000000000000101000000020020001000020000001000000001000000111101100000000011000100000000100001100000200000000000000000020000000000002000001100000000000001000120000000000101000001010101100101000001000100010000010000001000010111011000010002000000000000000000210000000020200000200000000000000000200200000000000020000000000000000101000000000000000000100000120100120010000000000010010000210001000000101001000000120000000000000000002100002220000020020001000001000000100001111000100011100000101011001000011100000011011110111110011111011011010011010011012200000000002000202020220000000022002020002000000200000000000022000000200020201000210000000002000000000020000000001001000000002010001010001100111001101101110010010000001011010000000100000111100011001000001010001000110110001110010001001011100010001110000010011010110100011000000000001000000000000000000102000000100010000001000000000000000000001000100200000200200222000000002002222001000000220002001000000000000002000020000000220000000000000000010010001000010200110010011100110000011001000012001000002000200000220020000022002000000100000000000202012020011010011111100100101100101110110111010001010011010000000102020010100000200000020010010000001000010020000100000120200001002000100000020200220002000000000000100100200000200001000000202210001020021000020001002200201010000001112000000000100010100000001000000000000010101000100000002200020000000100000000200002010010000000101110000100110011111100110100010001010101000110101101100000000100010000110100011100000000101001000010000010000011100100111100011101020000000000002002000220020002200000000022022020000020220001002010020220202200000022001200000000000222002000202000020020000000000000000000000000020010010000200000000000000010000010000001001110000000100001010010010011001010111000101010110010100001010010000000000011101111000101111111100100000010010011110101110101010000011010001100000011000111010110101010001100000000101001000000001001001111100101000000000100100100222000220000200002020000000200000200001000000000002200000000020202020200101100110100100001000101010100000010000000101011010010000200000001100020201220100102011020012000210010000020020102001000000011100200012000011000010000100000111110000000000000000000011010000000000002000220020220220000000000000002200002000000202200020200022200000200020000000200000000002000002000020020000200000000001000000210000000100000001000000011000000001000010120000000101000000010001100000110000000000101101000110000000001000000000020012200020200020020010000020000000022000220002000020022000000020000000001000002020001210100202011000210002000020000020000000011100001110010110001011100001010010010010100110111010111000101010111111110100011011011100010111011101000000111010110110001000000111001101010101110000110000011010000000101000010101000101110010010010100000001000000110000000010011100001000110000000111001011000010010110101000010001100000100000110001001100010110010000000000000000000000000000000010200000200200000000020002002000200210000100000000000000020002020200000000020000200002001020001000000000001010000200001020200202000010002000010000020000001000100200002001000100110000000011100000100000000101011100110010110001110001100000011011011111011011011010110100010000110000000220211210001000000000000002000002000010002002200100101010000000101000000000111001001000001000100000002000000001000121010010010110100111001000110100100100000110001010010011101001001010111101101100001000100001000020000000200002220000000000002200002000000000000002002020000000000000220000200000220020220000100100000100000101021000100000000000011002020222011000000220202010220000120120202201000021000000000000000000000000010010100000000002200200000000000001000010000100000102000100011100001000000110101110111011000100011000100010101101001100000111011010010010101001110000010101010000000000000010000100000001000000000001101002120000000000000020110011010000001000000000000000000000000020010000100000000000020002212002020220000020222000000000000200000002002000020200002000000000000000002000000000002200200000000000011101001111110001110000010100101001110000000000101110001000001100100110000010001000001111000001000000100100000001000010010000000000000000100100100100010000002000000000000000100001000002000100002000000000010000210000001000020000020000010000120000000000020000002000020000201001110110000010000000010110011001010000000100011101000100000200120200000200002000000000000020100000000000000100100020001001011110011201001010100000000000200000100010200020102000000000000022010000001202010000101011111100010000010010000100010000000000200020000000002000002000000000000100000000000100000010010000001100000000001020001000000000000000002000001101110110110100100111001110110100101100011011110110000010101001101101101011110000100000100000000000000010000020021202000000010020220000000200020000010101000110010101110100010100100111100000000100020010010101201100202000001001000002021000010000000000000200000010000002000011000020001101001000001110000010110111110111010101110000001010001000001010012000200010000000000000000000000120000000100000020020200000000200012022020000200002000200000220222200000200002002002010011010000000010011111110011010000000010001010010011010000010000000000000200000020001000000001010000100010010000100200220020000100000000000000001000000100002000202200000200000010000000000200000020020000022000020000000100101100001011000010110000000010001110010101102000200200000200220000000020000000102000000100202010000200000000220000020000002000000000002000001000100012000000000000000002000000201002000000021200000001001010010001202000010100200000110101010011000000000100000000001100011100000010011100100101012000022000100000000002022002000110000002000020000000000220220000002220022002202000000002102020220200200020020120000010022000000002200200001000200000100200001220000200000002002102000001000001001110010100110100001011010111110100011000101110000210020200000002000201002020000100000010001111111000100011010000100001011000110100011111000020000000001100020000000000202000000000022022000020200202220000020012000000020000200002002200220000000000202020020010100000001010000111000010101000110101101100111110011011000010011001000000001101000100000000001000010000000000001200001010000000010000011110000000000100001010100010000001001000000010000000200002120000000000000200000000000010000000000000200000010222000001220110000120000000120000012020011020110000212100201000021022200002001021000120110202200000000220000000000000000000000200000020011110101110001000000000100001011011100100001100010000000111000011100010000000001000010000101010100100100001110010001001001010000112000000000000100100000000200101000011000000002002000000000200001102000110020000000000000000000202000200022200020020020000010200020000000022000000202222000020020200000020000210220202202201001020000002000002001100010000100002001000000000100001100010011010000000010010100110010010000000001110000010110101011100001110001010101110011000011101000010011110000111011111111101100000002000000020020020020000000020000000001100010001010101110100000001111110000010001011101110100001011000001001011111101110110111100001100011001000100100001000110011011000000000000000000110112011020210210001000000010110022000010020000000020020101200002000120100000100000000000001000001101010000010110000000000000120000000100020012000100021000020002011010002002001000000000210010011000011000101020002010000200000010100021000000000011210001200012010012000100020111101100101100011000001000011101100010101101010010011000002020002000000210100000100200220000000000011110000000000000111101110100011110010100100000010110000110010101100102000002000000020002000022000220020000000202000000002200000000000000002000000001011010100010100001011000000000101112000000100002000010000000000020020002200002000020000000000000002000000001000010100010100101111000011000110010111111000101000001011111100011100210100121200100100200000020012022020010010200020100000000011000000011010001101000020200001100100021000100000012000200000221010021000010111111111100111001101010110011011000011001011101011000000100000101000100000000000020010100000020201100100000001010100101000010001000010010011000100000111110011100111010110000110011001100000000100101101100100110110111000000000000000000000000000000001000000000000120000000000000000000000002002220000002000000000000102200000020200000200200002000200000200000000200002000000020111010110001101110101101001111111010000100011111202000220000000000202100000000002220220000001000000100000201100202102200010212120011000010011100110001002212002000022200000002220000000200100200202000000000002200220202202002020001220200020010100100100110001100100100100011011011110110101100001011100011011111101010111100000001010122000000000000000000100000000000100100002210100001002001020000111000100000000001100000001000000200001000100020010000000000000002012200200212000001001000100001101000001100100111110010001010110100000100012020000001000010000010000000121001110110100101110010101101011010101010110110110011001100100000000000011101010101010010000110000100100000010011002002002020002000000200000022000100202000200010022002102000000000000000000222200000001011001000000000000000000000010001000010000001001001010000000100000100001110010011010110001000000011000111000100100010100000110001000101100001101101000000002010020100002200200000200000000210110000000010001101001011000001010000000000110220000000002000000200000000000002201000202000002200000000001022000020000000000200020000000220000220000000200002220000000020000100100000010001000111000000011100100101001110001010210202000000000020000000000000000000000000200001020000000000220000020010010000100001012000000000000000000010000000002000000000002000000101110001001000110000200000100000020000000010120000000020200200000100200020000002220000001200120210020201000020200002000010000000101100000000000110000001011101000001110110111011000001101111011100010000000010001001111011002220000000020000000200000020000000000222002002222000220012002000000110100011000100101000001000110101010000000000200000220000000000000000220020220220200020000000020200000000001001010000000000000010001010000000020200200000002100020000022002000000200002000220000000020000000200010000000020000000000000000100021020020000000000020000222000200002002200001120000000200120200020020000000001020000000000000220001000202200000020000000000000000000000000100020100000000002201000010110010200010100000000002020000000011021000100112000000000002020000001011111210022000002101000000000010002021012001000201000000000000000101000000100000010110000200010000000021001210000000000000000000100021200000101000010000100001010200000002000110000110100000000101001100010100000000011000001000110000100000220000000020000200000000000200000020000000000000010000200200011110010000200001002000102020000000200000020220000000000102000001000101010011000000010101000011011010011000010000010110101100001001100111001001110011101010110010011111111101010100101100010011010000000000000010011000100011100100000000000101000001001000000012002000020100000000101000110011001000001110100000010000000001000100100000100000001001011000110000000000000000000020200000000002000000000100100200001000002102100000200102110201200010202000000000000101000110100001101011000000010100101100001001000110000010110000001011010000200000001000101101001000000000110001010202110010011111010000100000001110000000101100100011101000000011000000010001001101000100101100001100110111011011101111110111000110110110101001100020002000000000000000000000000020001000110011100001000110101100000001010101101000001000000000001000000000000000000000110000000000000011001110110110111010100110011010111011010011111111100101011101001001111010101010101000010110110011100010010001111101011100000001100000000000002100012000022100010000002020002011000000100101001100000000001000010000000021000100000200000000200000000020200220000000000220000220100000000002002201102000000000110000122102200010200210010200020001002100000000020000002000022002000200000000212000010000220000000000000000000000220020022000220202202200022220000000202000000000000222200002000200022200202002001111111001011100010100100010011011111011100101111111010110011110000000000001110110010000000100000000001000000000120000001200000000000000000001200020000000001002102000202010021000110111001110110000001001101011100000101111000002202220000000020020000010020002000002020001002002202200020020000000010011000000000001100111110000100011000001000000010111000020002002000000000010000100000000000000200000000000000200200000000000002000220000000200000000020020020000002020020000000000000111100000000002110000100001000000000000000000000000020001120000020011012000020000000001000010001000010001110111000000000010110001000100001100000101110010000000002111200220012012000110222000000100000000200002102122200102002200200000201111101010110011001101010110010010011100101011010011011001010100110000010001001000000010110011000100001000022000000200200022000000000000020000010111011100000010111110011011000000101111100000011000110110200010200000020011000000000000000000002002100200020002001110101020001000000100000000000020000000100000011002000000000000100200020002000000000000101000001000000000010000110010100000100011100100001000000001100100100010000011001120002000010000001220200000000001110010110111000101011101000111001010011110110100100111000000000200000000020210210200200000000000020010101101111000001010010101101000011001000111101001100000000010000000020200110000000000101000011000000010000000010000010101000000000100100001000000000002010000000020000201201112001000000010000101000001000000000000010001101110110001000100000110010011110001111110000001001000110011010000000110000001001001000001010101110001101100011011101001000020000001020021100000000200000000000000002000000001010000001000010100101000000000101110010000000010100001000100111010000000000110000110110000210011222000011020000000020022000000000000000000012020000021000101000001000000100010000011100000100110001100011000011000100100001100001000101011100100110001000111011111010000010011000100011000000110111000100100000001100001010100011010000000010100000100000000011001010100001000100010000002000202022002200000010000222000000000020000000110100000000001001101010010010010000000101010001000001110001111000101000100001001010000100000001100001010101010010000000000000001101000000000001100010111100010110000000110010011000000100000000001010001000000001010011101010100000000000000000000010000000200001200000000000200020010000000000000000000000000000000002202020000220001000000000110000000000000001110000110000000010110100000010200000202010100000000020010000110001010011010011110000001100000001001011001000110020121000102000110000000000010001001010002010000010000011200010100000010000010000000000000000000100100010001100001111100110001000000001111010110110020000110100100100100001000100020010011000010000000112022000002000000020100001200000000120010000000000220201000200000000102000020002010000010002010000000010000100000000000000000002000000200200010002000200200000000200000200000222200000201200220000100000202000000022020000002022022002201000001000000000200001000010001010000000001010101111010000110001000000000000000002200002100200020000020000000200002020200200200000002200000002012002000000020002022000101111111100100001010000011100000001100000001000200000001000000000020000000002000102000002200000000000020011212220000020000012000020200220010000200220220000000000200200202000000222002202020002002002000020000000020020002022000200100000002100011010000101000000010000200010001000000100001000010010001000000000000202020000000000000011101010100100110111111001111111001101001010000011011100010111001111011010101000011110000110110010000011100101000001010110111000011100000000000000002000100020000000202000000002000001000000000000020000200200000202020001002000002000002000020002000000000002200011110100000100000000001001011010100000010000102000000000000002022020200000202000120000000000000000022000010000200000000020002000001001000000000000001000100000200200200022002022002000220000002020002000000020000020020002200000220000002000000000002020020000000000000000000000000200000000000002000000020220000010111111000011011011011110110011111100000000001111000111011111011000010010102000200002022000211000101000000000000002200200000000000202020000000010000002020200000002000000000000002002022000000000100020020010000000000010020200002022000011101010110000101001101111001001110111100110010100010110011111111011110000000001100000001001000000000000000000000110100000100000000100000000021000010200022010000001102000000002000020002200000000001200000000202000100110000100002000022000000011000100110011100011000001000000010000010000001110000100100000011100110102000200000200002202002200202000000000000020000000220000220000020220200002022200000000000000002000000020020200200200002200002010000001001011110010000011010000010101100100101001011000000101000000001001000000000010100011010000000000000100110000000001000100100001010001000100020000200100000000220201200100000101000001000101110000000000020102100000000000002200000000200000000022000110010101010001011000001000110001001110000110000100000000000200000000000202200020000000000200000202000100001011200002001000001011111101101110111010000110111100101100001100100111010111111100111011111111000002000000000000000000002000000000000000000000000000200002000002002000000020000000100010200200002020000200012020000020200022000000010200200200010101200000000020000000101000100100001000001100010010011110100101001000011002000000000000000010000000112002001022002000202002001011000010001000110001000011100010011100001000110111110100010000000020000200000002000200220200000200000000000000000000002002000000022001000000200110000111110100111110011010100110101110001100101101011100011000001000000020200000010000020200000200202000002000000020000022220000020202022001000000020000020200220200002020200020202020022002002002000000200002020002002201000200000010200000001022020101000000000000102021000000100202010000000000100001001111101011111100111001011010001100101010000000100001110100000202000220020000020022202002000002001100000021000201000020100000022020020000102022000020002002020000000201001111000000000000010000002000000212000120000002002000002100000000200000000001000000020010000011000000000000020111001001012000000020100212000100010100000020100000001000000000010010120010002000002000000001000000000012110000000001111100100110010000100100000010101000000101001000001001100000000010000000000001000000202200000000010000000000100000100000111000100000101001100001000000000002000000001000001100011001100000122020022001000000200000002002100000100012000011010100100010000110000010000100110000011000000201000010220020000020002010000000001100111001000000010021021000200020000100000020000010000200000000000000100001001010111101000001101100000200000001000000002000000000000020000000011001000001110100000001100110010000110001011000010000000000110000000220200200002200000000000002020000020000010000000100000001000100000000000101100001000111010000111001000010100000101101000000010101101000100011101001100001000002000000020221200010000000010210000000200000000000000001220010000000100001101011001010110011011010100010010010001110000000000000000010020000020010000100000000100002000100102000002022000200020002000000000000202000000020200111111101001000110000000000010101111100110100000101101110001010110100001001100100010010110000000000000001000100001010010001001001000011011100000100000000001010010010000000011011100001120000000000000002000002000000200000002000000201000010000000200000000002000002000002001020000120100000200022202010001102010010211010000010000000101000010000000200000100001010020010000101200000001000000000000000010110000020011001000000010000110010000010000100100101001010101001121010220010201202000001010010000202001000020000010002220000020000022000000002200000000002000220000000000200200000000000200000000220210020000000001000020000010001000
00110101101111010100010110001001000000100000010101110000100110011000001010001110010020002100000200002000000000200002001000001200021000000211200100200100000000000000000000001000000020020001000020202000000000002101020220000220000000001000000100000101000100001101000010000000000011100000000002000000010010010100000011010000000001000000000010110000101100100000000000000000001010000000022001010010001000000000000000100110000010010110000100000000001000010100200010000100010000000120000000010000000000000200001100010020000020010100010001001010000210000000100100101000021001101010000100000110000110000000000000120000001001100100000011100000001000000202222220000000000000022022000022000000202100020020220020002001000001100100011001001000110001110110000100010000011100010001010010000100010100000100000100111010100000110001110101000000010001000001110001100111001101101110010010000001011010000000100000111100011001000001010001000010110000010010001101011100000000110000010001010100100011002000000000000000000020000002000000000000100000001000000000000000000000001100200000100200221000000001002121000000000120002000100000000000002000020000000220000000000001100101010100100000100111010000100000001000001001011110001002000200000220020002022002000000000000002000202002020000020022001001000002001102220200022000100010000110000000102020000100000200000020000100000000000100020010000000020200000002000111100020200220012000101000000000000200000200001000000202210001020021000020001002200201010000001112100000000100000000000000010011010001000000000001000000002000000202000020000000020100000001000101110000100110011101100110100010001010101100120202202200100010100000000200000000200000000200200000000000202000000000000202200000202010000000000002001001220020112200000000021022110010021111001001001011110101110000011001101110110000111111000101101010110010000000000000010000000010000010000100000000010001000002000010000020000000000022002000020000002012200000020000101000100000000001001000100100011101101010101111111100100010000010011110111111101010000011010002000000000000020000200200000000200001100000001000000001001000101100101000010000000100100111111110101111001010101110100001111010100111000101101101010110101010110000000020020001000010000000000000000000000000020000000000200000001000020212220000002000021002000210000000021120002002000000002010200002000000010000000100000202020000000000000000000020000001100010101001120020120210011000000000011200010010100101001101111111100100000110101010100001001001000001010010010000101000100002000000200100000000010002100000002000000000000000000020202000000202002000000000110000000000101101000110000000000000000000020002202020200020020000000020002000022000220002002020022000000020000000000000002020001210100202011000210002000020000020000000010000001110010100001111101001010000000010000110111000111000220020002000022000000200000220000020002000000020000000002000001000100110011101010101110000110001011010000000101101010001000100100110010000100010001000000100000000010011100001000110000000100000022000000000200000000020000200000000001000002122200000201000000000000000000000000000000000000200000200200000000010011101000100100000110100110010011010001010101000000010010110001000010000000001011000010010110001110200102000010002000000010120010000101000200002001000100200100000100000000001100000101011100010011110001110001101000011010011101011011111010010100010000110010000220201200000000000000000002000002110010012002200000101010100000001100001000010000001000100000110000001100000011000010000000000110010100100100110100111101001100010110001010000000001000000111101100000010101000001010000000101001110100000010111100001100101000000001102020001010000000020000200200220220220001000000001110000000020000000000000000010002020222010000000220202010220000120020202201000021000000010100000000001001000001000000010001101101000000100000001000100001000001002200002000200020000000200020022000001020000012200020000000000020000000000010011011100001110100010101010000000100011000010200000000000001000010112002120000000000000020010000001000101001010000001100110100000010010000000100000001000002202000000201000120222001100010000000000012002000020210000001000000000001001000000001101100211100000001011101001111110001110100110100101100100000000000111110001000001110100010000010011000001111001101001001100001000000000001000000010000000000000201200000000000002000000000100000000101111002000101002100000000000000100000000000010000020000000000020001000000020000002000020000200101110010000010001000010110110001110000100100010101000100000200020200002200012020000200010001001101001000000011011111000000000001100100100001100000000000200000100010200020102000000000000022001000001202010100222000222000000000000000000200020000000000101110000000001001101000000110000100000000000000000010000000001100000000010020000010000001000101002000001101110111110101100111001110110110101110001011110110001010111001001101101011111000100000100000010000000010000020021202000000010020220000000200020000010101000010010101110100010100100111100000000000000100002000000002020000020200000200200022000001001000000100100101000001001010000010000000002000001000000020000101020010020012020000000020002000000020012000200000000000000000000000000020000000100100101111110000101100101101011001110011110111110100111100011110011001111020001110010110010011202111111010111000100100101000121000101000000200002000020000000000002002000000200000002000000020000110010001000010100101100100000001011001101101110000100101001001000011100011011110011011101110000000000000200000021000100101000000020000220000202101100100110110001101110001011110000001000000000202000000200000000220000020000002000000000111010000010000000100000100000000011010000200002000000022200000100002000020002202000000001200100011101000011000100010000000000001100001100000000011100100101011010111000111111010001111101010011000011010010010000000110111010001110011012202000000002102020220200200020020120100010022100000102200200000000200000100200000220000200000002002002001001000001001110010110110100001011010111110100111000101110000110120200000002000200002020000110000020002122202000000000020010010000000000010000000222000000000000000002000002000002000200010000111111100000100101110000001001010011010010000101101100110000000100011010110010100001001010000111000000101000110101101100111110010000000020002002200010002020000020010000002001100000011000100100100001001000000000000021000000100200102000000000200000100000100000001000200001010000001000010210001000000000000000010000200000000122000001220110000120000000120000012020011020110000212100201000021022200002001121000120111101100000000210000010000001001100001200000011001111001010001000000100101001011111100010000010110001010111000011100110000001000000011100101110100100000010100110001000001010111002000001000001200100000000210002000002000000001001000000110111000001000000110100010010100022020000201000000000200000202220000000000022200000200202020000022200002022000000220002002000000002002020000002000002000200020000200002000000100000101001100010011010000000010010100110010010000000001100000010110100011100001110001010101110011100011101000010011110000101011110111101100000000000000020000020020000000020000000000010000000020000001201000010000020000020200000202020000021010000001010011111101110010111100000100111001000110001000000110011010100001000000110010000001110010101110000011010100001022000010020000000020020101200002000020100000100000000000000000200000000000000000002000000000020000000000020022000000020000220202002200002002000001100100100000110010100111100110111110101100111010200022000000000000200002200002020022000200020000000100100010000010000010001101011001000000020000010010002020002000000201000100000200220000000000200020000000000000000220020010000200020210000100000020000000000200000010000002000100020002000002000221000010000202000000002200000000000000002100000000000021000020000000022100000000000200000000020220000002020000000200000220020000000000002002122010120020022001000010100010100101111000111000110000110111000101000001011111100011010110111010101000010100000010011011110010010110110000000000111110000111000001001001010100111010001010001011000111101111011111000011110020202020020000022002200011200020122001102002000112022000000000000200000000000000001020020000000020202000100000002000000002000020000000020001010001200100022111000001000000021110120000001210001100110212010211011120010001000101000001000010000110100001100001010000000020100000001000000000100001002210000001001100000100012200000020200000100200002000010000200000101100102000000021120000020000102210000202000102221100000000020000010111010100101001000000110110111101000001110201202022002010000000020001200000000000002201000020000220011101101011011111001011110000110100111110101110101101101111110111111111110110111111010000000000201000000200000200000002112002220220002000000012000020000200000010200000110010010011000000000011000000110000000000200000002200000002002010120001101000000000110000000001000000000200000000100020100000000000000002022200200202010000000000202000000000100002200020020020000200021200010000001010000000000000000010000000110102220020000202000000002000000000002000000210020011001100100000000000011101010101001011000110001000101000010011002102001020002010000201000121000000202000200000022002002000000000100000000222210000010001000000000110000000000000000000000000000001000010000000000000000000000110000011100100000000000000000020000200201020000000200000010010201002200000200000020200002000000000020200022020200000111100001120102000100020000011010001000000000220000000001100000200000100100001200000202000002200000000000022000020000000000200020000000220000020000000200002220000000020000000200000000002000002000000122000200200000020000100200211000000000020000000010000001000001100100101010000001100110100010000100110001001001000010000020000000000000001000010001000020000001100000000001010000000200000010010020000001000020000000020200200000200200020000002220000002200020200020200000020200002000010000000000101010000000100000101101000000001110110111011000001000111011100010010010010001001110011002110000010010000110200000120100001000112001002221000120002011010010020000202000000202000010001000000000000100001101011110101101010000110111111111111100111110001010110000000000000020000000000000000010020000000020210100000002100010000011001000000100002000110100001111000010101000001100110000000000001001000120120020011000100020000121000200002001200000010000010201000002000100000000000002000202001001000120000020000202000022200000000000001000000000020000000000012200000120020000200000100100001002020000000022121000200002011000000102020000000020100220022000002100000000000010002021012001000201000000010000000000100010010011100010000100100011010110000110100110000000000001011010100011101000010000100000010200000002000010000010000012200000000000001020000010100000000200000000000220200010000000002200000100000200000020000100000010010010100110001100010011100100001001011010011000110110011110001011010001100100011202000020001000020000000002022101000001000011100020202000000002000022002000220000000000000020020022022002000000002200000020020000001000000020002001000011100000000000000202000102000200020000000000200002000000000000200011000000000010000000120000000000001000000100200010001000011000110100000101100000000000100101010101001000000000000201000001002112000110200102000201200010202010110001100101000110100001101011000000010000101100001001000110000010110000011011010000200000002020000202002000000000202002020202220000020020000000200000002020000000101110100001001000000011000000110001001101000000101100001100221200020020202022001200000220200220200000200010002000001000010100000000011120000000220020000000000200002000000000020002202000000020000000100000012002000002000000000002000000001011101010110111101010100110001001011001110001111111100101010101011001110010001010001000011100110010110010110000111111011000000000000000011000102000102001022000100010002021002000000100000000002200000000001000020000000021000000000200000000200000000020200220010001001220000220010000000001111100001000000110001010011001100010100100000100011010001011100100010100001010011101000111000000101110010010110111111101000010000001111110011110110111101100100110010110111011010100101111110001101110111100001011001111101001000100000100001011011010111011110101001111011110011110000000000000220020000200000002000000000001000000020010001200000000100000000011200020000000001002002000202010021000000020011100020000000001100110101000011000000200020002002200200002000000200000022020202020200200020002200000200010000012000001110010000000200000100002000000010000000120000010001010110100001001000000100001110100110000000000000200200000000000002000210000000200000000020010020000012020020000000110001000100001010001010100100100110000000000000010000010020002020000020000022000020000000000000010001001110001111111000000000110110001000100001100000101110100000000002000210110012102010000222010000000011000100001012011210002002200210000112002102000200000002200020000020020002000012020020101000011000001101000001010101000000100100001001100111010021000000210200011000000010000010000000010001010011101202000100112010110010000010000010000200000111010100001010000000000100010010000101001101101010002002000000020000200000000000002000020000001000000002002000000000001000201020002000000100000000000001100000011000000000000000000000020000000002000000000200210000000000001001011101001000010100110101001000002220020020200000000200000000000020020000000200200020020200000000100000000010100100100101010000000110000002000020000000020000200002000000000000022000000100000000100000000010201001000000000101000011000000010100000010000010101000010000000000001000110101111001000101010000100110001020000000200000002000002000000000000000002000000220000000001000000000020000000000200100010102000220100102000000100100010000000000000120000110001201200120000001000010101011100010000001011000010000001001111101101000000000000000000000100000000000000202200000000020121000002000000000200000010000022000000000000200010222000001020000000020022000000000000000000002020000020000000000102000000000000000000200000000020000200010001001010100100001101001001101001101100111001010011000000100000000010100100011000010100010010001010010000001010001000000200000000200000000000000000002002020200002000200202001002000212021001200000000000221000000000020000000100000000001000100100100111010010100100110110001110010001001102100101000100001010001001000000001010001010101010010100001000000000000000000000000200000200200020200001000000000002000000200101000111000001100000001000001101000000111101001010011000000000100100000101001000100100010000000000100000011100100001000010011101110000110000000000000110000000000000001100001100000000000010000202100010000000100000000001000200000010000000001000111110000100111000000011011101011010020021000102000111000100000010000000010002010000010000001200000000100000010001010100000000010000101101010001110000111100110001100011001111000220000020000000000200000000002000200020020022000020000000202022000002000001020000002200000000020100000012000220200000200000000002010020002000000000002000001000010001000000000000000000001010000200200000000000100100000100110100100000110100000200101110011000001111000100111011101111011011101100101000000010111110002002101000101101000002000010000000000000100000000200020020000022020020002002000000000000020220002020000200010001200010002002002000100020002122000101101111100100001010010011101000011110000000000200000002000000000021001000002000002000001201000000000020000101220000020000002010020201220001000200220220100000100200200202000000222002002000000002002110021000000020021002122100100110000001011000010001000010001000010100001100100001010000000000010010000010000000102010000010010000000011120000000200220012002201202002001112020000100110200020000110221102000002110010220000000200000000020100000100000000220222000000201001001000010001001101010100101101000000001001011100011111000011001100110000201020001001000002000002000020001000100000012200111111101001100101000100011011110101001110000001000010010000101011110100001101001010100000100100010111110100010101010000011011001000002010000000000002000100000200000201022002022002100020102002020102000000020000000001000010021000000020000000020100100020000000000000000002200200200100000000000000000020220000120100020000002020001000020220002020200000000001020000000010002022000000100001000100001011000100000000000011100010002000200000020000202120010001000010010020200001112100020000000102000022000001000001000020000100012000000020200000022210002200000001000010022012002212002000000000002000000000000002002000000220001000000000000012102100010011001100000100000000000201000000010100000110000000001011000010000011001000011000020002200001000002200000000202001200100000200002000122100000000000000100000000000000001000000010000010000101110010100100000001101100100222010200000000000020000020020200202220000002000002020002220002002022000200000000000000100001000000010010101101100011100001000100000001011110011000010110000010111101100101000011000000101000000001001000000000010100011010000001100000100010000000000000110100000000001010100020000200100001000220200200100000102000000000001000100000000020102000000010000012200000000200000010022000000000200000002100000002000020002000010000000101200011000000110010000001100010000110001100100010101000000010010101101001000002000220000002100021020000000000200000100002200201201020200100000202000012000000002000000000000000000002001000000001000000000101000000012000010000001000000022020000002002000200000000000000002000000000000000101000101100101100101100000010010000000000100200020202000002000020000000000000000000000000002000000001000000001000000112002001022002000202002001011000010101100010001000011100110011001001001110111110100010010000020000101001102000101120100000100000000010000010000011001100010000110100000010000110000020000000220100020000200010020002200000002022200000000000000001110111110011100110101110111111111101111111011101111110001110101111000111000020000020200220200012020100020202020022002002002000001200002010002002201000200000010200000000022020000010000000000002120010000110202010000000000000002002020010000020200210002120000010200210000000000200100210200000101011210020000010012202002000001000000000020000200000011000010111110111000101011010110011111011100001101111000000100001111010000101000100111000000010010010001110000011001000001001200100010100001010000000000000012020000000020002000000020000202000000001000000020020000010020100000000000111010011000011110000000100001010101110001000000000200000220100100100200000000200000000202002000100002000000000011000100000000000000202200000000020100000000000001001000200000000000000002200000000000000002000000001000001000010002000000011010011001000000100001011111000001100001000000100200200000000220000020000000020000020000000200000020220020000020002000000000002000000002000000020021021000200120100100000010000000000200001000010000100001001000111101000001101100000200010100000000002100000000000020000000010001000000100100000000100110010010110000000000010000000000100000000220200100002200100000100112010000020000001000000000001011100000000000000101000011000001010000111011000010100000200000000200000000202000020000202200000010000002000100120222200000000000020200100000200000000000000000220000000000100010110112110020020120020110000020121010002220000001000010000100020000020000000100000000000011000110001100011011000100011101011000010010101000000111110200102000010000200000000110110201221000000100000200000000000020220000002000000200000020220000000000000000010200002000000000200000000001011000010000011000001110010000000010011000100001110010011010011001100001001011100110101000111100011000001000000000000002000000000001100010000011000000100111111000100001000011111000111001101111000010101100101101000100001000011000000100100000001110010101000000001010000010001000000100000100000001000011001000000010000010001002220010220020202202000000020010000202000000021000020002220000010000021000000001201010000002000200000010000200011000001001111000010111001010000001110101000010020002000
00200002002202000200000201002000000000000000100000000001200200000000002000200020000011101010101101011100010010111111010110000111011001000100111000100000110001000100000000000000010110010000000010202000000000002000020220000220000000110001000000000000100000000000000002020020000000000000001000020000100000001000000000020000000000000000000020210000202000000000000000000000000000000000022002000011001001000000000000000110000000000201000202200100000000000200200001210000020100000000000000000000000000010000000100010010010010010000001010000010011110100001000100011001011111100000000100100101100001110000111010110000000000000200000022100000000000000202122110000000000101022022000022010000212000021020120020002002000200000000000002000000000000020000200000000000000000001000020000000200020201000200100000002000001000120000000001001000000102000011000002000002002202001000010000000100020001100000000001000200012000000000010011000010110000010010001001011100001100110001010001010100100011000000000001000001001100100000001000000010010000000000000000000100010000000000200000200200222000000002002222000000000220002001000000000010002000010000000120100000011000001101010100100000100111010000100000001100001101011100011012000200000220020002022002000000000000000100202002020000020022000002000002002002220201022001200000000000000000002021001000000201000020000000000000000200010000001000011100100011011100010110100111101100000100001010000200000210000000000202200001021020000020001002200212000000000102000000000100010000000001000000000001010101000101000001101010000101000010000100011000001110000000200000000000002200000020000020002020202000000000000000000000000020000020200022000010000000100001000000101010000000010201100000101010000000100002001000221020002200001000021022110110020111010001011011110101101000011000101100110011111001111111000010010000000000000100100100010020000000000210000000000000010000010000001001110000000000001010010000011011100011010101100010100100000010011000100100011101101010101111111100100010000010011110111110101010000011010001100000001000111010110101010001100000000101000000000100002000210200000001000000000001200111010110100100101000101111100001111010100111001111100101000110001010110100101010110001001000011010100000010000000101011010000011110000001011011101111000001000010101110110001010110011001101110100101000101101000000000000000010000110100000000000000000000011011000000002000100000000000000100000000020000020000000000101001100111111110100000110111010100000101000010100020100000000001000101002000100200000010011100002000000102000000000000000010010101001000101011000000000020000000000200100000200000000000000000000020002201010200020020000000010001000022000220002001020022000000020001000000000002020000210100202011000210002000020010120000000011100001110010110001011100001010010010010100110111010111000101010111111110100011011011100010111011101010000011010110110002000000000022212000200220000000002022000000000000202020000000001200020021010000010000000011100000000010011100001000110000000111000111100010001101010000010110100000000100000011001100010110000000000000000000000000000000000000200000200200000000020002002000100200000100010000000000020001020200000000121000200002000020000001000000000000000201000020100101010011001000000010010001100000001101011101000000110100000111100000100000100101011100110010110101110001110000011011011111011011011010110100010100110000010111101100000001001000000001000001010110001011111001000020100000102101001000101000000000000000110000001100000001010010000000000110011100100000110000101101001100000110000010000100000000000111111100000010110100000110000001100001100010111000111101111000000000000101002020010000000000110000100010110020220000001000000000000000020000100000000000000002010111010000000110111000111001011010101100000011000000010100000000000000010000000000010001101101000010100001001000000001000001002200002000200010000000200021022000001020100002200020000000000020100000000120020000100010201000020002021000000000001100001100100000100110010010011001011110011001100010000000000100001000000000000000100100000010010000000100000000001002202000000201100020222001100010000000010002012000020200000000000000000002000000000000200011222100000001011101001111110001110000010100101001110000000000101110001000001100100110000010001000001111000001000000100000000000000001000100000000000000000201200000000000102100000000000000100002000002000200002000000000010000200000001010020000020000000000110000000000011100011100010000100011110000010010001000010010110001010100101100010111000100000101011110001110001100010100101000100100000000000111101121001001011001011201000001000000000000200010000000200020102000001000000022010000000202020000101011111000010000010010100110011000000100200020000000002000002000000000000100000000000010000010010100000110000000000020000000000000100200002000001012100200020000200212012200210000202200001021000000000000000012001202001020000010100000101000000000000011000110011101000001110111110010100100011100010001000010110111110100010100100111000000000100020010010101201100202000001011000002021000010002000000000000200000000000002000000000000000002000002000000020000202120120020002020000000020002000000020012000100000000000000000000000000021100101000000010020200100000200002002021000210002000200000210222200001200002002002020000200020220000000202002200000222000200200202000220000200010000000000010201010120000000000001100000000010011100100200220020000100000000000000001000100000002000202200000200000000000100000200200020020000022000020000100000000100100010000100001100100010001111010101001101110110110000101000001011010000001000000000100000100100001000110110110000011011001000001000010010110011000100001011010001000100201002000000021200000001001000010101202000010100200000100200000020000000010000000000000000000000000000022000200000002000002200000000200000020000200000000200000020000002020020200000200220202202202000000002002020220200200020020020000000022000000202200200000000200000000200000220000200000012002002002001000001001110010100110100001010000111110100011000001110001110010101000001000100011011100001001011101011111010100011010010101001011010100100011111000010000000000000010000000000101100000000011011100010100101110100110001010010010000000001101100110010000100001010110010100001101010000010000000101100110101101100111110010000000020002002100011002010000010010000002000000010000000111201000000110000000100100020000000001201002000000010000000001100000000002000201000000010000000110200002000000000000000020000200000000022000002220200000021000000020000022020000020220000202200202000020022200002012020001220200000002000002002200000100000000020000010000000010001100100000100000110201000000100000110001110101001010000000000000100000001010000021110000000000010000001010100000001000000000011000100110000011000001001100100000010000000001001000000110111000101000000110100010010100022020000200001000010100000102220100000001022210000200202010000021201002012001000221001002010010011011011100011100101010100010100100001110000000000000000010020022000000000000020200000020020000000001100010010110100011110001110001010101110011001111101001010011111100101011110111101100000000000000020000020021000010020010001001100000111020001010200000100001020000020000000202120010001010010001010011111111110010111100000100011001010110001000000110011010100001000100100010000001110110101111010011100100001111010101010100101011110000100001101010011000000100100010000000101001000000000000001000000000020000000100020022000000020000120102002110002002001000000000200000010000011000200020002020000200000020100021100000000001210001200012010012000100020100000200200000010000010001002202100010001000020000020000002020012000100200000000000200220000100000200020000100000000000220020000000200020210000000000020000000000200000011000002100000020002010001000120011000000101000000001101000000010000002000010000000020000020001010022000010000000201000000010111000011010000000110010111110001000010001001111000111010011001000010100010100101111000011000110000110111001101000001011111100011010110111010101000010100010010011011110010010110110000000000122010000020010000100000020210001000100021000000000012010200000221010021000010101111111100111001101000111011111001111001011001011000000000000100000000000000000020010000000020202010010000002000000002000020000001020001100000200100022000000002000000022221020000000220002200020222000222020020000000010200000002000010001010010012000000020000000020000000000000000000000002002220010002000010000000002200000021200000000201001000000000200000000000012100000020220000020000202220000202000202222000000000020000010111010100101000000000110100111101000001112000000200000202210202202200001202220000000020022000000002011101101011011101001011110010110100011110101011001001101110110111111111110110111111010000100110101100001100100100110001101011110110101100001001100011011111101000111100000001010122000000000000000000100000000000200000002200000002002000020002000002000020220000000000000000001200000000001021000000000000000002012200200212000000100100201000000000100001200120020020000100020200000000002020000000000000000020000000220001110110100101110010101101011110101010110100110011001100100000000001011101010101000010001110011000100000010011002002002020002000000200000022000200202000200020022002002000000000000000000222200000000001000010000001000010000001000000000100100011000000100010001000100101000110001011000100000000000010001011000100100010100000110001000101100001110101200000020200002000000000020200022020200010110010000010001001001010000101010000000000110220000000001000000200000000000001200000202000002200000000000022000020000000000200121001000220001020000000200002220000010020000100100000010001001111000000111100100101001110001000200211000001000020000000011010000100001000200001020000000000220000020000010000100001012010000000000010000001000000001000000010001110010100001000001001000000100001000010011010010000120000001020200200000001200020000002220000000201120200020211000020200002000000001000000110000000000110100000202000000000020000020000000000000222022200000020000020000002220000002220000000020000000200000020000000000222002002222000220012002000000110100111000100101100010000100000010000100001101011110101101010000110111111111111100110110011010100000000000000011000000010000100000010000000020201000000002000111000111111011000100002110001000010000001010011100110000000001010000010000000010010111100101001010001111101100111101111000010110101100010111010110100010000111000111011001110110010111100101010011100000000000001000000000020000000000002200000020020000200000100010000002020000000000020000000222000000000002020000002002022200022000001110101001001111101110101101110100111010000100100010100010010010101010010000001001120000000000000020100010000011012000010000000010000110010000100110100001001000100000001002200000000000000020000000000000000200000000000220101101000001000100101000100100110010001010000020000120000020000000100022000200000012020100022000020220002000002021020000000000011212000020000000020000000002022001000000000001100021111000110010000021102100110000000000000120020011011002000001011110000010010100001001000010011001000000000100001000000101000001000210010000000000100001000001000000110001001000111101101010011000100011000101010001101000000011010000100100000100100100000000100100010100001010000100000200010010002002000000210002000200200100202100110000100101000110100001111011010010010000101100001001000110000010110000001011010000200000001001101101001000010000110001011202110110010011000000100000001011000000200000101000000011000011110000021102000000000100011000002000220200020020202022000200000220200220200000200010002000001000010101000000011121002000000002200002000020200200000002000200000000002000001010001000000000000000000000010000101010000002002020020220002000210000002000000000020001222000000000021200100000020020102020102000021210020001010000120001002000020100000000000000020000202000002000022000200020002022002000000200000002000000000100000000001000000020000200000200100010201000000020100220000000000220000120100000000102002200002000001000000000022012200010200201000200021000102001100100110100001110011101001111000010101110000010100111111101000010100002002200000221000020000000200000020210020022020000202000000000202020200000000020002020202000000200001210000000020020000002200200000200000220120220000110011000101010110010011100010000010000001000020010001200000000000000000001200020000000001002002000202010022000000020002200020000000002200020200000002000000101101111001110110011000000110001011011111010101001011100010110100000100011010000000001101111110101110011001000100100000111000000000000200200002002000001200001200210020000100000010200200001001000002001200000000200000000020010020000002020120000000000000000000000000102011000101000000000000101010100100000010011011110110000001011010001001000000020000000001002220002000000000000020000000000100000010200020000000000002200200220022002000220222000000200000000201002002222200002002200200000202002002000200000002200021001020020002000002020021101000111000000101000001110001100000000101001000100011010021000000200200011100000010000010000000020002000000100202000000022000000000000100000020000210000022000010000000000010000200011010011200100002002100001010000000010000011000110000010000010000000010000001111000001100000001100010101100000001000000000001000000000010000100010000000000002000000000020000200000000200020000001101011001101000010100110101001000002220020020210000002002102000222002020000200200200000020000101110000001000101000000001001011100000200000002000020000000020101200002000000000010000000002000000010020000000020200100000000000101000011000100010000000010100010101000100000100100001000000010002010000000120001202200002000100100000000111000001000000001101010002000010220000000100000010010020110001000200000000002000220100001000000000100000000000000000020000010010200200120000000000020202022000000000002022000020000002002022200200001001010000101000110000211000000000000010010100000010000001000001110000000000000110000000000000200010222000001020000000021022000000000000000000002020000020000000110001001000000100001000200000000020100200001000010010000200000201002001000012201000000000000222020200021000020020000200020000000020222010000101010101000011000000001110000100000200000200110000020000000000000000000010101002000212020000210000000000220000001000020010000020100000010001000012020000000100000000002000000000002220100020001000010000000002010100200010110100000100000020000000000000000001101000000001101100010101100000010000000110011011000001100000100001000001000000001000001101100101000010011010011000000001100000100001001001100000000100010000000000010000000000110010011101010100110000000000000010000101000001001100001100100000000000000111010100000101000000000000010101000011001010001000011111100000100000010001011001000110020021000102000110000000000010000001010002010000010010001200100010100000000001010000000000010000200210020002201000200200020000000000000000000120000020000000000100000000001000000020021112110110001000112022000002000000020000001200000000020100000001000220202000201000100102000020002010000010002020000000001000200010000000001000001000010100110000000000101100000000000000110000100110100110200220000010100202000001022020000002122022002201000001000100000200002001100000100100000002000011000100000001000000000200020020000022020020002002000000000000010120001020000211000001100100101001102000000010001111110202220200200200002020000020000000000200000000000200000002010000000020000010002000202000002200000000000020002202220000020000102000020200220000000200220220000000000201101101000000111001011000100001101000011011111010010001011100110000010001000000000000000001000000000100010001010100100101001011000001100000010000111010011101000100011001010111101111111111011101111001101001010000011011101010111001111001011101000000110000110110010000011000101100001010110111000011111000010011001001100000110000010111011000001000000110010100000010100100100100100010000000001011000101100010000000100011011100011110100000100001000000001011010100000010100002000000020000202122021200000202010020000000000000000022000000000200000000020002000000001010000000000001000000001110001000001000111100010001010111110010110001110101020020100000100120000000000000101001000020000000000000000002200200200000000000000000000020220000000022102000020002120121100000020102001010100000202110222002210000011010000202100200002022010202000001000000000000002000200000020000202020020000000020000020200020002000020000000011110011001000000000000000000010100101100001110010001100002200000000000000012012002102002100100000011000010010100002102001000220000000000000000002002100000010000000000000110100000201000000100000000021010010200022000000101102000000002000020002200000000001200001000202000101000000100002000022000000000000011000100001000000000000011000010100010001010000001110010001000000101111100100100001111010100110010100101110000001001001010111110111111011101111100000000000101001001000010010100100100001100001100100000001111010010000110011010100100100101111100111000100100011001001000000010001001010101010000000000000200120000000000000000200001100010010000111000100010010100111100110000110001101100011000000000100000020102000000010000112200000000200000010022100220020002020000022000000010200000002200000220000000011000000110010000001100010000110001100200001211001000000000200002100100002000220020002200022020000000000200000200002200200200020200000000202000002000020000000002000020220002000000000200100000000000000000100001000001011000100010111010000001101100101010000100001011010010100011000000000200200200000111200000000020100000000000100100001000001101010010011100100101001000011000020120200000010000000000000000200000000020000100001011100000001000011110001011100000010000001000110111110100010000000020100110010002000101120110110000000100010010010000001001110000001010100000100000100000020000000210000110001200000011102210000001022201000000100001001110111110001000110101110011111111101111010011101111110101110101111000111000120000020200220200002020100020202020022002102002000000200002010002002201000200000010200000000022020101000000000000102020000000100202010000000000100001001110100011111100101011011110001100101110000000100011110100000002000200021000000002202002000002000000001020000200000002000020200000002200000000020200020220002200002010220000000000202220000000200002200000000001010000010001010000011000000100000200100000100101010002000000000000020220002002012000000020000202000000020000000020000000000000000000000000220020002000002000000000000000000002220000000000222020201000022000000000000002020000202020000002000020000200000000001000000000000000212200000000020000000000000020000000000000200000000000002002202000002002000100000000000001000002010000122021021001000100200010001002000000110002000122000000001020000000000000002200200000000000010101000000110110010010001010000000110101111100010000100010110010100010000010100011011001100100000001000000100001001000111101000001101100000110000110000000002010000101010011011010020000000000000200000000200221020020000000001000010000000001100000000220200100101101101000100001001001010101001000010000011001100000000000000101000011000001010000111011000010100001100000010100000000101001011100101100000100010002000000010110210000100101011100010000211000100001000000220001000110000020000102020120020020020200000020022000002220000000100000000000020000010000000110100000010101000100001100011011000100011101001000010000101000010110100111111111001000110100000000011101111000010101000101111110001010110100001001100100010010110001000000000000010200002000000000111000000000011000001001000000100000011100000010110000101000110010011010001001100001000001100100101000111100010000000000100000000102100000000001100011010110010000100111111010100001000011111000111001101110000010101100000200000100001010020010000101200000001000000000000000001010000110001100000110100100000001000100000000000010000001001000000100000002020000000200002200002020000002200000202002220000010000021000000001201010000002000200000010000200000000002000220000000220000020000000020002000020100010111
00200002002202000200000201002000000000000000000001110000200210001000002001100020000020002100000200002000000000200002000000000200022000000200200000200000000000000000000000000000000020020000000020101001000000001000110111101110001011000111001000001100000000000100000001010010000010000000000001010010000000001000000000020000000000010000010001000000000200200000000000000100001020010000022000010001010000000000000000101000000000000200000200200001000010000202200000000021020000000000000000000000000000000000001000000020100120000100010001011000000200001000100001100000020000001020000000000000000200000000000000021000000000000200000022000100000000000202122110000000000000022022010022010000212000021020120020002102000200000000000002000000000000020000200000000000000000000000120000000200020200000200000000002000000000220002000002000000000002000002000002000002002202002000020000000000020000000000000000000200022000000000020002000010110001110010001001011100010001110000010011010110100011000000000002000001000000000000002000000010000000000000100010000010102010000000200000200200222000000002002222001000000220002000000000000000002000020100000220000000000000000020000002000010200000000022000010010022000000002002000002000200000220020000022002000001110000000000202002020000020022001001000002001102220200022001100010000001001010001010000010100111100011000000000000000101020000000000020200001002010100010020200220002000000000100001100200000200000000000202200002020020000020002002200202000000000202200000000200000000000000000000000001000000000001100000001000010201000010000000010100000001000101110000100110011101100110100010001010101000000000000000000000000020000020200022000010000000100000000000101000000010000202200000202000000001000002000001220020112200000000020022100010021111100001001011110101100011011110101100110000111001100001000010010101110011001000000011101000000000001000101000100000100000020000000002201000000100002100020001002012200000020000101000100000000000001000100010020202002001200200020200200000100021000220202220202000000022120000100000101000102000010002020101010000010202000000000100012000200200000000010000000001210000020000200000000000202220000002022020200222000200000202000200000000020000000120010100000000000000000010000000000000020100010000200100000200020200220200102022020022000200020000020020202000000000020200200022100022000000000010000201000001000000000000000020000000000001001100110110110110000000000010001110010010100000002201022200000200000200002020000001010202000022000020120020220000000001000100210000010110000001000000111000000001100010220001000100000000000100200000100000001000001001000010000100000100000111111101100010101111010000100010000101011110111101010110011000101110100111100010002020000210100202011000210002100020010120000100001100000000000210000000010002000011010000001200202011220000101010111111110100011010011100010111011101000000011110010110001100000111001101010101110000110100011110000000101000020000000000201020020000000000000000000000100001000111100001110010100000002002000000020110020001000000001000000210000110000000000020020020000000000110000000000000000000000201000000200000000020002002000110200000000000000000000020001120200000001020000200002000100010010002112000001021010000100100101010001001000000000010001101000001101011100000000110100000111100000100000000002022200000020220002200002200000022000022200022002000000020200000000020000010111101100000001101000000001000001110110001011101001000020001000102000000100201011000000001000010000001100000000000111010110000110000111001000110110100100000110001010010011101001001110101101101100001000102000001000000000001000000200000020220000000100202000000000202020000000000100110000100010110020220000000000000000000000020000200000000000000012020222011000000220202010220000120020202201000021000001010100000000000000010000000000000002200200000000000001000010100100000102100101001110000101000100101110111110100001010000110011111000010001001000010020020000200000200001020002020011000100111000000200000000000000000000202002220000000000000020020000000000001000000001000000000000000020010000000010010000020002202002020220000020222000000000000200000002002000020200000000000000000001101000000101101100211100000001011101100000110001111000000101111010001011001100100110010100011100100110000010001000001111000001000000100000000001000010010100000000000000100100101100010000002000000000000000100002000002000200100021200020000000002000000000000200000000000000010001000001020000002000020000200101001100001011100001100010001100000010000000010000110010100101011100001110001010010100101000200000000001000200200020002002022000022202000000000000000100200000010000200020102010001000000022010000000202020000202100222000010000000110000200120000001000110010000001101000011000010001000001000010000000000000000000002000000000001010000000101000000000001000000111010110110100100101001110100100111100000010110111000010101011000101100011110010000011000001000000000102000200000000000002000200000000200000002200100000002000000202200220000220000020000000000100021010010000200100202000001001000002021000010002001000000000200001100010002100001000001101001000001110001010110111010011010101110000000010001000001011102000210000000000000000000100000020000000000000020020200000000200002022020000200002000200000220222200000200002002002010011010000000010011111110011010000100010000000010011010000000100201011000020000000100102002000000100001102100000020000220020000100000000000000001000000010002100102200001210000101100010000200000120020000122000020000000000000100100011000000100100100010001111010101102000200200100000200000000020000000002010010000000100000001010000001121101000010020000000001000011010010001000001001001010001000100200002000000021200001000002000021102202000000000200000010101010011000001100000001000011100001110000000011100100101012000012100000000100001021001100000010101000020000001010120210001101220112101101011101111101111110110111011011111001010011010111001110111000111100110100111010111001110010101001011010101100001001110010100110100001010000111110101011000001110000210020200000002000201002020000000000020002122202000000000021010010000000000010000000222000020010200000000020000000020202000000000011011100000100101110000000001010010010000000001101101110100001100001110111010100101000110000010001001101001110111101100111111010111000010111111001000011101010100000000001001000000001000210201000001010000000000111000100011000110001000111101011101010000000010001000200001110000000000010200001000000010000000010000200000010122000100220000000120000011120001002020012020000000212001200001121022200102000022010020000001010000100210001010001001001100011200100011001220002020011000000000000011022022110000010000000000100212010022000201000002000000022200000000000000000000001200000000000100000012000000001000100000000000200101000010000110001011000100110111100011000000110100111010100022020000200012100020001000002220200000002022220000200202000000020202002002002000222000002020020001001020001002000002010100011010100002000000000000110001100000011010000000011000100110111010001000000200000002200000000000002200000220020220022000000000020000000200000200002220222002000001010200011000000001000200001000100000002200000002020002020200010000002020000020000000202221000000000000002000220020200220020000200000200002002000200000000000020000020000000000010010000000002120020200220000000010100000022010000020000000020120100200002100020111000100000000011000000110010100000000000011000000100010001000100020012000100021000020002011010002002001000000000220020002000000000002020002000000200000000000010000010000101110010101011101001100010010100000200200000010000000001002202100010001000020000020000002020012000100200000000010200220000000000111010000100000000111111010000110110010110000000000110000110000101100110000002000000020002000002000220000000000202000000002200000000000000002000000000000110000010000101110010100010001101110000010110011001010110010110000111010110001000000101001000011010011010010000210120000202220000000000220001120002000201000000020011200122110100011110101100100100100010001011110000000110110100000000011000000011010000101010020200002000000020000000000022000200000222000022001000000202202200200000002000020002000000020000022000000000000000000200000000100000001020010000000020202000000000002000000002000020000000020001000010200100022110000001000000021110120000001210001100110212000211010120010001000001000000000000000100100000101000000100010020000000000000000000100002002220001002000000000000002200000021200000100201001000100000200000000110002100000020220000020000202220000202000202222000000000020001101101120000000000101010100100102211110000012000000200000202200202202200000202220000000020122000000002011101101011011101001011110010110100011110101010001001101110110111111111110110111111010000200200000200002000200000210000000020000000200200002000200002022022202000022000000000020022000000000000000000200000000000200000002200000002002000020000202000000000000000000000100000000200000000100120000000000000000002012200200202000000000000200000000000000000200220020020000000020200010000001010000000000000000010000000110101110110100101110010101101011010101010110100110002002020202000000200202002000202000000000020000000000000000000002002001020002000010200000022001000202000200100022012012000000000000000000222201110010000000001000110000100010010100000001001000000000000000000000000001100000110000011010100000000010011000111000100101010100000111001000101100001100101200000020200002000000000020200022020200000000001000000000102002001000000000000000000220000200200020000000000002000020020020000000210020000000000200000012000002002100000000010200000220002220002002020000000001001011010200000000002000002000000122000200200000020000000200201000001000020000000001010000100001000100101010000001100110100010000100110001001001000010000010010000000000001000000000010010110001100000000011010000000200010010000120000000001111110010010110101011010111011010101110110100110111101111101101110110001000020000000000000000000000200000200202000000000020000020000000000000222022200000010000020000112220000000000202002202220002022000002002220202000020000000000000000200000010110100111000100101100000000100000010000001001200000220000000000001000220020220220200020000000120100000000000000022000000000000000000020000000010101001000011001010000011001000001100011000220000000020000000200000000000020000000001000010000020020020000000000020000222000200002002200000020000000200010101010110001010000011000111011011110110010111100101010011100000100100000000000000001001001100000000110000000101000101010100000002020000000022021000200002000000000002020000000020200220022000002000000000000000002022022000000202000000000000100000000000000000000020011000001001020000000000000020000010000011012000000001000000001001000001000200000002000100000100100002200000000000000020000000000000000200000000000220101101000001001100000000100100110010001000000010000010100110010011000022000200000012020000022000020220002000002021020000000000000202000020000000020000000102022000000100000000000021010100111010100110101001000011101010110110011100100101010101110010010001000100000000000120002000000022201000000000000202000002000101000000100110000000001000000000110000001000001100100100110000000001001100000000100000000101000010000200000200201010000000001200020200002000110100010110010000001001010001110001000100110100101101001000000101000110100001101011000010010000101100001001000110000010110000001011010000200000001001001001010000010000010000011202100110100011100000100000001011000010200000001000000111100000110000021202000010000000010000012000000022002002000200220022100000021000000102000010002000001000010100000000011120210002000220000000000000002010000000000010000000010010000000000000001001000101001000100001000000000011001010110110101010100110001001011001111001111111110101010101012002200000000001000000000000200020200020000000220202002000000001100000000000002000002011022000010000002020102010000000000000100210000000000000020000100020101000101200000000211000010020100220010000000220000121000000000102002200002000001000100000022002200011200201000200020000002101100100010100001010011101000111000010101110010010110111111101000010000002002200000221000020000001200000120200020122020000102000000000212020200000000010001111101001000100000100001010011010111011110101001111011110011110001000000000220121000000000000000100000000000000020010000200000000000000000011201020000000001002012001202000020001011110110010010000010100000101001000010111000200010002002200200001100101100000021020202020100100020000100000200010000012001001110010000000200000100002000000000000000120000010001000110100001001100000100000100100110001000000000200200000000000002000210000000200000000020020020000002020020000000010000000000001010001010100100100110000000000000010000000010011011010110000011010010000001000000022200000000002020002000200000000002000202020000000000000020000000000002000200220022002000200222000000011000000200002002022200002002200200000202002002000200100002200120000011120002000002020020101100011000010101000001110001100000000101001000101011010110000000100100010000000000000010100000020002000000100202000000122000000000000110000020000211000111010100001010000000000100010010000101001101101010001010000000010000011000110000000000010000000000000002002000000010000000200020002000000000000000000012100000011000000100000000111000011100000001000000000100100000010000011101120002100000000001220200000010002222020020200000002002002000022000020000202200200000020020001110100001000010101100101100001000000110010101101111000001010010101101000011001000111101000000011101000010000111100000000110100101000011000000010000000010010010101000000000000000001000100000102000001101020000201200002000201000000000010101100000100010000000002010000220010110001000000000020000000000200000000002000220100002001000000101010010100010010110000000000100200110000000000010111011000010010001011001110000001001011101100002000101000200000100000210000000001000001000101001020000002001101000000000000000020001000000001200000222001002020000000020022000000000000000000002020000020000000000002010000000000000000200000000020000200110000002100200000002000000000202000000200220001001111010101010000010010001100011000000110111000000000020000000020000000000200000000100000000001000000002002020200002000200001000002000202020000210001000000220001001000020010000200000000000000001200000020020020000000200020002000000000002202000000000000000002110100200000110100000100000020000000100000000001101000000000001100010111100000010000000110010011010000100202001120100000000000002000000000001000222201100000000000000002000000200000000002000000000000000000100000011100100001000010011101110000110010000001001001000000000010010000001000000000000000011201001000100000001010100000000100000000010000002101122201001100201010010010020000011010110010000001000000101000001000010000011101000101001000101100000000100000000001010000000000011000100200020002100000100200021001000000000000020000202020000000000000200200000000000022000000000000020000112022000002000000020000001200000000021000000001000210100000110010001001010110011001000101101000000000100100000001000100000000000011000100111000000000000001011111010111000010000001100110101110011000001111000101111011101111011011101101101001100010111110001001011001011001000001110000001010000110100010100201020020000022020020002002000001000000010120000020000200000000100110101101002000100010001011100101111110100100001010000011100010001100110010000200000001000001000121000000011000202000002200000000000020002202220000020000102000020200220000000200220220000000000200200202000001222002102010001002002001020000000021020002022000100110100001011000010001000000001000000100010001010100100101001011000001100000010000111010011101000100011110111100100110111101001110111001100111010010111101100010111111110001010101000010110000110110010000011100101000001010110111001011100001001000000001000001010100101101000000001000011100011111000011001100110001201021110000000002011002000021010011010000112200000000010000000001000000000000020000000020100101000010010000101011110101101111001010100100100101010111100100010101010000011011001000001000000000000001000100000200000200022002022002101020101002020102000000020000020020101000000220000001000000100002000020000000000000000001100100200000000000000000000020220000010111011000011011111010010110011011101010100000111110111011101011011000010001000100001011000110000000000000000000002000200000020000202020010000000111010020200000112000020010011001001111000000111110010011000000000010000010101001011200002200000000000000022022002202002000000000002000000000000002002000000221000010110000000100000000000000000000010010000000011000011001000100000010010000100011000010100011001000011000020002200000000002200000000202001200100000200002000122100000011000100000000000011000000010010000000001010002100000100001000010010100002000200000200002212001200201000000000000010000000110000220000020220100002022200000000000100001000000010010100100100001100001100100000001011110010000010010000010101100110101000011000000100001001101011000010001001110001010000000000000110020000110000000000101000100011000100111000100110010110111101110100010101100100011101001000100100110101000110100001001101010000111000000111100110010101010001011000001000110001001110000110000100000000000200000000000200000000000000000200000202000000000010200002002000000011001201210020200000000220222000200000100000010000000012022200020012200110000001000001000010110001001001000000000210000002000000011000020000000000000200022020000002002000200000000000000002000000000000000101000101101101100101100000010010000010000000201110102001002001121000100101000000000000000000010010100000000000000011001011110000001010011000011011110000011000010000011111111000010000011000110111111100010000200020000200000002000200220200000200000000010000011000001001110000001010100100100000100000020000000200000110001200000011112210000001022201100000100001001110111111011000110101110111111111101111010011101111110001110101111000111000011000021200220200002020001020102020012002102002010100201002001002002101001100011010110000001011010100000101110001001010000011000101000001101101100002002021000000020200220002020000100200200000100000200000220210000001010201020010000002202002000101000010000020000200000011010010111010011000101011010110011111011100001101111010000000011110010000101010100111000000000000000002100000022001000001001200200010000000020001000000000011020110001011012000000020000202000000011000000020010000010010001000010010120010002000002000000001000000000012110000000020222002200000020000000000000000000002000000000000002000200000020001000000000000000000202200000001020100000000000100010100110000000000000002200100000001100102000000002000022000020002000000022021020000100011200010000002000000000002000011000100100010000110000010001100110000010000020000000000000200220000000000000000220002000200020000000010110000100010001010100000010001100110100001000000200002002000020202000200200200000200000100100000002000000000000020000000021000000011011200011001211220020010000000000000000010000000000000000220200100002200000000001002020000020000010000000100000002000000000001000100000002000012000000200000000020000001100000010100000000101001011100101100000100000002000100020221200000100010021200000000200000000000000000220000000100100010100112010020020021020110000020021010002221000000101000001100020000010100010001101000010101000100001100011011100100011101101000011000111000100110100111011101001000110001000110100100110000010000000101101110001010110100001001100000010010100000010000000000000200002000000000002000000000011000001001000100100000011100000010110000101000100020122020000220200000000002010200200000220000020001000001100110000102100000000001101011000010101000100111111000000002110010211000010000000000000000010000002002000001000000002000000000001010000220020202000000110010000120001111010010100000100010010100000000110000000000001000010100110001110101000100001100001111101001110000101002220010010000121000000001200000001002000200000000000200200000000000200000000220220020000000002000020000020002000
00200002002202000200000202002000000000000000000000000000200200000000002000200020000020002000000200102000000000200002001000101200020000100210200000200100010001000100010000001100100010010001000011101101000000001000010111101110000000100001000100000000100000000100000010000000000011100000000012000100000000001000000000020110010000010000010011100000100100100000000000000100000010010000022000000001011000000000100000000100000000010100100100000000100100010100200010001100010000000020000010000000000021000200000200000120000020020000000100000020000220000000000200002000011111110000000100000111100001110000010010111000011000000101001011000100001000001212122110001000000000022022010022010000212000021020120020102002000100000100000002000000100000020000100100000000010100001001020000000100010110010100100010001111101011111000001101100010011001000002000002000002002202002000020000000000020000000000000000000200022000000000020002000000201000000000002200022001000000000000020102000200000002001000001001001000000010000001001000000000000000100000100010000010001010000000200000000200220000000000002020000000000120002000000000000000002000020000000220000000000100100020000002000010200000000022000010010022000000002002000002000200000220020002022002000000000000001000202002020000020022000001000002001002220200022000100011000010000000102020001100000200000020000000000000000100010000000000011100101011001000000110100111101100000100001010000200000210001000000202210000021021000020000002200201010000000012000000000200100000000000000000000001000000000001100001101010000101100010000100111000000001000200020001110121110001210101110001000001010100011101101101000000000010000110100011110011000102000100020000020000020200200020001022000110110100000002001000220020002200000000021022010000020202200000002002000000000000200000002200220000000000200000000000000200000000010000010000000010100100000100000000000011000000020000000102200000000200001010010100011011100111010101100010100100000010011000100200002000200020002022202000000020000000022000020000000020000000000000200000002000202000020002020002000000000202000000000100002000210210000001000000000001200111010110100100101100101110100001111010100111010111100111001110001110110001000120010101000000000000000000000000000000020000011000200000002000020202220000002000020002000220000000020120002002000000002000200002000000010000010100000111110000000010000000000011010000000010102000220020220220010000000000002200020020100000002202022200000200000200002120000001001101000011010010010010111000100001100000210000010100000101010000011100011000001000000020202000000200002000000000100010000000001002010020001000100000000000020002202021200020020000000021002000022000220002002020022000000020000000000000002020100210100202011000210002000020010120000000001110000000000210000000010002000011010000000200202010220100111011111111011111011010011111000110011100000010010010010110001000000110011101010101110000110001011010000000101101011011000100100011010100010000101010000010000000000000200002000020000000011000111000010001100010000010100101000000110001101001100010110000000000000110000000000000000000000201000000200000000020002002000210200000000000000000000020002020200001000020000200002100010000000001011000000010110000110100001010001001000000000110011100001001101011100000100200100000100000000000000000200100000220000001100020000000000000021000012000020022020200000021000200000100220202200000000000000000002000002110010002002200000000020001000102000000110201010000000002000000000002000000000100222020120000000021000200000000000012002002000010200001000000100000000000020000000000020000010000021001000200002200000000000002210002000000000000002001010100101000000110000100000110010120000000000000000000000020000200000000000000002011111010000000110111000111001011010101100000011000000020200000000000000000000000000000002200200100000000001000010000100000102002200002000200020000000200020022000002020000002200020000000000020000000000010011011100001110100110101010000000100011000101100100000000101010010011101011110011001100010000000001100100100000011000001100100000010100000010110010001010002202001010210000120222000001100001100000012002000020210100000000000100002000000000000200000222100100001011111001111110101110001010100101000110000000000101110001000001100100110001010001000001111000001000000101000000000010000000001000000011100000100200010000000002000000000000000000000100002000000100021200020000000002100000100000201000000000000001000000002020000002000020000200000111010001000100001110100010101010010000100001101110110100101011100000110001000010000101010000100000100000011001121000000000101000200011011000000100100200001011000210020002011001100000022000000000202020000000022000110000000020000000010001000000100200020000000002000002010000000000100000100000001001010110010000101000000010020000000000000000101002000001101110110110110100101001110110100101100001011110110000011101001001101101011110001200000200000000000000011000110011101001001010111110010100100111100010001000010010101110100010100101111000000100100020010010101201100202000001011000002021000010002001000000000200001000000012000000001001101001000000110000010110010010001010101110000000010011000001010012001100000000000000000000000100020100000000100101111111000101100101101010001100011110111110100111110010110111011111020002020000000020022202220022020000000000000000000022000010000000000000001100000010010001000000000001010011010010010110220021000100000010000010001010001001001000001110000101101000001000011100011011110011011101110000000000000200000020000101101000000020000220000202002000210200200000200000000020000000002000020000000000000010020100002022000000000020000000002000001000000002000000000000000002000001200002000100021200000000002000021002202000000000201000020002000002000001000100001010002200012210001010000200000202021010101100011111110000110110110001000110010010010001010010101010100110101112202100000002002020200100200120020020010101022000000012201200100000210000010200000220100200000001002002100001100001001110110100110100001110000111111101011000001110000210020200000002000211002020000100000020202022202020000000020020000000000020000000000222000000000000000000000000000000000200000100011111100110100101110000011001011111010010000101101100110001000100011010110110100001101010000010000000101100110101101110111110010000100021002012100000002010000010000000002001000000001000210201000001010000000000022100100001000000000010200001001112010000000021001000200001010010000000110200001000000000000000010000200000000122000001220100010121000100120000012020011020110000212100201000021022200002001021000120100102100000010220000000000000000000000200001120001220002020011000001000000011022022110000010000000000000212000022000110000001010000011110101110100110000010100110001000101000000012001000000000100100000000200101000111000000002002000000000200000102000000020000000000000100001201010200021201020020020000000101120000000022010000202222000020020200000021000200220202202101001020001002000002000100011000100002000000000000110001100000011010000000011000100110010010001000000200010000200000000010002210000120000220022001100001010000100201100200002220222002000000000100001010000011011100011010100000002200000002020002020200000000002020000020000000202220000001010000111000011111101110010111110010100011001000100000101000110111010001000100100000000110002111120210211001000100110000022000000020000000020020200202002000020200000200000000000000000002002000000000000000000000000020000000200020022000000020000020002002020002002002001100000100000010010100111100110101110101100111010000020000000000002220000200022000002000000020200000200200000010000000000002202100010001000020000021000002020012000010210100000110200220000000000000120000001000000000200120000001200020200100001010020000000000200000001010002100000020002010001000120010000000101000000101100000000000000002000000000000020000020001000022000010000000202220000000000202000200220000022002002000020202000200000000200002002000001000010100011000101110010011100110000110011000101000011011111110011010110111010101000000100000010011011110010010110110000001000222020000020200000000001010100111010001010000111000111101111011111000011100020202020020001022002200120200020022010002002000202022011011100000001000100010000000010100000100010112000100000002000011002000020000000020000010000200000022111100001000000021110120000001210001100110212000211011120010001000100000001000010000000000001001000010000010021000000000000000000000002002221000011000000000000102200000020200000100200002010010000200000101100102000000021111010110001101110001101000111111010010010011110001101120000000010100000100100002211110000010101101011001100000101011101110111010011001100000110110110011101101011011101001011110000110100011110101010001001100110010111111111110110111111010000100100100101001100100101100001101011110110101100001001100011011111101100110000100010100000000100000011010000010000000100100100002210100001002001020000111000100000000001100000000010000111110111010010000000010101100101101101100111100000001000101001101000101101100011110010001110110100000000002020000000000000000010001000121010001200200000221020100202022011200120220000101000000100010000000000020210020000000020000000000000200000020022002002001020102000000200000122000010202101200000022002002000000000001100000222200000000011001000000000000001000000010000000010000001001001010000100000000000000020000002000000000000000011010111000100100010100000110101000101100001100101100000011100111100001110110110111010100110110000000010001101011011000001010000100000110000200200020000000000002000020020020000000200020000000100100011100010011000000100010000100111100011001110101001110000100010000200000000020000000220000000000200000002002200002000200202000000000020000000000000000000000020020000000000020000002000202000000220002200000000000002010001000000000100001000000000011000000200000000002000000000200010000000120000000000011110011010111101001011111011010101110110100111011101111110111110110001000000000000000100100000000111010000112100000000020000020000000000000222022200001010000020000002221000001000101001101110111111000111111111101001010011110001010001110010000020000002000000212000000100000001000100002000200000220000010000002000220020220220200020000000020010000000100000020000000000100000020020000000010100101000011001010000011001000001100111000220000000020000000200000000000020000000000000000000120120020000000100021000121000200002001200001010000010200020200020020100010010020000010010000220000010202200000020000000000000000000000000000020100000000002201000010110010200010100100000002020000000122022000200002000000000002020000000020200220022000002000000000000000002022022000001202000000010000000000100010010010100010000200000000000021001210000000000000000100100021200000101010010000110000010200000002100010000010000001100001001100000010000000001000001100011000100110101101000001001110000000100100010010001000000100020000200200002200020000200000002000002021000000200000020220000000000002000100100101010010000010010101000001011010111001010010010110202000000001000022002010220000010000000020020022022012000000002200000020120001001000001020002101000000000000000000000202000002000210010100000000100001000001000000110000001010001100100100110000000001001100100000110000000101000010000100000100101010000000100100010101001000110100010110100000001001010001100011000100110000101001001000000210101000111102002102100000000000000000100102010200000000000000000000010010200000001001101101001000010000110001011202110110010011000000100000001011000000200020210000000000000022000000220002000000000000002000002000110111011011101111111111100110110110100101110010002000001000010100000000111120101001000111100001000010101100001001001100000000001010000010100000001001000001000000000001000000000020000100200001210020001220000000022012000010000222200202000002000000020020012020002000020200020000001100220000002000120000011010000000000000002100012011022000000000002020002001000000100100001100011001000001010001000010010001000201000000211000000020100220010001101220000120000000000002002200002000000000200000022002200220200200002200020000002202200200000200000020000200000022000010000220000020000222222202000020010002002200000220000020000000200001020101020112011000002000001010212020200001010000011111101001000100001110001010011010111011110101001111011110011110000000000002000000020000000210000000002000001000120010000200000000000000000000200020000000000002102000202000021000010110001110010001000001100011100000001111000200010002002200200002000000100000022020202020100100020001100000200000000022000000000000000000200000200002001000000000000220000000000100200200102002100001200000200200020001000000000200200001000000002000210000000200000000020010020000102020020000010000000000001000000002010000100000000000000100000000000000010010111011110011001010010000001001000010001000010001110101000000000000110001000100001100010101110000010000102000210100002102010000222111000000011000000001012000200002102201210000002002002000200000002210021001020020002000002020021100111010010100211000011110000101000010001000000000010010110000000100100000000000000000000100000020002000001200202000000222000000010000020000020000201000111000110000010011010000100001000001101101001101110002002000000020000100100000000001000020000000000000002002000000000000000200020002000000000000000000011000000000000000100000000000000002000000000100001100000000200020000020000220002000000000002220200000000002220020020200010001101001001111011020000100200200000020100001110100001000010100100101100001010000110000002000020000000020000200002000000000000011000000100011101000010000111100001000110110000000000000200020000000020000000202000000000000000000000000000002000002000020000202200002010000000100010102000002000000000000010002000010220000000210000001020020110001000201000000002000221000000000000010000001001001000001010101000000100100111011100001011202012010000000002022000020000001101021200200001100000000210000001000200000000001000000001000000010000001001100110000000000000110001000000000200000222000000020000000020022000001000000000000002020000020000000000102000000000000000000201010000020000210001000010010000200000201002001000012201000000000000222020200020000020020000200020000000020222000001101000101001001101000001110000000100100000100000000011001010100001000110011010111111100000010100100000000100110110110111000011100010100001000100100100111010011100100110110001110000000001102000000100000000002010000200000000100000100000120000000010001000000000000000001000200000200200000000000000000000002000001200010010001000002000000000000102202000010000000000000100000000001000100110100100000001100010000000000000020000000020000000000002202020000220000000000000010000000000000001100001100000001000000000101000100000101011000000000010110000002100000002000022202000000200000020000020000000000021022010102000220000010000020000001000002020000120000000200000000000010010010000000000000000100200200020002200000200200021001000000000000000221000020000000010210000000002000100020020022000020000000022022000002000000020000000200000000020000000000100210101010110010001001000111011000100101001010000000100100100001000000000000000010000100110000000000000000000100010100000000000000100110200221000000000202000000022020000002122122002200000000000000000200002002200000200200000002000020000000010000000000000110110011000111011010101001000010000001110111001110100200100001101001002011012000000020002012001000001011001000100001001101100000001000000001000200000001000000000020000000002001011101010101111100111110100000111000011010001100111111111101101111111111111011100100200202000000222002002000000012002010120000000020120002122100011000020000000000000000000100000000000100000000010100000100101001010000100000011000111011011101000100011001010111101111111111001101111001101001111000011011100010111001111001111101000110220000000200000010020100000100000000220222000000201100000011000001100000111000000111011000001000001110010100000010100100100101202120000001000002010002001021011001000000102200100001011011000001000100010000120000101020000101100010001000001011110100001101000110001001100110000111100101010100101000010001001010001010000000000001000000001110010000001000111100010001010111110010110001110101000000000020020000000020100010020000200020000000010000000002200200200000000000000000000020220000120100020000002020001000020220002020200000000000020000000010002022000000000101000100001011010101000001000000000000002100200000010000202020000000000100001020200000002000010000000002011022000000000100010010000010000101000010210001012100002200100000010000012002002102002100100000011000000010100002102001000221000000011000010100010000101000000000111011000000000000011001000000000020020000200022000000200002000000002000100120010100000000002110000000020000002202000000201000010000000000000000000000100000000000011000000000010102100010100010000000000100001111100100100001101011100111010100101110010001000111010111110111111111101111100001000000201000011000000000000000000000010000101200000000020220000010020120000020212001000000001022000000201001001000010000010001011010010020000000000000200120000000000000000200001010001000100020000200100000000220201200101000111000001000101000000100000020112000000000000002210000000200000000022100000000210000002000000002000020002000020000000100200011000000100010000001110000000110001100200001211001011000000200002001000000000000200210020200000010220222000200010100000010000100002022200020002200000000001000001001010110001011000010000000100001001100000000001010000000001000120000000100010200200002020000200012020000020200022000000000200200200010202200000000020000000000000100010101000001100010010011000100101001000011000010010100000000000000011001001110000001010011000012022000000002000020001001022200000021100002000220222220200100000000020000200000002000200221210110100000001010000010000001001110000000010101000100000100000021000000210000020000200000020002200000002022200000001000000000020200000020000020200000200202000002000000020000022220000020202022000000000020000020200220201002020100020202020022002002102000000200002010002002200000000022000020000000000000000000202220002000000000022000000000002202202000001001110100011111100111001011010011100101010000000100001110100000001011200020000000002202012000001000010000020000200001011100010111110011000001011010110011111011100001100110101000000001110000000101000100101000000000000100012000000022000010000000200200000000000000002000000000000020220002002022000000020000202000000020000000020000000000000000000010021220020002000002000000000000000000002220100000001111100100110010000000111000010000100010101111100001101100010000010000000000000000000212200000000020000000000000000000000210000000000000002200000000000000002001000000000000100001001100000022021021001000000200110001002000000110002001022000000000020100000000000001201200000000000010101001000110110010110001110000001110111111100001000000010110000100010000011101000010001100101100111000001210012002000020202000010200200000110000010000001002010000101010010011010020100000000000200000000200222020020000000000000010000000000100000000220200100011101001000000001011000010101000001010000010002200000000000000200000002000002100000200010000020000002000000120000101000010102002200000000000200000002100000020221200000100000021200000000200000000000000000220000000100200000210022000020020121020020000120120020002220000000000000000000020000020000000200000000000000000001000200020000001000002200012000020000000000010200000111111101001000110010000000010101111000010100001101101110002000000201010002200000020000000000000000000001110100001010000000100001000001011000010000010000011110010000000010011000100001120100000000000002000002000000200000002000000200000000000000100000110002001001000001101010000010100000100111111000000202000020222020000020000000202000000000002002000000000000002000000000000000000220020202000000010110000020001001000000000000110010000010000111101001101010001002220000220020202202000000020000000202000000021000020102220000110000021000000001201010000002000200000000000200000000001001111000010111001111010001110001001010110011011
00200002002202000200000201012000000000000010000001110000200210001000102000100020000002200020202002000200020020022200020220000022000000000000022000000000200000001000000000010011000000100010010100010001000000001000100111101101000000101001000000000100101100000100000101111000100010000100000001010001010000000100001001110000000000000000000010100000100100100000000000000000001010000000022000010000000000000000000000202000000000010200000200000010000000000200200000000000020000000020000000000000000010000200000100000010010010010000001010000010011110100001000100011001011111100000000100000111100011110000010110110000001000000100011011100000011001000202122110000000000101022022000022010000212000021020120020002002000200000000000002000000000000020000200000000000000000001000020000000100010100001100100100111010101000110000110101000000010001000002000002000002002202002000020000000000020000000000000000000200022000000000020002000000200002200000002000022000020000000100020022000210000002010100000002010000000000000000002001000000000000000010100010000110011010000010101000010100110111100000001010000000000111001010010001000000002000020000000220000110000000001111000101100000100001000000000000001001010101001101001111001101001111011000011011010100001001000001101001111011110011110100100101100001110110111010001011111010000000102020001100000200000020000000000000000100020011000010020200000002000110000020210220002001001010010000000100101101000001000101100001010110111110001011111101100001100101100010000100000000000000000000001000000101000000000102200020000000100000000200102010010000000201020000110121110001210100110001000001000200020202202200200020000000000200000000200000000201101000010000111000011100100111100011101000000000001002000000220120012200000010020022100010020111010101001011110101100000011000101100111111111001111111000010010000000000000000110000000010000000000100000000000001010010010000001001110000000000001010010010011001010011000101010110010100001110010001000000020202002000200200020200200000000020000220202220202000000022020002000000000000020000200200000010200010000010001000000001101000101100101000000000000100100000020000200000000000202220010002022020200222000200000202000200000000020100100010110001001100001110100100000000010001010010000000200010101100020201220011002010020012000211000100020020002001000001001000200012000000000000011000000020200000000010000000000002020000010010002000220020220210010000100000002200010011000000002201022200010200000200012121010000000202000022000020020020210000000001000100210000010111100001000000111000000001000000010010101001000100011000010000110000000000101001000110000000000000000000020002201021200020020000000020001000022000220002101020022000000020000000000000011010000100101101100100101001000010000010000000020000002220020000002022200000020000200120000020020000002000210020002000121000000101100210010021002001000010001000100000002000010000112202000200220000000001012001100000000111010001000100110010010000100000001000100200000000020022000000000200000000210000022000000000200100100020000200010000000000002002200000200000000000000000000000000000000000110200000100200000000010011111000110100000010100110010011010001010101000000010010110001000000000000002022000000020020000200010010020002000000000001000002200000002002020200000100200100000100000000010000010101111100110010111011110101100001011010011101001011011010110100011000110000011111100100000001000000000001000001000000011011101001101010000000101000000000111100001000001000010000001100000010000111010010000110011100100000111100101101001100000111000111000100001000000111101110000010101000001010000000101001110100000010111100001100101000000001100100100101100010000000000000000000020010000100000100000100020000000000000000010002020222010000000220202010220000120020202201000021010000100000000100010100020000000000000002200200000000000000000000000000000002001210002000100000001001210020122000010010110101200020101000000010100000000020020000201000200000020002020000000000000010001100000000010100110000101001111110011001100010010000000100002000000000000000000000000020020000000000000000010002202001010210000020222001100010000100000002002000020200001000000000000001001000000000101100211100000001000202002222020000220000000000202001200000000000002020102001000200000010100000002100001222000011000000000000010000000001000000000000000000000201200000000000011000101100000100001010000001000001001110100010000000001000000000000100010000000000020001100000020010002000020000200101110000010010001000010010110001010100101100010111000100000101011110001110001100010100101000010000000110101000000020000000000200000200002020000000000000200001001000211020102001000100000022000000000202020000101011111101000000010100000100110000001000101100101000001001101001000110010100000000000000100010000000001100000000000020000000000000010100012000000111010110110100100101001110100100111101000010110111000010101011000101100011110010000010000001000000001002000200000000000002100200000000200000102200000001001010010101100110010110100111000000000000020000020001200000202000002000000002020000000002022000000000200002000000002000000000000000002000002000000020000202120120020002020000000020002000000020012000100000000000000000000000000021100001010011010020200110010210002002020100200002000200000210122200000200002002002020002020000000020022202220022020000000000000000000022000000000000100010000110000011100001001000010000101101000000110100111010001100110000101100101001000000002010002200001211000100100010000200000120020000122000020000000100100100001011000010110000000010001110010101102000200200101000200000000020000000002000000010000000000000100011000220200001010020000000000010010020010100000000001001010010010100200002000000022200000000002000020002202000000000200000000200020020000000000000000000000000000000000000022000200000001010111000111111011001111101010111000011010010010000001110111010001110011012202000000002202020220200200020020220100020022100000002200200000000200000200200000220000200000002002002000001000001001110010100110100001011010111110100011000101110001100010101000001000101011111100000001000000000020000200122000000200002021100200100022000010020000101000000020000000010202000000000000200200000000000000000002000020022000020002200200000000000000200020002200000000000102000000121000000202100220202000000200000000000000021002012000001002000000000000000002000010100000100001200001110100000000000011110000000010101001010100000000001000100000110001100100000000000100000011100011100001000100000010000100000000011101012220200000021000000020000022020000020220000202200202100020022200002002020000220201101100000000210000010000001001100001200000011011110101110001000000000100001011011100100001100011000000111000011100000000000001000020000000000000000000002020000000000000000110012000001000001100000100000210101000011000000000000000000220022000000000000200200020020200100000201010200021200020020020000000100020000001122010000202222000020020200010021000200220202202101011011100011100101000100010000100001010100000000110001100000011010000000011000101110010010001000000200010000200010000010012220000020000220022001100002000000000201100200002220222002000000001100000010000010010100000010000000000000000000020000002202000000000020000020200000202020000020000000002000120020200220020000200000200002002000200000000000020000020000000001010000000000002020021200220100000000000000022000000020000000020020201200002000020200000200000001100001000010110110000010110000000000000111001000200020022000000020000020002002020002002002000210010000000100020200202000000210000002000222000200022000000000000200002200002020022000200020011101000001110001010001010110000010001100101010010101101002020002110000210101000100200220100000000111010000000010000111111010000010110010100000000000110000110000101100100001002200000020002020000000020000000000000100000000000000010010000002000001000000020000020000000022000000000000201000000010111000011010000000110010111111001000010001001011000011010011001000010100010100101111000011000110000111111000101000001011111100011000000000020220000002200002220000002000000000000022000000000022000000020020000200000020200001100100021000000000012000200000221010021000020202020020000022002200011200020122001102002000112022000000000000100000000000000000020010000000120201110010000001000100101000010001001010010100000100000111010011110111010110000110011001100000000100101101100100111110111000000000000000000200000000200000000002020000020000000000000000010010002002220000001000010000000002200000120110000000100001000000100101010000000011000000110111010110001101110001101000111111010010010011110011010110100100000100000000000001110110101102000000200000202200202202200000202220000000020022000000002020000200122000002002020000010221000022020000020002002200020000020020220200220002022000000200201000210002000200000200110000020000000200200002000200002022022202000022000000000020022000000000000000100200000000000200000002200000002002000020000202000000000000000000000000010000111010111010010000000010000110101111101100101100000000000201000000000110001200120020120000100020200100001001010010100110001000010000000110002220020002202000000002000200000022000000200020012002010201000010000002002000202000000001120000001000000000000002102001020002010000201000021000100202000200010022002002000000000100000000222210110000001000000000000000100010010100101001001000001000000000000000000000000001200010020000210001010000000000020000200200020000000200000000000202102200000220210020202002000020002020201022000200000000000000010001101001011010000000000000000110220000000002000000200000000000002201000202000002200000000200000002000002002000000000000200000220002220002002020000000002002000000110100001002100001110010112000100110010010010200200200000000000020000000000000001001002100200001020010100000220000020000000000100001002000100000020000000000000000010001100000120000000101000000001000100000210000101010020000000000011111011010110111001011111011010111110110100111011101111110101110110001100100000001000210000000000010100001011101000001110110111011000001100111011100010000010010001001111011001000101011101110111111001111101111101001010001110000010001110011000020000002000000222000000000001002000000001000200100220000000100001001220020220220200020000000020000000000000000020000000000000000000020000000020200100000002010111000111111011000100002000110000110010010010101000000000010000010000000010000120120020000000100020000121000200002001200001010000010200020200020020100020000020010010020000220000020202200000020000000000000000001000000000020000000000002200000020020000200000100000000002020000000022022000200002000000000002020000000020200220122000002100000000000010002021012001000201000000000000000000200120020020200000000200010000000021001210000000000000000000100021200100202100000000200100010200001002000010000020000001100000001000000010000000000001001101010000101110101101100001001110000000100100010010001000100000010000100100001100010000200000002100002020000000200000120220010100000102000100000202000120000010020000000102022000100001000010000021111000110111000021102000110000000001001020020011011002000001001111000110010000002000000020002001000000000001000000000202000002000101000000100111000000001000000000110000001000001100100000110000000001001100001100100010000001000001000100000100100000000000100100010100001000000100000200000000012002000000210002000200200100202100110001100100100010000101101001100000010000001100101001000110000010110000001011000000200010010100002000000110000000020000000202000120001102010000000000000101000010101100000001001100100000000000010101001111000000100100011100220200120020202022000200000220200220200000200000002000002000020200000000022220101001000111110001000010101101000001000100000010011000001000001000001000000001010001010001111010000011001010110111101010100110001000011001010001111111100101011101002002200000000001000000000000200020200020000000220202002001000001000000000001002000002001022000000000002020002010000001000001000100000000000000010000000020000100001210010000211000100021100220010100000220000120000000010102002200002000001000000000022002210011200201000200020000002000000000120000002100022002001200000000202000000000210000000000000000100001111110011110110111101101111110110100111111010000001111100001111110111100101001001111101001001100001110000010011011111011100101001111010110011110110110110000110011010000000100100100000000000000120000001200000000000000000001200020000000001002102000202010020000020200000020000002000000000002000000000222000101101111001100110011000000110001011011111010101101111100110010110010000002001011110010010000100000000001000010000001000020100000000100200200102002000001200001210200020000000000000200200000000000002000210000000200000100020010020000002020020000000010010000010001010001001111000000010100000100000010000000010011011110110000001010010000001000000010001010010101110101000000000000110001000100001100010101110100000000002000200220022002000100222000000001000000200002002022200002002200201000212002102000200000002200020000020020002000012020020101000011000001101000001010101000000100100001000100111010021001000200200010011010000000010001010111001100000010111110010011000000101111100100011000110110200020200000020000000000000000000000002002000200020002002000000020000100101000000001000020000000020000000220000002000020002000000200002000000000101000001100000011000000010000100000000011000000001000000100100100100010000011101020002100000001000220200000010011111010110101000101011001000011000010011111110100100111010000000000000000000000000000002020000000200020000000201000012000020001200000022002100100101000100011101000010001111100010000110100201000012010000000000010000100120000010100000100101002000010101011001100000010000100110101010000000100000102000002000000000000000002000010220000000100000000010020110001000200100010102000220000101001000000011000010000000000010000000000100200110000000000010111011000010110001011000110000001001011101100001100000000210000001000200000100001000000001000010020000002000100000110000000000021000100100000201010222000000020000000020022000000000000000000002020010020001000000001000000100010000011100000101110001100012000020000000200000200002000000022200000000101010011000011100000000010000100011000110100010000100100000001100001010100001010000000000210011010000010110000000000000000000000000101011101011011100100000000111110010110111000001000001000001010100001110101000000110100011100000110000110000011000000000001000002010100200000010100000100000020000000000000000000000000000000000200000200200010100100000000000002010000200000000002000002000000000000002202000000000000002020022000000000100000000002001000200001000020000000000000000000000000000000002202020000220010000001001001000000000010010000001000000000000000000202000000000000000000000000000200000010000010101000111110001100101001000011011011011010020021000102000110000100000010000000010002010010010000001200000010100000000001010000000000010000101110010001111000111100110000100011001111000020000020000000000000000000000000000020022002000100000000202022000002000000120000002200000000020100100002000220202100200000000002101020002000000000002020020000000000200000001001000001000010000100110000010000000000100100010100000000000000100110200220000020000202000000022020000002222022002200000000000000000200001000010001010000000001010001001111000110010010000111110011010111011010101001000111000111100011000110110100000000110010011001001010100010101011000101101111100100001010000011100000001110000000000200000002000200000020000000002200101101111100111100111110101101111000011011001100111110111100101101111111011011000100210202000000222002002000000012002000021000000020020002022200002000020100000000000000000200000000000101100011011000100011000010001000010000000101101010000000001001011010110111101111111101011100111001100111010000111101101010111111110101011101000000000000220020020000002000202000002020000000000022000000011011000000110001100110011010111000000010000210021211100001101000010100101010000001001011000001000010001000000011001100200002002012000102000200020000220000102120000001000010010000101011110100011101001010100000100100010111100100010101010000011011001000001000000000000001000100000011010000000000000200020000020220000020221001200201020020001000000220000002000000000002000020000000000000000002200200200000000000000000000020220000020000020001102020002000020221002020210000000100020000000000002022100000010001000100001011000110000000000000100110001001110001111111101110100111100000100111110101001001110110011001001111000000110010010011010000000010000010100001011000002200000000000000002002002002002200200001020001000020200002202002000221000010111000010100000000001000000000111010000000000000011001100100000011000010100011000010001111001000011000110011100000000000101111000101010000001101000001101011010000000000000000000000100000000000000000000010000001110000100100000011000100101111100100100001101011100111010100101110010001000111010111110011111111001111100000000000100001000000010010100100110001100001100101000111011110010000010010000010101100100101000011000010101100000001000000000000010000111010000000000000200220000000000000000200002110010000000111000100010010100111100110000010000100101011000100000000000020102000000010000112200001000200000010022000110010111010001011100001000110001001110000110000100011000000100010000001110000000110001100200000202000000000011200002101000002000210000002000020020000000000200000000002200201200020200000000202100002000001002100000000000000000002000000000000000000100000000200002000001001000000010011010000001101100101010000100001011000010100011000101000101100101100010101000010010100000200000200200002000002020020001000220000000000000000002000000000000000010000000012002001022002000202002002022000000002001020001001022200000021100002000220222220200000000000110001100100001000110111100000110000000000000000000002002000000011001001000200000000000020000000220000020000200000020002200000002022200000000000000001110111110011100110101110111111111101111011011101111110001110111111000111000020000020200220200002021200020202020022002002002000000200002020002002201010200000010200000010122020100000000000000002020000000000202000000000000100001001110101011111100111001011010101100101010100000100001110100000001010201020000000002202002000101000000000020000200000011100010111010011100001011110110011111011100001110110101000000101110001000101001100101000000000000000012000000022010000000000200200000000000100010000101001000111001000100101011001111110111110101000111100110100111101000000000000000020100002010002000000102000100000022000000000000000200000220000010100211000000100000010202112100010102000000000000000000000001000000202200000000010000000000100001101000100000100000101001100001000000000002000100000000000001000002010000022020120010210002200000000002001000000002000011000101100010000110000010110100110000010001021000000001000200020000000001000000220002000200120000000010110000100110100010100000010001100101001111010000100001001010111101010001111100000110000010010000002010000101010010011010020000000000000200000000200222120020000000000000001000000001000000000220200000102200100000101002010000020000001000000001001002000000000001000110000002000012000010200000000021000001100000010100000000101001011100101100000100000002000000010110210001000101000110010000211000100001000000220011000010001111001001001010110010011100100010011000001110000000000000000100020010020000000000010000000000000000000200020000000000002200012000020100000010010200000111111101001000110000000000010101111000110100000101101110001010110100001001100100010110110001000000001011010100001010000000100000000000022001000000000000000000020000000011020000200000221000000000010002000002001010200010002000000200001100000000000100000002100000000000200002110000000010000200020000000202000120222110000020000000201000000000001101000001000010011010000001110010000110010101000000100020000221002200000020200000000000000200000000000000000000002001110000110011111101010100011100001111000001110000111102220000000001021000000001201110000002100200000000000200200000000000200000000220200020000100000000020000010001000
00200012002202000200000200202000120000000000010100000000100100010000001010101010010020002000000210002000000000200002000000000200022000000200200000200000000000000000000000001000000020020001000020000001000000101000100111101100001000001001000000001100001100000100001101111000000010000100000001011000000000002000000000020010000000000010000010110000101100100000000000000000001010000000022001010000000000000000000000200000000000010201000201100000000000000200200000100000020000000020010000000100000010000200000200000020000020020000100000000021000220000110000200002000010110001010000000000001100101110000010010012000000000000200100022000201000000000202222220000000010000022022000022000000202000020020220020002002100010000101000102010110100000021001010101000000110000000010021000000100010100010101000000001111100010110001001101100000010011000111000002000002002202001000010000000100020001010001000000000201012000000000010001001010110000010010001101011100000000110010010001010100101011000000000001000000000000000000102000100100000000011010100010000010001010010100200000100200221000000001002121000000000220002000000000000000002000020000000220000000000000101202000200100000000002001000000001002000000102000200002012000200000220020001022102001000100000001000202002020011110011110100100101100001110110111010001011111010100000102020001100000200000020000000000000000100020000000000020200000002010200010020200220002000000000000000000200000200001000000212210000120021000020000002200201010000001012000000001000000000000000000000000000000101100000000001101010000101001010000101011010010001000200020001110121110001210100110001000001000110010101101100010000000010001110100011100010000102000000020011020000020200200020000022000010000000000002001000220020002200000000021022110110020102200000002002000000000000000000002200220000000000200000000000000200000000000100001100000020000000000210000000000000000001010000000011101000000011001000110010001001010011001000010110011010001000010000000100002000200010002022202000000010000000022000010000000020100000000011100000001000111000110101010011100000000111001010000001001000101100111000000000000100101000020000200000000000202220000002022020200222000200000202000200000000020001000120010100100000000000000000000000000010020000010100200100100200020200220111002021020022000201010100020020102000000001010100200022001011000000010010000110100010000011000000000011010000000011101000110010110110110000000010001110000001000101001110111111110100010110011010100000000202001022000020020020200000000001000000210000000100000001000000011000000000001101020000000001000000010000000000020000000001210000000100000001000000000000020002201011200020020000000010101000022000220002001021022000000020000000000000002020000200200202000000200002100020000020000000002200000000000220100000000002000021020000000200202020220000101010111111110100011010011100010111011101000000011010010110000000000220000000020002000000220000100020000000202000020000000002200020020020000100000000000001000000000000200002000020000000011001011000110100110100000010000100000100000000001001100010110010000000000000000000000000000000010200000200200001101011002002101000200010001001000000100120000020100000100120000200002000020000000000000000010000201000020200202000100002000001000020000002000000200002000000000111100011101010100000010000101011100110010110011110101100001011011011111001011011010110100010000110000010111101100000001011000000001000001110110001011101001000020100000102100001000101100000000002000000000002000000000100222020020010110011100100000110000101101001100000111000010000100000000000111101110000010101000001010000000101001111100000010111100001000101000000001101010010000001000110000110000110010120000000000000100000000120000101000000000010002010111010000000110111000111011011010101100000011000010020210100000000000000000001000000002200200001010000001000000000000000002001101001110100111000000100010011110101011000001110010010000010011010000010022020000200000200020020002020000000200222000000000000000000000000000000002020000100000001220000200000001000000100100001100110100011010000000000100001000020002202002020220000020222000000000000200000002002000020200000000000000000002000000000000200011222100000001022000000000200002000000110210000000000000000000200200000000002010200100100010001000000111000010000000100000000000000000000100001001000000000200200000000000202000000000000000000002000002100200011010100010000000001000000000000100010000000000220000000000020000002000020000200002000000000020002000000020200000000000200000020000000000000002002000000020000000020000202000200000000000000200200020002002022010022202000000001000000000200001011000210020002001001100000022100000000202121000000022000100000000020000000000000000000010200020000000002000002000001000000200000000000000010020020000000200010000000010000000101000000100101000002002100200020000201202002200220001202200000022001000000100000002001202002020000000100000100000000000000101000110010101000001000110110000100100011100100001001110010101100110010110100111000000000000020010010000210000202100001001001002021000010002001000000000200101100000002000000000001000101001011010100010001111110111011101110000000011001001001010102000100000000000000000000000000020100001000100111111110100101100101101010001100011110111110110111100010110011001111020001111010110010011202111111010111000101100101000121000100000000000000001200000020000000000000000000000020020001000200220020000100000000000000001001012002000000000020000000000000020000000000000000202122000002200000000000000200000021010000100000000110010220000201101100100110010001101100001011110000001000000000000100000001000000000220201000020020000010001010001010000001000000000000000011010000200002000000022200001100002000020102202000000001200001000200010120000000010000000000000000000000000000022000200000002000012100000000100001021001100000010101000020000001010120210001101220112102202000000002102020210200200020020120010010022000000012200200000000210000100200000220000200000002002002100002100002002200020200020200002000000220000201000000002020000110120200001002000200002020000010000020002022202000001000020021020000000000000000000222000000000000000001000001000001000200010000000100200000000000000011001000120021001010000100200010000000000200010000201000000100001100000020001001202001221212000000200001000100000021002012100000002010000010010000002000100000010000000110101000000000000000000010000000000200102000000000100000000000010000000001200012120000000000000200000000000000000000000000200000000222000001220100100121000000120000012020011020111000212100201000021022200002001021000120110202200000000220000000000000000000000200000020010110101110000000000000100000011011010100011100000000000101000011000200000002010000022210000000010010000000001200000000001010000001000100110000111100001001100001000001000000002002000010000200010002000000020000000000000022020000200002000020000000002220200000002122220000200202000000020201002002002000222000002020020001001020000101001001000101010001100002000100100000201002200000000120000000120000000220000000000000011100100010110100011100101100011010101110000010011100000110011110011101011110011101100001000100010010100010010100000010000100000001110000010100100101000001110111110011110011101010100012020010000010002202002001000222001000000020000000010001000100200022100110000010010000000110002011020210210001000000010000022000000020000000020020201201002000020200000200000000000000000101000000000000000001010000000020000010100010011010000110000010011101010001111001000101000111111001010100101000010101000001100111000100011001010000100100011101001110011000110011011001100100100010000101000011101100010101101010010010000012020001001000200000000000200220000000100111010000000010000111111010000010110010100000000000110000110000101100100001002200000020002020000000020000000000000100000000000000010010000002000000000000020000020001000022000020000000202220000000000002000000220000020000002000020002001000100000000002000000001000010100010100101111000111000110000110111000101000001011111100011000220200020200000020200000020022022020020020200020000000000022000000020020000200000020200001100100021000000001012000200100221010021000010101111111100111001101000110011111000111011011001011000000000100000000000000010000020000000000020201100000000001000110101000010001000010010000000101000022020000000000000020000220000002200100000201202000200000221020002000001000000000000100100100100100001001010000010001010000010110000001001101110000101010000001010001101000010110000100100001001100100101010000100001000000110001010110001001100001100000011010010010010001111101101120000010100101100100100002211110000012000000200000202210202202200001202220000000020022000000002020000200022000002002020000021221000022020010020002002200020000020020220200220002022000000100100100100001100100110100001011011110110101100011011100011011111101010111000100011010011000000000011001000110010000000200000102200000002002110020001101000000000110010000000000000000200001000100120000000000000000002012200200202000001000000201000000000000001200120020020000100021200101001001010010000110001001001000000011000000200200000220020200202022020200020220000200011001000100000001011011111010101000010001110010000100010011011002002001020002000010200000022001100202000200110022012012000000000000000000222200000010001000000000110000000001000000000000000000001000000000001000000001000000200000020000200010000010121100102001000000000110010020001000102010000000202200100020201002000010001020200022110200010110000000010001101001011000001010000000000110110000111010010000100101000000010110010111001001110010000000022000020000000000200020000000220000020000000200002220000000020000200000000020000000220000000000200000002002200002100200201000000000021000000100000000010001000200000020000000000220000020000000000100000002010000000010000000000000000011000100000111000010100001000001001000000100001000000011010010000020000002020200200000002200020000002220000000202020200020220000020200002000000010000000200000000010011000001101000000001110110111011000001001111011100010010000010001001110011002110000010010000110200000120100001000112001002221000120002011010000020000002000000222000000000000002000000101000101011110101101010001110111111111111100110100001010000000000000000020000000000000000010020000000021201000000002000020101022002000100200002000110100000111100010101000001100110000000000001001001120120020000010100021010121000200002001200010010000010200000001000110011000000011100101001001110110000111100111011011100010000000000000000000020000000000002200000020020000200000200000000002120100000000020000000122000000000002020000002002011200022100002100000000000010002021012001001201000000000000000000200120020020200000010100001000010011001100000010000010000010101011100001000000001000000001000200000002000100000100100002200000000000000020000000000010000210000000000220210010000010001200000100000200000020000000000000020000200200002200020011100110001001011010011000110110111110011011010001000000000000020000000100000202000000100020022000021000020201010100111110100110101000000111101111111010011100000101000101100011010101000000010000000121002010000011100000100001000202010002000101100000000110000000000000000000110000001000001100100100110000000001001100000000110000000101000010001000101000000000000100210000000001000000000000101200000000002102100000200102110201200010202000110000100110000010111001101101000000011000000100001001010110100110100000100010010000200000001011001101001000010000110001011202110110010011000000100000001011000000200020210000000000000022000100220002000000000000002000002000110111111011101111110111000110110110101001100000002000002000022200000000022220110101100120000000010101002000000100110001100000000010100000010000001001100001000000010001000000000011001010110110101010110110001000011001011000111111100101010101001001110010001010001000110100110010100010110100111101111000000001000000000001002000002001022000000000002020002010000000000001000100000010000000010000000020000100001100001100100101000110101111100000000110111110001100100102002200002000001000100000022012200010200201001200020100102100000000120000102200022002011200000000202000000000200000000000000000110001111110111110110111101100111110010101111111010000001111100001111110111100101001002020202000000200001210000000020020000002200200000200000220020220000000000001110110010000000100000000001000100000010001001110001010011110110001110010011001001011001110101110011001011110001110010000010101100011100000001111000002202220000000020020000000020102000002020000002002102200020020000010000002100011110010000000100000000001000100001001000020100000000200200200202002010002200000200200020000000000000200200000100000002000210000000200100000020010121000002020020000000000000101100000000002110000100001000000001000000000000000010011010110110100001010010000001000000020000000000002220022000000000020020000000000000000000210020001001011011010100111101011001001111000100000100101110111101011101101001100100111101101101111110010001100010110010011011100001011010200000020000002202000002020200000000000000000001000020020021000000200200011000000010000010000011101000110010011111110100001010111101011000000001010100110022001010000000000010000200011010001200100002002100000020000000000000002000000000010000000000000010100001111010001000010001100010101001000000000101000000000000100000000010000100000000202000000020000000000000000200020000002102020002100101000000220200000000002220020020220000002002202000222002020000200200200000020000000000200000000020200200200200000000000020020000000201000102000020001200000122002000000101002000000000020000000020210100001000000202000022000000000000000000020020000000000000000000002000000000002010011000020000202201002010100000100000001100001000100000000000002000010221000000100000000010020110001000200100010102100220000101001000000011000010000000000010000000000110200110000000000000020000000020020100000010200000000000000002000001000000000100001000000100000000001101100000000000010000001000100110010000000000110000100100000200000222000001020000000020022000000000000000000002020000020000000000000000000200020000022000000200200002000001000011000100100001100001000101011100100110002000000001012000000000001000010102000000201000000110000110000100010010100100100000000001110000010000010101101010100001000100000000200022000100020000200001000000220020221202000002100001000000010000101011010010010010000101010001000000110001111100100000100001000001001000001000010001010101011010100001000000001101000000000001100010101100010110000000110010011000010100000000001000001001010111110011101010100000000100000000000000001000100100100000001000100110000000000001001011000000000001010011101010001111000001000000010000101000001001100001100100000000000000101000100000101001000000000010100000000010000002101122201001100201110010010020000011000020022010102000220000100010020000000000002020000020000000200000010000000000010000000001000000000001100010001010000011100110000100011101111110110110020000100100100100100001000100020010011000010000000202022000002000000020000002200010000020100000002000220201000200000000102010020002010000010002010001000001001100000000000000100000010000101110000000101000000000100010110000000000000100110200221000000000202000000022020000002022022002200000000000000000200000000020001020010000000020000002020000110000000000200020120000022020020002002000000000000020220000020000200000001200010002002002000100020012122000101101111100100001010000011100000001100000000001100101011100010000010000101001000102000001201000000000020001101220100020000002000020201220001000200220220100000100200200202000000222002202020002002002000020100000020020002022000200220000002020000020000000000000000010010100100111011010000000000001010010011000001001000000000111001122200000200200020002200000020020000200000000000022002000000222002000020020200000010220110001200000000020100000000000100211222000000200000000000000002000000020000000202000000002000001000000000000020000200200000101010000001001011000001000010001000000011001100000000000000000002000000000000020000000020200001000110110000101011110100011101001010100000100100010111100100010101010000011011001001001000000000000011000100001100000000001110111100010001010111110010111010110100020020000000100120000000000000001011000020000000000000000001100100200000000000000000010020220000120100020000002020001000020220002020200000000000020000000010002022000000010001000100001011000110000000000000200020002000200000020000202220000002000000000020200002002000020010011001001111000000110110010011000000000010001010100001011110002200000001000000012002002112002100100000011000000010100002102001000220000001001000010001001100001010000000001000000000000101000000100100000011000011100011100001001111000000011000010111110100000001101000000101010100101101100001100011000000000000000110001100000100000000000100000100000111110010111100010001000100110222000200000000000120000020121201202220000002000002020001220002002022000200000100000000100001010000010010100100100001101001000100000000020220000010020020000020202000000000002022000000000000000002001000000000000100102000000001100000010010000100000000110000000000001010100020000201100000000220200200100000102000000000001011000000000110001000110100001001101110000111000000111000110010111010001011000001000110001001110000110000110000000000200000000000200000000000000000200000202000000000011200002111000002000210000002100021021000000000200000100002200200201020200000000202000012000010000000002001020220002000000000100001000010000010000000012000010000000000010011010000101101100101011110101001011001010100011000000000200201200000111200000000020100000000000100010101000001100010010011000100101001000011000010010100000000000000011001001110000001010011000011011000010001000110000001011100010010000011000110111111100010101000020100110010012000101120100000100000000010000010010001001100000001010100000100001100000020000000210000110001200010011102210000001022211000000100001002200022220002000200002220022020222200222020002202200000002200000200000222000020000020200220200002020000020202020022012002002000001200002000002002201000100011010110100000011010100000101110001001010000011000101000101101101110001001110100011111100101001011010001100101110000000110001110100000002000200020000000002202002001002000000001020000200000002001020200000002200000000020200020220002200002010220000000000202220000000200002201000000001010000010001010000011000001000000200100000100001010001000000000011020110001011012000000020000202000000011000000020010000010010000000000000020000002010002000000002000000000022000000000000000200000220000100100200000000201010000202002000100002000000000000000000010002000000202200000000000000000000001000000000110000101000000001100001000000000012000001101000001000010002000000022020120010210002200000000002000000000002000011000000000010000110101100001100110000000000011100110110110110011010001001010100110001000111010101000011110000100010000010110110110001100101000111000000000000000000202000000002002000000200000100000000002000000000000020000000020000000000000200000000200222120020000001010010100000000010010000010220200100002200100000100002010000020000001000000000001002000000000001000100000002001012000000200000000120001000101101001000010101101010100010101011100001100002000000010111210000001101010100010000211000100001000000220001000010100010110112110020020120020110000020121010002220000110111000000000010101000100010001101110010101000100001100011011000100011101001000010001101000010110100111011111001100110100000101001100110000010001000101111110002000001200000002200000020000000000000000000000000200002100000000101000000000011001001001000000100000011100000001110000101000110010011010000111111001010001110100101100110110010000001000000100000002100000100001101011000010100010100111111000000102000020222010010010000000101000000000002002000000010000102001010000000000000220020202001000010110000120001101000010100001110010000100000100100001101000001001110000110011111101000100011100001111000001111000111002220000110000021000000001201010000002001210000000000200100000000011101000010111101010000001100000010000200020022
00200002002202000200000200002000000000000000000000000000200200000000102000210020000002200020202001000200020120022200020220010021000100000000022000000000100000000000000000000000000020020100000020111001000000001000110111101110001000000001000100101000000000000000001102120000000000000000000000020100000010010000000010020100010000000000000110200010200000000000000000001000000000000000022100000000001000101100000000000100000000000200001202200100000000001200200101200000020100000120000000010000000010000200000000000010110110000000001010010000011100101001000001010001011111110000000100000111100001110000010010112000000000000200000022000200000000000202022000000000000101022022010022020000222000022021020020002002000000000000000002000000000000020000200000000000000000000000020000000110010100000100000100110010100000010010110100000000010001000011101002000002002202001000010001000100020001000010000000000200012000010000010001010010110000010010001101011100000000110000011001010100100001010000000002010000000000000000002001100000000000011010100010100010001010010100210000101200221000000011002121010000100120002100000000000000002000020000000220000000000000000020000002000110200000000022000010010022000000002002000002000200000220020000022002000000000000000000212002020000020022000001000002001002220200022000100011000110000000102020000100000200000120000000000000011000010000001010011100100011001100000110110111101101000110011010000201000200000000000212200001020020000021101002200202000000000102000000001010000010000010000000000000000101100000000001101010000101000010000100011010010001000000200100001000002200000020000020002120202000110101101100000000100010000110100011100000000101101000010000111000011100100111100011101010001000001002001000220020002200000010021022010000020202200010002002000000000100100000002200220000000000200000000000000201110010001000000001101000000000001000101000100000100001010000010001100001100101001000110010001001010011001000010110011010001100010000000110011101101010101111111100100010000010011110111110101010000011010001010000000000011000100101010100110001110101000000000100012000200200000000000000000001210111011110101101001010101110100001111010100111000101100101000110101010110200200000200000002100102120200100010000000102101020000000200010101100020201220011002010020012000211000100020120002001000001001000200012000000010000010011000110100000000010000000000011010001100010001001120020120210011000100000011200000100000202000000200022200000000020100000200000000202000022000020020020220000000002000200200000020022200002000000202000000000000000001010201000000201001000000000000000002000000000000000000000000000000011111101100010101111110000100010000101011110111001010110011100001111100111100010002020000211100202011000210002111120000020000000020000012220020000002022200000020000100020000021020000002001210020002000121000000000000210010021002001101010001000000001002101000002002202000200220000000000022000000000000000020000100000200020020000000000000000000010000000000000101012000020000000020000022000000000200200000020000200100000000000002002200000200000110000010000000000100000111001000101000000110000000020002002000210210000000000000000000020002020200000000020000200002000010000001001011000000010111000110100101010011101100100010010001100000001101011101000000110100000111100000100000000101011100110010110101110001100000011011011111011011011010110100010000110000010111100101000000000100000001000001001000011011101001000020002000002000100200200020000000000000020000000200000010000000000000000000022000200000000000002002002000000202000000000200000000000020000020000020010100000110100001100001100010111000111101111000000010000101002020000000000100220000200000220020220000000100000100000100020000100001000000010002011111010000000111111000111001011010101100000011000000000000000000000000020000000000010001100101000000100000001000000001000001001100011100101010000010100010011010001110001001100010000101001010000010011020020000200000200002020002020000000000000000001000010001000100010001000001011110011001100010100000010100000000000000000010100100000010000000000100000000001002202000000200000020222001100010000000010002012000020200100000000000100002000001000000200000222100100001011101011111110001110001010100101000100000000000101110001000001110100110000010001000001111000001000000000000101011000010011000000000100000101010100101010000002000000000000000000202021002000200001010100010000000111000000100010101010000000100010001000000011100001110010000100110220010010000000000020100020002120100001200000212000200000101011100001110001010010100101001000101001000000011011111000000000001100100100001001000000000200001011000210020002001001100000022000000000202121000101011111000000000010010000110011000000100200020000000002000002000000000000000000000000010000000000100001010000000110010000000101000000001001000000200020020200200000000000020000200000000000000220220100020202000000000200002220000000000000000010000000002001100100000010002000100000101200001001210000001001010010101100110010110100111000000000000010010001000100011111000010101000011110011011001001000000100100101000001001000000010001111011000100110000010110010010001110101110000000010001000001010102000100000000000000000001000000021100001000000000020200000000200002002022000220002000200000200222200000200002002002020001110010110011011202111111010111000100100101000121000100000000000000010201010120001000000000110000100000001100200200220020000100000000000000001000011001001000001110000101000000010000000100000010111111011001110000000000000100000110000000100100010010001111010101001101100110010100111000001011010000101000010000100000000110011100111011010000001011001000001000010010010011000000011011010001000100210002000000021210000000002001020002202000000000201000010101000011000001000000001010001100001111001000011100100101012000012100000000100001021001100000010101000020000001010120210001101220112101101011111111001111100110111011011011011000011010101011110111000111110110000111010111001110000101001011110101100001001110110100110100001110000111111101011000001110011000110101000001000100011011100011001010001011111100110011010010110011010000100001011111000001000000000001000001000001000200010000000200200000000000000000002000021122000020000200200000000001000200020000200020200002000020000000000100000000000000202200022220020000000020002012100000002010000010000100002000000100000010111201000000110000000000000000000000000210002000010100000000000001011000100000200001010000000000000200000000000001000010000001200000000222000000220000000220000001220000002020022120000000222000200000022022200002000022000020010202200000000220010000000000000000000201000020001111001010001000000110101001011111100010000010110101010111000011100201000002000000022200000000000000000000000200000001000000000012000000000000100000000000200101000010000102002002000200000200000002000000020000200000000022020000200002000020000000002220200000002022220000200202000000020200002002002000222000002020010002002020000002000002000200020000200002000000110011101001100001000011001011010101010110000110000000001110000010110101011100001110001010101110111000011101000010011110000111011111111101100000001000000020000020020000000021000000002200000002020002020200000000002020000020000000202220000001010100001010011111101110010111100010100011001000111001000000110011010100002000000200020000000000000002000020022000000002111000000010110010011110000100001111010000000000010100001010000110010100000000000011000000100010001000200020022000000020000020002002020002002002000000000210010011000011000101020002010000200000011000000001010000200001020002000200000000020000000000200210000010000000000002202100010001000020000020010002020002000100200010100000200220000000000100120000000010000000210120000001200020200100000010020000000000200000000000002100000020002010001000120000000000101000000001100000000010000002000000000000010000010100001011000000100101101110000010110011001010110010110000111010010001000000001001000011110111102000020000001100000001000022100000000001120000000000012002200010000011001001010111000001100001110000101100000100000111001000000022000000020020000200000020200002000000020000000000022000200000222000022000011101111111110111101101010110011011000001001111101011000000000000200000000000000002020020000000020202000000000002000010002000020000000020000000000201000022000000002000000022220020000000221012200020222000222021020000000000101000001000010000110100001100001010000000020000000000000000000000002002220000001000000000000002200000120200000000200012000000000200000000000012000001020111010110001101110001101000111111010001011011110010111010100100000000000100100101101000011111101111111001101100111011101100101110000001110011010000111020000200122000002002020000010221000022020000020002012210020000020020220200220002022000000000000201000000200000200000002112002221220002000000012000020000200000010200000100011010011000000000011000000110000000000200000002200010002002000020000102000000000000100000000000000000200001000101021000000000000000002022200200202000000000000202000000000200002200020020020000200020200000010002020000000001000000000000000022001110110100101110111111101011010101010111100110022102000200010010000002002000202001101001220000001000000000000002002001020102000000200000022000110202101200010122002002000000000001100000222200000000010001010000001000010000001010000000110000010001001110000001000000100000020000002000000000000000010011011000100100010100000110101000101100001100101100000011100011100001100110100111010100110110000000010001101011011000001010000000000110110000111010010000100101000000010110010111001001110010000100011011010001001100100010010100110110111110001101011110000000010001000110000001002100001110010112000100110000011010100100100100000100010010000000101110001011001100000010000000000010000110000000111001010000000000100000000000000000000002000000000002000010100001000001001000100100001000010011010110000111110010110110101011010111011010101110110100110111101111101101110110001000000000000000201010000000000000000112101000000020000020000010000100222022200000010000020000002221000102000000010000000220200000220200002000002000002220000020002020020000020010202000000202000010000000000000000001001200000220000010000001000220020220220200020000000120100000000002002000000000000000000102000000000020201100000002000020000022002000000200102000220000000020000000200000000000020000000100000000000000000200000202002000002000202000220000020000000220202000000001000110011000000011100101001001110110000111100101011011100010100000000000000001001000000101100000100000000101000101010000000002020000000022022000200002000001000002020000000020200220022000002100000000000010002021012001001201000000000000000000000000000000000020000200000000000021001210000000000000000100100020220000000000000000000000200020200000002000200000000001100001001100000010000000001000001100011000100110210000000010000201000000000200000020000000000010111010100110001100010111001100000001011010011101010111011010101010111010000000011101010010000000010101000001111011011000010001110110202000000000000022002000220000010000000020020022022012001000002200001020120001001000000020002001100011100000000000000202000002000100001001001000010000000000000000021000002000002200200000000000000002000200002000000000000002000001000100000100100000001010100100010101001010000100100200100000002102100000200112110201200010202000000000000211000100211002002112000000000000100000000002010200000000000000000000020000200000101001001001010000010010010000011212100110100011000000100000001011000010200000100000000100100011000000020102000010000100001000012001000022002102000200220022000000020000000002000000002000002000021200000000022220100001110120000000000100002000001000011001101000000000000000000000002000000002010002000002000000000002002020020220002000220001002000000100020000222000000000120200002002200000000001000000000000200020200020000000220202002000000000001100110110101001001000111001100010101011001100110110001011000100000000000000010000100120100110100100001100100101000110101111100000000110111110011100100000220000000000000220002020000000000000000000000000000010000020000000120000002100022002001200000000212000000000210000000000000000110002002200000220000020000000200000020201020222020010002000000000222020200000000000002020202000000200001210000001020120000002200200000200000220020220000000000001110010010101000101000000001000000000120000001200000000000000000001200020000000001002002000202010021001010110001110011000000101100011100000001111000200000002002200201001100000100000021020202020100100020000100000210000010000000000001002200222020000000020000001100000110002000000000100200200102002000001200001200200020100000000000200200000000000002000220000000200000000020020020000002020020000010000000000001000000002010000100000000000000100000000000000000020002020200000000020000000002000001021100000000112120002000100000000011000101010000000010100021100000100002000200220022002000100222000000000000000200002002022200002002200200000200200000222020020000000000220000000020200000002000100100010000010101011001110001100001000101001000100011010021000000200200011000000010000010000000010001010010001202000100012010110000000100100010000210000012000010010000000010000200101100001210100001002100000020000000000000002000000000010000000100000010000001111000101001000001110010101001100010000101000001000000000010000110010100000000002000000000100000000000000200020000000000002000002000020200000002002000002220020020200000001101001000111011020000100200200010020100101110100011000111100100101100101100000110010101101111000001010010101101000011001000111101001000010101010010000111100100010111100202002022000000000000000000000020000000000002200200202000100000002000001101021010201200002000100100000000111000001000000001101000002000020220000000200000000020020220002000200000000002000220000000000000010000001101000000001010011000000100100111001110000120202022000000000002022000020000002002022200200001001000000100000010000201000000001010010010010000020010002000200000020000000000020000000000000201000222000001020000000020022000000000000000000002020010020001000000001100001010001000000200000010011010201001000010000000200000200002000000012210000001001000111010100010000010010100100011000000110111001101000000000100100010100000100000001000000000000000001002002020200002000200000010012100201010000200000000010210000100000020000010010000000001000100001110101000000100111011101000110001110000011000000000000000002000200200000010000000200000020000000000000111000000010110000000111000100110010100010101000000101101000101202000220000000000000002000000000000000222202000000100000000002000000200000010001000000000000000000000010000000010000000000002202020000220000000000000110000100000001001100101100110000000010011211001000101000000011100100000101000010010010101101011111000010100010010001011011000010020021000102000110000100000010000000010002010000010000001201000000000001000101010000000000010000100200020002100000100210020000000000000000000120000020000000000100000000001000100020021012000110000000112022000102000000020000001200000000020100000001000220202000200000100002001020002000000000002020010100000000200010001000000000000010000100111000000000000000000100010100000000000000100110101110011000001111000101111111101101011011101101001001000010111110002001100000100100000002000011000100000000000000000110111011000111011010101001000010000001110111000110100200000001200010002012002000100020002022001101110100110111101011001110010000000101000000002000002020000020000000100202100000202000002200000000000020002202220100020000002000020200220000000200220220000000000201101101000000111001011001100001101110010011011010011001111000010000020000000000000000000100000000001110110001011010100001000010001001010001000001101010000000101001022000000211201021002200000010020100210000000000022002001000222002000000021200000020220000000200000000020200000000000000220222000000200001001000000001000001010100101101000000101000010100011111000011001100110000201020001001000002000002000020001000100000012200000000020000000000000000000000020000000020000202000000010000102022020200000202000020000000000000000022000000000200000000120002000000001000000000100001001000000100100100011111011101010110010111010011111010110100020020000000100120000000000000001011000020001000000001000011100100200000000001000000000010120000010011111000011111011011110110011111100000000100111000111001111011000010000101000100001011010101000001000100000000002100200100010000202020010000000010011020200000112000010000000111100011001001000000000010000000111000100011100010011100002200000000000000012012002102002100100000011000000010100002102001000220000000001100000001001000000000000000000000110100000100000000000110000010010000100111000010100011001000011000010111110100000001101000000111010100001101100001100111000000000000000100001100000000000000000100000100000011110000111100010011000100101111100100100001101011100111010100101110010001000111010111110011111111001111100011000000201000011000000000010000000000010000101200000001011111010000010010000010101100100101000011000001101000010001000100000000000001111010000000000000100010000000001000100101000010001000100020000200100000000220200200100000101000001000001110000001000020002000000000100002200000000200000010022011001001110010011011011001001010011010010111000010100022000020000020000002020000000220002200101000101010000010000101111001000002000210000002100021020000000000201010100002201200201020200000000202000012000010000000002001020220002000000000100000210000002000000001000020000000000000200022010000002002011200000000010100102000100001000000000000210201200000101200000000020000000100000200110102000002000020000000111000000000000000002000000000000000000000000002002000022222000202002001011000000001010010000001011100000010000001000110111110100010000000020100100000002000101120100000100000000010000010000001001100001001010100000101000100101110100111110011010100110101110001100001001011100011000001000011110111110101010111101110011111111111111010011111111110001110101111000111000011000021200220200002020001020102020012002002002000001201002001002002101000100011010110100001011010100000101110001001011000011000101100101101101110000000200201022202000002000002020002000002020000100000002000000000001010201020010000002202002000101000000001020000200000002010020200000002100000000020200020220002200002010220000000000112220000010200001200000000000000000000002100000022001000101001200200010000000020001000000100101020110001011012000100020000202000000110000000021000000000010000000000000120010002000002000100001000000000012110000000000111100100110010010100100000000100000000101001000001001100000000000101010000000000010101100100010011000100010000100010100100000000000000002200100000001100102000000002000022000020002000100022020121011110001200000001002000000100102000000001200200000000220000010000000020001010110020000001001000200020000000100000001220012000200010000000011110000100010000010110110010001100101000101000000200002002000020212000000200200000110000110000001002010000101010010011010021000000001010200000001200220020010000000000000000010000000000010000220200100002200100000210002000000020000001000000000001002100000000001000100000002000002000000200000000020000002000000220000201000020202002200000000000200001011000011010111101000010000010100100010100100000000011110111100000001200000210022000020020121020020000120120020002220000000000000000011120000020010000000000000100001000100001100011011000100011101011000010100101000000110100200002000000200200000000202000200220000000000000200000000002001000200010002200000020000000000000000000000000200002000010001002100000010011001001001000000100000011100000001110000101000110010011010001001100001000001100100101000111101010001000001100010000102000010000000200002010000010000000200020000000102000020222010010010000000101000000000002002100001000000002000000000000010000220020212000000110110000120001001000010010000110010000100000100100001001000001001110110110011111101000100011110001111010001110000111002220010010000121001000001200000000002001210000000000200100000001000210000000220110020000000011001010010000000100
00200002002202000200000200002000000000000000000001110000200210101000002000100020001011111010101101001100110010111101011110001111010000000110111001100100000000000000000000000000000020020000000020000000000000102000000220000200000000100001000100000010110000000100100001010010000010000000001001010000000002000200200002000000000000010000010101100010100100100000000000001100000010010000022100000010002000000000000100000210000000010200001201100000000000001200200100100000020000000010000010000000000010000100000200000020000020120000000000000020000220000000000200002000021001110011000100000110000100000000000000121000000010001100000011000100100000010202122110001000000000022022010022010000212000021020120020102002000100000100000002000000100000020000100100001000010100000001020000000210020200000200010000001000000000120011000001000000000002001001100002000002101202001000010000000000020000000100010010000100012100001010011101100010110000010010001101011100000000110000011001010100100011000000000001000000001100100000001000000000000000101000000000000000000000000100200000000200220000000000002020000000000020002000000000000000002000020000000220000100000000010202000210101001000002000000000000002000000002000210102002000200000220020001122002000000000100000000202002020000020022000001000002001002220200022000100011000100000000002020001000000200000020000100000000000200020000000011020200000002010200010021210220002001000000010000000100101111000001000101100000011110111110000001111101100001100001000010000100010000000001000000000000010101000100000101101010000101111010000100111000000001000000200000000000002200001020000020002020202100010101101100100010001010000110100011100010010101000000010000010100010100100111100011101010000010000002001000220020002200000000021022110110020102100000002002001000000000000000002200220011000000201000000000000100000000000000001000000120000100000200000000000000000000020000000002201000000000002100020001002012200000020000101000100000000000001000100000011101101000101111111100100000000010011010001110100010001001010101100000001000111100110101010001100100000101000000000000102100200200000000010000000000200111010110100100001010101110100001111010100111000101100101000110101010110100100010110000101000101010100000010000000101011010000100200000110100020201220011002010021012000201100100021020002001000001001010200012000000000000000010000201000000000000000000000020000001000001000001010010010100001000010010010110010010100000002201022200010200000200012020000001000101000011010010010010111000100000010010111000001100001000000001010011000101000000000020202000000201002000000000010000001000100000000100000000000100001000020002200010200020020000010010000000022000220002000020022000010020000000000000002020000220000202022000220002000020020120000000001100000000000210000100001002000010010000100200202010220000210020002000121000000100100210010021002001000010001000000000010000000210000000021012000101220000000020001000201000020000000000200020020000000010000000000000000000000000200002001020000000011011011000010000110100000011000110000100000000001001100110110010000100001100000000000000000000001201010100200000000020002002000000200000000000000000000120000020200000001120000200002000020000000000000001010000200001020100101010011101100010000010001100000101101011101000000022000002002020200000000002101111100110010111001110001100000011010011101011011011010110100011000110001021002000000000002000000100000000000000000000120002002000020101000002100001100100010000000102000000000002000000000000222020120010110011100100001110000101101001100000110000010000110000000000111101100100010101000000010001000100001100100000010111100001000101000000001102020000000000000110000100010110020220000000000000000000000020001200000000000000002020222000000011220102110110000120020202201000120000000000000000010100000010010100000001002200200000000000101100010000100000102000001010210001101100010000000000120100101001000010001010101011001000010021020020000202000200000020002020000000000000020000200000000100011000020022002020000000000000021000000001000100000000000100010200200000000000000000200000001001002202100001200000120222000000000000000010112012100020210000000000000000000202000000202002200200000000100011101100000110001110000000101111010001011001100100110010100011100100020001000002000002222000002000000100001000001000010010000010000000000100100100100010001102000000000000000000102011002000200002000000001000000110000000000010000020000000000120000000000020010002000020000200002000100000020001000000021101010001000100010020000000001000200020200002200002020000200000000000100000010100011001121000000000101000200001011000000000000200001001000211020102001000100000022010000000202020000101111111000000001010100000110110000101100200020000010002000002020000000000100000000000010000010010100000110010000000000000000112000000000000110000200020020200200000000000020000200000000000000220220110020202000000000200002220000000000010100100000100102000200000000000002000200001000200000102200100000002000000202200220000220000020000000000000010000011001100001111000011110000011110011001001000000000100100010000101101001000010000000002000002000000021000202120120020002020000000020002000100020202000200000000000000000000000000020000000000100111111110000101100101111010001100011110111110110111100010110011001111010011011000000010011111110011010000100010000000010011010001000000210011000020000000000002002000000100001002000000020000110010001100010000101100101010001101001000101110000100000000010000000100000010111011011001110010000000020200000020000200000020000020000220100202001100100110010101111000001011110000101000010000000100000001010000001121101000010020000000001010001010000001000000000000000011010000200002000000022200001000002000020102202000000000200000000200010020000000011000000000000000000000000000022000200000001010111000111111011001111101010011000011010010010000000110111010001110011012202000000002102020210200200020020120010010022000000012200200000000210000100200000220000200000002002002100012200002002200020201020201002000001220000211000000002020000101120200000012101200002020000010000000000000020000200022000000200002022000200200022000000001001000000000000100000000000200000000011011100010100101110000010101010010010000000001101101110100001110001110110000000000102000000121000000202100220202000000200000000011001010011001100010001111000110010010001000000000000000111201000000110000000100111000100001000110001000111101011101010000000010002000200000000010000000020201002000000000000000020000200000000022000100220000000220000000220000002020122020000000222000200000022022200002000022000020000102110000100220001100001000000000010200100020001111001010001000000110101001011111100010000010110001010111000011100110000001010000011110101110100110000010100110001000000000000012000000000000000000100100201210001020001010001011000100110111000011000000110100111010100100001201010200021201020020020000010101120000000022010000202222000020020200000021000210220202202102002020000002000002010200020000200002000001000000100001100000011010000000011000100110010011010000000210010000200000000010002220000020000220022001100002000000000201100210002220222002000000001110000110000011010110001011100011000000001110020000000200000100000020000020100000202020010010000000002000020020200220020000200000200002002010200000000001020000020000000000000010000000002120020200220000000010100000200000000000210020002000000000000022000000000000020200000000100101001000000100000001000010000020000010001010011001001010000110101001000101101000001000000200000010000000010200120002120100200000021000010000000010101111010101011100001000010010100000200200000020000010001002202200020002000020000021000012020001001010210100000100200220000000100100120000100000000000210120000001200020210100000010020000000000200000011000002000000020002000002000220010000000202000000002200000000000100002000000000000120000020000100021010000010000202110000100001101000100110000021011002100011101010100000000100002001000001100010100010001101110101010000110000110011000111001001011111101011110100011110101100100100100010001011110000001110110110000000122110000120010000100001110110110010101011000011000101101111011110010010100010101111111100111001101000110011111000111111011001011000000100000001000100010000000020000000000020202000100100002000010002000020100000020000010000200000022120000000000000020000220000002200100000200202000200000221020002000000000000000000100000000100000000001010000120000000000000000000100002002220001002000000000000002200000021200100000101100000000000100101000000002001000020002020201002000000002000001020000020000000002220000202020000000000000001200200102202000000020202202022002000000000020002200000000000002200000020001220020000200122000002002020000010220000022020000020002002200020000020020220200220002022000001100100100100001110101100101001101011110110101110001001100011111111101000110000101010011011100000000011000000111100000000101001001100001011111000011101000101001110110000001000000000000200000000000020000000000000000002022200200202020001000000200000000000000000200220020020000000020200000000002020000000000000000000000000022002220020000202000202012000000000002000002200020011001100110000000000011101010101010010000110000000100000010011002102000020002000010200000021001000212010200100022012012100000000000000000222200000000001010010000001000010000001000001000100100011000000100010001010100001000200000020000200010000000000000020000200201020000000200000000010200002201000200000020200002000000000020200022020200010110000000010011101001011000001010000000000110220000000001000000200010000000001200000202000002200000000200000012000002002100000000010200000220002220002002020000000001000011200000000020000000220000000000200000002002200002100200211000000000020000010010000000001001000000200000000002100000200000000200220002000000000020000010001000000000100001000100000011000000110000000001000100000200000100011020000000000011110011010110111001011111011010101110110100111011101111110101110110001000020000000100000000000000200000001101000000001110110111011001011000111011100010010000010111001110111002110000000010000110200000120110001000112001012221001120012011010000110100011000100101000001000100101010000200000002022000202202020000220002202002002000200200002000000000000001001010001000000000000010010000100020201000000002000020100022002000000200002020002010000000001000000201200000000011000000120000000120120020000000100020000121000200002001200000010000010200020200020020100010001020000010010000220000010202200000020000000000100101100001001000010000000010001100010000000100100000010000000002020000000000020000000222000000002002020000002002022200022000002100000000000010002021012001000201000000000000000000100110010010100010001100000001010010110000010010010001010001011010010100101100000000100100100110100001001000100010000001100100000000011110000010110000000100000000000110220000000020000200000000000200000020000000100010000010010010000000000000200010002100002020000000200000220220020100000002000001011202000021000000020000000002022001000000000001100020202000000001000022002100220000000000000020020022022002000000002200000020020000010110000121002000000011110000110000010201011011110110000000000110000000000001000000200112100001000010000001020001000100010000000000200000001000122000220010000000000000000000200000000002000000000000000200000000002102000100200102000201200010202000110000100202000200200002002022000000000000200000000002000200000000000000000000020100110000001000000001000001001101000010010101101000100010101110100011111010110000002200000002002000000000000000000000002202001000200200100101000022002002000200220022100000020000000102000011002000001010110100000000011120000000220020000000000200012000000000020002202000000000000010000000000000000000000000010000000001000002002020020220002001210001002000000000020001222000000000121200002002200001000001000000000000200020200020001000220202002000000001000000000001002000002001022000000000002020002010000000000001001100000000000000010000000020000100000200000000200000001020200220001000000220000220000010000102002201102000001000010000122102200001200211010200020001002000000000120000002100022002001200000000202000010000210000000000000000100001111110011110110111101100111110010100111111010000001111100001111110111100101001002020202000000200002220000000020020000002200200000200000220020220000000000002000000020000000200000000002000001001020010001200000000000000000001200020000100001002002000202000021010110111001110110000001001101011100010101111000200020002002201200002000000200000022020202020200200020002200000200100001001000010000101110111010000000010000010100001000011100020002001010000000000000000000000000000200000000100000200200001000000002000200000000201000001020000020100002020020000000001000101000000100002101001000001000010000100000000000000020002020200020000002000021000000000000021100000000002120002000100000000011000101010000000000100020100100000002000200220022002000100222000000100000000200002002022200002002200200000211101101111110010001100010110010010011100011011010110011010010101211000011011100000000010010010000000010010110000000100100010000000000000010100000020002000000100202001000022000000000000100000020000210000111010110000010000010100100001000001101111001101110002002000000020000200000000000002000020000002000000002002000000000001000201020002000000100000000000002100000011011000100010010000000002000000000000000000000000200021010002102020002100000000000220200000000002220020021210010001101101001111011020000100200200000020100001110000001000000001000001001011000000200120000000201000002001020001200000022002001100101001000010101010010000111100100000110100202000022000000000000000100000020000000000000200200002000010101011001001000010000101110001000100100000000111000001000000001101000002000000220000000001000000000020000000000200100010102000220100102000000010100001001000000001010011000000100100111001110000010101111100010000001011000010000001001111101101001000000000100000100000110000000000101100000100010021000002010100000110000000001021000100100000100000111000001010001100010111010000101010010000101110001010100000000000000000200020000022000000200200002000002000020000000200000200002000000022200000000001000111011111010000010011000100011000000110111001100100000001100001010100001010000000100100000010000010101001010100001000100001000012100201011001200000000000211000100000020001010000000001002000200000200202000000200200020200000220000000000002000000000000000002010100200000000100000100000020000000000000000000000001001000000200000200200010100001000000000002000000200101000110000000010010012110010000010100111101000000100000000001000100110100100000001100010000000000001001021000000000110020020010000010001000000000000010000000000000011100001100000000000001000101000100000101000000000000010100000200000000022020022200000002200000002000020000000011110010000001000000111000001000010000010101100101001100101101000100000000000000000000000000000000100200021002100000100210020000000000000000001010000011010000000001000011110110001010011001001101000001112022000102000001020000001200000000020100000001000220201000200000000002011020002001000000002010010000000000111000001100000000001000000100110000001000100100100000100000100000111100100111002000022000002020000210200001202200000000200010002010001020222020001000010000010000000001010001001111000000000000000200020020000022020020002002000000000000020220000020000200000002200000002002002000000021002022001101110100100100101011001110000000000100000000000200000002000100000021000000002100011101110101111100111110100000111000011010001100111111111101101101111111111011100100200202000000222002002000000002002020220000000020220002222000100110100001011000010001000000001001010000000100110101010100001001000110100010000000011000011101010100022000000211211021002200000010020100210000000000022002001000222002000000021200000110220000000200000001020100000100000000220222000000201100001000100001000001010100101101000000001000010100011111000011001100111000201020000001000002000002000020001000100000012200111111001011000001000110011011110100101010010002000000000000002022020200000202000020000000000000000022000010000200000000120002000000001010010011000001000000011101000000001000111100010001010111110010111000110100000000000010020001000020001100020100100020001100000001000111100100200000000001010000000010120000000022102000020002120021100000020102001010100000202110222002210000011010010002000200002122101200001010000000100010002000200000020000202120000001000100000020200001002000020000000002001022000000000001011020010100001000000020200001022001011101010110000101001101111001101110111100010010100011110011111111011110000000001100000001001100000010100000000000000000000101000000000200000000000001000000200001000020000000020000020002200000000002200000000202000200110000200102000022000000000000011000000001000000000000000000000010000001110000100100000011000100110222000200000000000120000020120201202220000002000002020001220002002022000200000100000000100001000000010010100100100001100001000110000001002000020000000001100000000200200102100000100101111000000001001100001000000100011010000000000000200120000000000000000200001020000000000020000200000100000220200200001000010000002000000000000000000020002001000010010022200000000200000020022000000000210000002000000002000020002000020000000100200000000000200000000000200000000000000000200100202010000000000200002002000002000220000002200022020000000000200000200002210200202020200000000202000022000000002000000000000000000012001010000000100000101000000100001010000000000000110011010000001101100101010000100001011000011110011000000000210200200000000200000000020000000000000200100002111002001020100000100000000100000000011010010110110000000000000001011100000001110001000000000111110000000100000010100010010000000000110000000000000020000100020000200000002000200220200000200000000000000000020002002000000002000000000200002000000020010000220000020000200010020002200000002022200000000000100000020200000010000020200000200202000002000000020000022220000020202022000000000020000120200220200002120200020202020022002002002100000200002020002002200000100011000110000010111010000000101110001001010000011000101000001101101000001001110110011111100101001011010001100111010000000100101100100000001011200020000000002202002000001100000010020000200000101010020200001002001010100020200020210002200002000220000000000002120000000200000200000010000000000100002000001022000010000000200200100000000000101000000000011020110001011002000000020000202000000011000000020010000010010000000000010120110002000002000010111000100001012110000000000111110101110011000000111000001010000111111111101000111000100000000000000000002000000202200000000000000000000010000010000100000000000000102200100000000010002000001101000011000010002000000011010011001000000100101011111000101100001000111000000001010000110001100001100110000100000020000000002000200020000000000000000220002000200120000000010100000101010010010100000010001100101000101100000200002002000020202000000200200000100000110100000002000010101000010010010010001000000100100000000100111010010100001010000000000000000010000000220200100002200100000100002010000020000001000000000001002100000000100000100000002000002000000200000000020000002000000020000000000000002002200000000000200001011000011010111101000010000010100000010100100000000011100111100000001110001110011001010011110011010010110110110011110000000000000000100020010020000000000010000000000000001010200020000101000002200112000020000000000100200000022020212002000020100000000001000000100020001000002212220012000000200000012200000011000001000000000100001000100001010000000001001000000011000001001100000000001111100010000110100101000120000000000010002000002001010201010002000000201001001000001100110000102100000000002002020000020201000200022202000000102011110211100000010000000100000010000002002000000010000102001000000000000000220020202001000010010000020001011010000000000100010010010000001110000000010001002220010220020202202000000020010000202000000020000020102220000001000021010100001201010000002000200000010000200200000000000200000000220220020000000002000020000200020022
00200002002202000200000200102000010000000000000000000000200200100000002001200020001011101010111101001100110010111101010110000111011000001100111000101010010001000100000000000000000010011000000010101000000000002100011220000210001011000101001000000100000000000000000002020010000000010000000000020000200000000000000000020000000000000000000010100000100100000000000000000000000010100000022000100000002000000000000100000200000010001100000101100100000000010100200011100100010100000010000000000000000000000101000201000020000020020000000000000020000220000000000200002000010111100000010010000001100001110010010110010001001000000100001011000000011000000202022000000000000101022022001022020000222000022021020020002002010100000000000002000000000000020000200000100000000000000000120000000100010100000100000100111010100000010000110101000000010001000011000002000002002202001000010000000100020001100000000001000200012000000000010001000010100110000000001100111010000000011000010001010101000001000000000002000011000000000000002000010010010000000000001000000000101000000000100101000101111000001101001010100000000110001000000000000000002000020000000220000001000000000020000002000010200000000022001110010022000000002002000002000200000220020001022002001000100010000000202002020000020022000011000002001011221200022000100100000100100000002020001000000201000020000000000000000200020000000000020200002002000000000020200220002000000000000000200200000200000000000212201001120020000020001002200202000110000102000001000100000000000000000100000001000000011001010001101010000101100010000100111000000000000201020000110121110001210100111001000001000101011111111101000000000110010110100011100010000101100000010000111000010100100111100011101000000001000002000000220120012200000000020022100010020111000001001011111101100000011000101100110011111001101101000010010001110000001000000000000010000000000101001000101000110001000000001010010000001011002001020010002102110000010000011100010001001001000000000100002000200110002022202000000010000000022000010000000020000000000001000010000000011100100101010100110100010101110001010000001000100100000110100010010000100111010110100110001010101110100001111010100111000101100101010110101010110200200000200000002100002120200100010000000102001020000000200000002000020202220000002000020002000220000000020120002002000000002000200002000000010000000010001100001000001000000000000010000001100001000101010010010100001000000010010110020020100000002202022200000200000200002020000011001010010100020100000100001001100002000001200000000000000002001000002000000000000000010010101001000101011000000001010000000000100001010110001000100000000011111101101011101111111000100010001101011110111001011110011100001110100111100010011010000100101101100100101001000010000010000000011100001110110110011011100001010010010010100110111010111000220020002000022000000200100220000020002000000020000000001000001000000100011101111111111001110001011010001001100101111011001100100010110000000000101110000000000001000011100001100010000000011001011000010100110100000010000100000100000000001001100010110010001000000001000100000000000000000200000200200000000020002002000220200000000000000000000020002020200000000020000200002000000100000002012000100120010000100100101010001001000000000010001101000001101011110000000110100000111100000100000100101011100111010110001110001100100011011011111011011011010110100010000110000011111101100000001000000000001001001010010001011111001000020000000202000000000202001000001000000020000000200000020000000000000000000011001101000000000001001001000001101010000101100000010101010000001001010010100000110010001100001100010111001111101110000000000001101001010000101000000000000000010000010120000000000000000000000020000100000000000000002001000000000000000020000002012002000000000000000010000000000000100010100020000000000000002200200000000000000000000000000000002000100011100001000000011100010111010000100011000100010101101001000000010011020020000100010201000020002021000001101111000001000100000001100010000000001011110011001100110000100000100001000000000100000100100000010010000000100000001010002202001010210000120222000000000000100000012002000020210000000100000000002000000000000200000222200000002022000000000200002000000120200000000010000000000200200000000002010200100000020010000000000000100001001100010000001000010010000010000000000100100100100010000002000000000000000000101010002000101002000000000000000110000000000110000020100000000010001000000011100011100010000100110111010001000100001110100010101010010000100001101110110100210020200002200002000000200000001100001001000000100110010001001011000111101100000000000000000200001001000210020102001000100000022001000000202020000101011111101000000010100000100110010001000200021000000002000002000001000000000000000000000000000000000002000000000110010000000101000000001001000001101110110110100100111001110110100101100001011110110000010111001001101101011111000100000110100000000100010000020022202001000020021220010000200020000010001001010010101100110010110100111000000000100020010010101201100202000001011000002021000010000000000000200000010000002000011000020000000002100001000000020000101020010020002020000000020002000000020102001100000000000000000000000100020100000010000000020200000000200002002021100210002000200000200122200000200002002002020001110010010010011202111111010011000100101101000121000100000010100001010111010110000001001000100110000001001100111100220020000200000000000000002020000100002000202200010200000010000001000200000020020000022000020000000100100100001010000110011000001010001110010101011101100110010100111000001011010000101000000000100000000100000000110110110000011010001000001010101110000001000000000000000011010000201002000000021200000001001010010001202000010100200000111101010011000100000000100000001100001100000000011100100101011001011010010100010001011101001001011011001110010100100111111011001111011011101011101111101111110110111011011111101010011110111001110111000111100110100111010111001110000101001011010102200002002200020200020200002000000220000202000000002020002000000002000000000000020102200001002020102022202010001000020120010000000010000000000222000020000100000000020000000020202001000000122022000110200202220000010002000000020000000002002200220000000000002020020010100001000010000010110000101010110101101100111110010011000010011001000000001101000100000010001000010100000000001200001010100000000000000000000000000220012100021200000000000000000000000000200002120000000000000200000000000000000000100000200000000222000000220000100220000000220000002020022020001000222000200000022022200002000022000020010102100000010220000000000000000000000200000020000002000000000000000210202000000200000020000020200002020000000000000200000002020000022220000000000020000000000200000000001000000002000000000000100100000100201101001011001000011001000000110111000001000000110101010011100022020000200002000020000000002220200000002022220000200202000000020201002002002000222000002020020001001020000002000002001100010000100002001000001000100001111010011010000000010010100110010010000000000200000000200000100000002200110020000220011010000000100101000200001200002220122002000010001000000020010020020000000020000001000000000110020000001201000100000020000020100000202020010112020000110000002202002001000222001000000020000000000000001100200122000010000001101000001000002120121200221000000000100000200000101000201101002000000000100012000000000000100200000002000000200020000020220000000000000220000010000010001001101011000010001010000101101000001001100211111011100000010100120002110100200000011010010010000000101101010101011100001000010010000000210200001000001000000002212000000000000020000021000002020001001010210100000100200220000000100111010000000000000111111010000110110010100000000000110000110000101100100000010002000020102202000000020000000002020002100000000000000000000002000100100000020000020000100021000000010000201000000110111000001010000000110010111110001000110001001111000111010011002000020000000200000001000022000000100000120000000000002002200000000000000000020220000002200002220000002000000000000022000000000122111000120010000100000020210001000100021000000000012000200000221010121000010101111111100111001101010110011011000011001011101011011011100000011000100000000000010100000100010111100000000001000100101000010001000010011000000100100022010000001000000021110120000001210001100111212000211010120010001000001000000000000010100100000101000000100010010011010000001100100001000101110000100010000001010001101000011200000100201001000100000200001000100002000000020110000020000112210100201010102121000000000010000101101120000010100101000100100002211110000010201202022002000000000020001200000000100002200000020000220002202002000022200000002220000000200100200202000100100002200220202202002020000220200020000100100100100001100100101100001011011110110101100001011100011011111101110110000000001020022000000000000001000100010000000100100002210000001002001020000111000100000001001100000000000000200100000000020000010000101000002002200201212000020020000200000000000000000200000000020000002000200000000001010001000000000100000010101011001110110100101110010101101011010101010110110110011001000100100000001011111010101100010001110000000100010011011011011100111111001101110000011000011101101101001011001001010101111011111011111100000000020002000000000000000000000020000010020001000002002020000000100101001000200000020000200000000010011010111000100100010100000110101000101100001100101110100011101011100011101110100111001100100110000000010001101011011000001010000000000110220000000000100000200000000000000200000202000002200000010200000012000002012000010000110210000210002220002002020000010000000001100100000010001000111000000111100100101001110001100200201000000000020001010000000000001001000200000020000000000220000020000000000100000002000000000020000000000000000000000100000020000001100000000011010000000200000010000020000000001111110010010110101001010111011011101110111100110111101111101101111110001000010000000100000100000000200010000202000000010020000020000000000000222022200000020000020000002220000001110101001111110001111000011001110101111011001111000110001101000000200200020000200000000002000210000020000101000101011110111001010001100111111111110100110100001010000000000000000010000110000000000000010001000020201100000002000020000022002000000210102000220000000020000000200000000000020100000000000100101010010110000111001010011111101100111001110010010110101100000002000200001000000102000202002002000220000020001202000022200000000000000000000000011000000100001100100010010001100101100000000002020000000011020000100112000000000002020000001011111210022000012100000000000010002021012001000201000000000000000000110011010010100010002000000102020000000000000020000000000002022000000001000010000000010000000200000002000000000001000002200000000010000020100000000000000201000000001220200000100000001200000000000200000020000100000010010110100110001100010000200000002000002020000000200000020220000000000102000100000202000020000010020000100102022000000001000010000021111000110010000021102000110000010000000120020011011012000001011110000010110101010000000121002000100022200000100000000202010002000100010011001000110101000000001000200011000000000010000100120000000000001000000000200000001100011010110100000110100010000000100100011101001000000000100200000000002102101000200102111201200010202000110000100101000110100001101011000000010000101100001001001110000010110000011011010010200000000002002000000000020000020000002202000220000002000000000000000002000000200000101000000011000011110000021102000000000100011000002000000022002002000200220022101000020000001112000020002000000000000000000001000020210012000220000000000000002000000000000000000000110010000000000000001001000001000000100001000000000011001010110110101110110110001000011001011000111111110101010101000000020020002020002000120200020100001100220100002000120000001000010001000000002100012000022010000000002020002002001000200201000100000000000000010000000020000100001200000000211000000020100220000000000220000120010000000002002200002000000000100000022002200120200200001200021000002100000000020000102100022002000200000001202000000000210000000000000000010002002200000220000020000001200000120201020222020000002000000000222020200000000000001111101001000100000100000011011010111011100101001111010110011110100220121000000000120000010200110000010000000000120010000201000100000000000010200020000000000002002000212000022000000020002200020000000002200020200000002000000200010002002200201001100000100000021020202020100100020001101000200100000002000011000000010000100000000001000010000011000020100000000100200200102002000002200000200210020000000000000200200000100000002000200000000200100000020000121000002020020000000000000000100000000002020000200000000000001000000000001000020001120001020011002000020100010001000100002011020000000200000000010000200002000200002200000002200001001011011000100111111001001101111000100000100101110111001011101001001110100111111101101111110010001100010110010010011100011011010100000010001000101011001110001110000000100001000100011010021000000200200010000000010000010000000020002000000200202002000022000000000000000000020000200000200020200000020000001000000000000000002002000200020002000001000020000000000101110000000120001110010000001111000001000010001100010101001000000000202000000000000000000000021000210000000011000000001000000000100100100010011002102020002100010100000220210000010002221020020200000002002002000122001020000201200200000020010001110000001000000001000001001011000000200010001000111000001010010101101000011001000111101000200000000000000000020200001000000000101000011000000010000000010010010101001000000000010001000011000011001001000010000101110001000100100000000111000001000000001101010002010000220010000001010000000020000000000200000000002000220100002001000000011000010000000000010000000000110200110000000000000020000000020020100000010200000000000000002000002000000010200000000000200000000002000000000000000020000002002200000000000000000020002000000000210001222000012020000000020022000000000000000000012020000021000101000001000000100010010011100000100110001100011000011000100100001100001000101011100100110002101000000012000001100001001000002000000200000000100000000000100010010110000101000000000210001010000010110000000000000000000000000101011101010010100111000000110111010110111000001010000000001000100001110101100000100100011100000110001110000011000000000000100002010100200000110100000100000020000000000000000001101000000000001100010101100010110000000110010011000000100101000110000000000000002010010000010100111101002020022000000000100000000002001010200000000000010000000010010000010000110010011101010100110010100001001000000000000110010000001000000000000000000101000100000101010000000000010110000100010100012111022201000001200010011000020000100010020121000102000110000000000010001001010002010000010000011200010100000000000010000000000000000000200200020002200000200200021001000000000000000111000011010000000101000011101110101110010011000010000001022022000002000000020000000200000000020000000000000220200000200000000002010020002000000000002000001000010001000000000000000000000010000100110000000000000000100100011100000000000000100110101110011000001111000100111011101101111111101110001000000010111110002002002000002002000102001000000000000000200000001200020020000022020020002002010000000000010120000020000200000002200000002012002000000021002022000111101110100100001010000011100000001100110010000200000001000101000120000000011100102000002200000000000020001202220000020100002000020200220000000200220220000000000200200202000000222002202020002002002000020000000020020002022001110000010001000000000100001000000000010000100100111001010000000100001010010110100001001100000000111011000002020000000200220022002202202002002002020000000020200020000000222002000002000010220000000200000001020100000100000000220222000000201100000011000001100000110000000111011000001000101110010100000010100100100100201120000001000002000002000020001000100000012200111111001001000101001100011011110101001110000002000000000000001012010110000102100010000010000000000022001010000210000010010101010000001000000000000011000000000200100200022002022002001120000002020002000100020000010010001110010110000011000010010001100020001000010001000011100100200000000001000000000010120010020200020000002020002000020220002020200000001002020000000020002022000000110001000100001011000110000000000001200020002000200000020000202220000002000000000020200002002000020010011001010011000000110010000001000010000110000000110000001200002200100000010000022012002202002000000000002000000000000002002000000221000010110000000101001000000000000000010010000100000100011111010000000120010000101022000000100002000001002000011002100000000001200000000102100111000010101002000022000000000000000110011100000000000000011100000100010011010000011110010001000000100222000200010000000020001020020200202220000002000002020001220102001021100200001000000000100001010000010010100100100001101101000100000000020220000000020220000020222002000000000022000000202000000000000000100000010000020020002000000000000000000000002000200000000020000000000020010200000000000220200200001000010000002000000000000200001020202000000000000002200000010200000100022211001001100010011011011001001010011010010111000010100011000000110010000001100010000110001100200000202000000000010200002101000002000220000002000020020000000000200000001002200201200020200000000202000002000010001000001000010110001001000000100100000000000000000100001000001001000100010011010000101101100101010000101001011101010100011000000000200200200011202200000000020000001110000200200002000102001020000000210000000010000000001100000001000000001000011002002010011002000112001011011100000001000011110001011100000110000011000110111110100010000000020100100000002000101120100000100000000000000000110102002001000002000000000200001000000020000000210000020000200000020002200000002022200100000000000002200022220002100200002220022020222200222021002202200000002200000200000222000011001021200220201002020001020102020012002002102000000200002000002102100000100011000110000000011010000000101110001001010000011100101010001101101000001001110100011111100111001011010101100101010100000100001110100000002000200020000000002202002000002000000001020000200000020000000022020020000202022000020002002020000000202002020000000000000020000002020000222000000000000100002000001022000010000000200200100000000010020000000000000020002000000002000000020200222000200000200000020200000002000000100000000010000011011111110000001100000010111000001000002222000200000020000000000000020000000000000000000002000200000000000010001001000000000202200000000020000001000000000000000200000000000000002200000000000000002000100001000011001010002010000022020121011110001200000001002000000100002000000101200200000010220000010000000020000010000120000000000000200120000000000000000220002000200020000001020010000211020000000000010000010000200000000000000100001001110111101100001101100000200001100000000002000000000000020000000020100000000000200000000200222020020000000000000000000000000000100101210200000002200000000001002020000020000010000000100000101100001100000000101101001000001010001111011000010100002010010120001100000010102002200000000000200000002000000010111210000001101010100010000211000100001000000220001000010101110110012000020020120020110000020121010002220000000000000000010020010021010000000010000100001000100001100011011010100011101001000110001101000010110100200102000000100200000000101010201221000100100000200000000002000000200000012200000011000001000000000000000000200002000000000200000000001000010101001000000001010001100000000101000001101022000000000000002000002000000200000002000000200000200002000000000000002000000000011101011000010100000100111111100000012000020222000020000000000000000000000102002100000000000002000000000001000000220020212000000010110000120001101000010100000110010000100000100100001101000001001120000220010201202000000010000000202101000021000010002220010000001120000000000201010001002000200000000000200100000000001101000010111111010000001101000010000000000100
01110101101111010100110110001000000001100100000000000000200200000000102000200020000011101010101100101100010110111101010110110110010100100100111000100000000100000000000000000001000010010110010010000010010000012000000220000200000000101001000000000100101100000100000010000000010011100000000012000000100010010000000010020000000010010000010011100000100100100010000000010100000010010000022000000000001000000000000100100100000000000201000201100010000000000200200000100000020000000000000000000000000000000000000100000120000020010000010000001010000211000000010100001000021001110010000100000110000100000000000000121000000000000200000022000100000000000202122110000000000000022022010022010000212000121020120020002101001100110000001001000000010001010110100000010000001000010000010110000000000000020002000000000222200020000000002200200000120020000110010001100111001101100110000010000101011011010001100000111101001001000001000000001100200001100000002100022000010000000000020012000200000002001001010010000000001110100000000000000000000000001010100010000010001010000100200000000200220000000000002020000000010020002000000100000000002000020100000220001000000000010101010110000001100111010000100000001000001001011100001002000200000220020000022002000000000100000000202002020000021022001000000002000102220200022000000021000000000000002020010000000201000020000010000011000110020000000000020200001002000101100020200220012000100000000000000200000200001000000202210001020021000020001002200201010000001112000000101000001000000010100000000000000000100000000001101010001101011010000110011000001011000201020000110121110001210100110001000001000000000000000000000000001020000020200022000010000000200000000000202000000000001202200000202010000000000002001000220120012200000000021022110010020120000002000020220202200000022000200000000000222002000202000020020001110000001000001000000010000000000100001000100000100010020000000002200000000000001110010001011001100111010101001010000100000010010000000000011101101000101111111100100000000110011010001110100010101001010001100000001000111000110101010011100000000111001000000101001010101100101000000000000101100000021000202002000000202220000002022020201222000200000202000200000000020101100110100100011100001110100100000100000001010010010000200000002000020202220000002000020002000220000000020120002002000000002000200002010000110000000100000202010000000000000000000020000001100010001001120020120210011000100000011200020020100000002202022200000200000200002020000001100101010111010110010010110000001002000200200000020020100002000000202000000000100000120000000001000000010000100000000000002000000000000000000000000000000000020002200020200020020000000020020000022000220002000020022000000020000000000000002020000210100202011000210012000020010020000010001101000000000210100000010002000010010000000200202010220100002000220212000200022020022000000200020200010000020010020220000000000220000000020002000000220000000020000000202000020000000000200020020000000001000000000100000000010011100001001110000000102112000010020010020001000001001010000200000110000000010020020020000100001100000000000000000000001201010000200001101001011101101000100010011100110010111010000010001000100010010110001010010100000011001000110010100011010000000020002100100000100000002200000002002020200000100200100000100000000000100100002022200000020220012200102200001022000022200112002000000020200100000020000100220201210010000000000000002000002000000002002200100000020001000102000000100201010000000000000100100012000000101000020100000000110111110100000110100101101001110000111000011000101001000010111101110000010102000002000000010002000001200000020220000000000202000000000202020000000010100120000200100220120220000100000100000000010020000100000000000001002020222020000000220202000220000020021202200000022100000020210100000000000000000000000000002200200000000000001000010000100000102000002000220000202100000000000000220200002000000020001020000020002000000020020020000000020202000020002020000000000000000000201000000000000000000202002220000000010000020021000000000001000100000000000000000011020010000000000001001001002202000000200000120222000000000000000010012012000020210000000000000001002000000000000200000222200000002022000000000200002000000110200000000000000000000200200000000002010200100100010001100000111000010000000000000000002000020020000000000000000200000000200020000002000000000000000100001000002000101002100000000000000000000000000000000021000000000110000000001020000002000020000200002000100000020001000000020101010001000100010020000000001000200020220002200002200000200000000000100000010100011001121000000000101000200001011000000000010200000020000200020002000002000000022000000000202120010101011111000010000010010000110011000000100101110000000001001101000001110010100000000000000000010010000001100010000001010000000101000000000001000000200020020201200000000000020000200000000000000220220100020202000000000200002220000000000010100000000100001001010110101010001000010110101100100010110000001001010010101100110010110100111000000010000020000020001200000202010002010000002020000000002001000000001200001000100102000000000001101001000001110000010110111110111010101110000001010001000001010102000100000000001000000000000000021101001000000020020200000000200002022020000200002000200000220222200000200002002002010011011000000010011111110011010000000010000000010011010001000000210011100020000000000002002000000100001002000000020000000000002000020200202201200000000010002100202200000200000001000000000200000020020000022000020001000000010200000021000100100010000020000220000202100101000010010000001000001101010010010001010000101000000110010100111011010000001010000000002000002000000002000000000000000002000000201002101000020200000001001000011001202100010100200000110101010011000001000000001000001100001110100000011100100101012000022000100000000002022002000010000002000020000000000220220000002220022002202000000002102020210200200020020120010010022000000012200200000000210000100200000220000200000002002002100002101102012200020200020200002000000220000201000000002020011100010101000001000101011011100001001010001011111000100011010010110001011000100100011111000100001000000000001000000000100100000000011011100110100101110000010001010010010000000011101101110100001100001110110020200001000020000000000000000000000000202200022220020000000022002022000200002000000000000000002000000100000000111201000000110000000000111110000000000100001011100010000001001000000010002000200000000000000000020200002000000000000000020000200000000022010100220000000220000000220000002020122021000000222000200000022022200002000022000020000002000000020220000000000000000000000200000020002220002020002000001000000002022022200000000000010000000222000022100200000102010000022210000000000010000000000200000000000200000022000000002010000000000000200200100020000020002022000200000200000022000000020000202000000100101201010200021201020020020000000101120000000022010000202222000020020200000021000200220202202101011011100011100101010100010000100101010000000000100001100010011010000000010010100110010010000000000200000000201000100000102200010020000220011010000000100100000200001200002220122002000001010100010010000010010100000010000000101100000001021011010200000000001020000020000000202120000002020000220000002202002000000222000000000020000000000000002000200222000000010000000010000000112120020200220000000010100010111000000010100010011010100100001011010100000100010101100000000011011100000000000000000000000011001010100010011001001010000010001001010101101001000000000210010011000011000100020002010010200000010100021000000000001210101200012010012000100020100000200200000020000000000002202200020002000020000020000022020000002000200000000000200220000000200111010000000010000111111010000010110010100000000000110000110000101100101001002100000020002010001000120011000000101100000001101000010000000002001000010100010000110001001011000010001000101110000010110001001010110000110000111010010001000001001011000011010011001000010100010100101110000011000110000110011000101000001011111100011010100111010101000000100100010001011110010000110110000000000222120100120000000000001010100111010001010000011000111101111011111000011100020202020020000022002200120200020022010002002000202022000000000000000000000000000000020000010000020202000000000002000010012000020000000020000000000201000022020000000000000020000220000002200100000200202000200000222020002000000000000100000200000000200000000002020000020000000000000000000000002002220010001000010000000002200000120110100000000100000000100001110000000001001000110110100020000102210000201010102121000000000010000010111010100100000000010100100111101000001111100101111001101110101111100101101110000001110011010000111002202002000022200010002220000000200100200202000000000001200120202202002020000220200020000100100100100001100100100110001011011111110101100001011100011011111101010111000000001020022000000000000000000200000000000111001001100001011011010111100101100000100000000001000000100000200000000000020000010000000001002002200200212000010010100200000000000000000200110010020000001010201000100112020000000000000000020000000220002220020000202000000002000000000002000000211020022102000200010010000002002000202001101001220000001000000000000011011101111011001101110000011000101101000101011011001001010101111010011011111100000010001000001000110010000000000000001000000000001000000000000000000000000000200000020000200020000000011000111000100100010100000110001000101100001101101200000020200002000000000020200022020200010110000000010001101001011000001010000000000110110100100011000000100001000010011111000101100011100000000100011001010001001010100010000100110110011110001101011110000000010000100100000010001000111001000111100100101001110101100200211000000000021000000010000000010001001000100000000001100000100100000100220002000000000010000000000000000000000002000000000002000000110000000001000100000200000100000020000000000020000002020200200000002200020000002220000000202020200020220000020200002000011000000100110000000000110100001101000000001110110111011000001000111011100010000010010001011110011002000000000000000220200000220220002000002000022220002021002020020000200200020000201000100001000200000020000101000101011110101101010001110111111111111100110100001010000001000000100000000110001010000000000001000020200100000002000020000022002000000200002001220000000020000001200000000000020000000000000000100010010110000101001010001111101100111001110000010110101100000001000110010000000111100101001001110110000111100111011011100110100000001010000000010000000000001100000010010100100000010000000002120000010011021000100012000000000002021001001011100210022000002000000000000000002022022000000202000000001000001101000000100000010100000200000000000021001100000000000001000000100021100001010000000001000001000200000002000100000100100001101100000000010110000000010000000100000000010110110101000011000100000001100100010010011000000010111010100110001100010011100100001001011010011000110110011110001011010001000001000202000021000000020000000102022000000000100000001020101100001001100111001001110011101010110010011111111101010100101100010011010000001000000010011000000000000100001000000101000001000000000000110220001000102110000010020000002000002200200000000000000002000200001000000000000002000001001000001000000000000100210000000000000001110000010111000001001111010111100101000101110010101011001000000101000110100001101011000000011010110100011001000110110110100000100010010000200000001010001101001000000000111001010202110010011111010001100000001110000000200000200000000000000022000000020002000000000200002000002000000022002002000200220022000000021000001002000011002000001000110100000000011120100101100120000000010100002000000000110001100000010010000000000000001001000101001000100001000000000011001110110110111010100110001000111011010011111111100101011101001012200100000001010001000000200020200021000010120202001001000111000000000001002000002011022000000000002020002010000000000000011200000000010010020000110020100010100210010000200000100020200220010100000220000220000000010001111100001000010110001010011001100010100100000100011000001011100100001110010021000110100011000000000120100121000111122202000010010002002200000220000020000000200000020201020222020000002000000000222020200000000000002020202000000200001210000001020020000002200200000200000220020220000000000001101010010010001100000000001000000000220000000201000000000000000000200020000000000002002000212000020001010100000010001100000110000001000101000111000101101111001100111010100000010001010011111010001001011100010010100000000101000000000101100111110000001011010000100000000011000000000100200200102002000001200001201200020000000000000200200000100000002000200000000200100000020000121000002020020000000010000010110001010001010100100000010000000000000010000000020002020100020000002000021000010000101022200100000012020002000210000000002000202020000000000000021002002022020000000002200000002002000000200000200212020220000000002000000000000222002002002000201100002200120000010020002000002020020200000020000001202000002120100100000000000000001010020020022000000200200020012010000000120000000010001010010001202000100012010110000000100100010000210000111000100001010011000000100010010000101001001101010100020000000100000001010000001010000001010000010000001111000001000010001100010111001000000000000000012000101011100000100000000000001020000000002000000000200200000000000011001020002000000001000220200000000002221020020210000002002102000122001020000201200200000020010102220000002000101001000002000002100000200120000000202000002000020002200000022002000200202000000020202000020000202000000020220200101000011000000010000000010100010101000100000100101001000011000011001001000010000111110001000100000010000000100000000101000000000002000000220000000001000000000020000000000200100010102000220100102000000010100011001001000001110101000000100100111011100001000010000100020010100000010100001000000100002001002000000001200000000000200000010011000000000100000020000002000200000010000000000020001000000000200020222000000220000000020022000000000100000000002020000020000000000002000000000000000000210000000020000200001000010000000200000200002000000012210010000001000111011111010000010011000100011000000110111000000100010001000011000000001110000000001100000100000000011001010100001000100010000012100201011101200000000000211000100000020001010010100000001001100001110101000000100100011100000110001110000011000101000100011101010000100000000100001010101010010000000000000002202000000000002000020012000000020000000220020020000000000202000120000010000000002000000000001000222201001010011000000000100100000101001000100100010010000000000000000000000010000100002202020000220010000001011000010000000010010000001001000000000000000111010100000101000000000000010101000011000000001000011111000000110000010001011101000010020021000102000110000000000010000001010002010000010000001200000100000000110000000000000000100000100200020002100000100200020001000000100000100010000011010000000001000011100110001010011001000100000001112022000102000000020000001200000000120000000000000220201000200000000102000020002010000010002010000000010000100000000000000100000020000200200000000000010000000200020200000000000000000200101110011000001111000101111011101101011011101111001001000010111110002002101000101101000002100010000000000000100010000201020020010022020020002002000101000110011120000020010200000001200010002002002000100020002122000111101110100100001010000011100000001110000100000201000002100000000021000000002000012000001211000000000020000101220000020000002001020201220001000200220220100000100200200202000000222002002000000002002120120000000020121002222000200110000002010000010000000001000001010000000100110101010100001001000010100010010000011000011101010100000011120000000200220012002201202002001112020000100110200020000110221002000002000000110000110110010000011000101100001010110111000011111000010011000001100000110010010111011000001000000110010100000010100100100100101010001001001011000101000010001000000011001100022220000000000000000000002222000200000000000002000000000000002022020200000202000120000000000000000022000000000200000000020002000000101010000000000011000000000200200200022002022002000220000002020002000000020010010010001110010110000011000000010001100020000000000000000002200200200000000000000000000020220001120100020000002020001000020220002020200000000001020000000010002022000000020002000200002022000220000000000000100010002000200000020000202120010001000010010020200001112000020000000011101011001000000100010010000000100000100011100011011000002200000000100000002002002002002200200000020100001020200002202002000220100000002200000000000000000000000000000000000000000000000000000100100010101000010000000010000010001000110000000220020100000000002000000000020000002202000000200000000000011010000001000000001100000000000100000100000111110010111100010001000100110222001210000000000120000020120201202220000002000002020001220002002022000200000100010000200000000100000000000011000010000000000200000000020221000000020120000020212001000000000022000000100011001001010000010001001010101011000000000010100120010000000000000100001010001000100020000200100000000220201200101000111000001000101000000001000020002000000010100012200000000200000020022000000000200000002100000002000020002000010000000001200000000000200000000000200000000000000000200000202000000000010200002002000101000100100111010110010000111111100100000101100110100010101011100111001101000010001001001000010110001011000000100001000001000100000000002000010000011000010011010000001101100101010000100001011000010100011010101000100110111100000100000010110000000000010100010111000001100010010011000100111001010011022000000000220000000000000002002000000002200002000001011100000001000011111000011100000011100001000110111110100010000000020100100000002000101120110110000000000010000011000001001110000001010100100100000100000020001000200000020000200000020002200000002022200100001000000000020200000010000020210000100202000002000000120000022220000020212022000000000020000020200220200002021100020202020022002002002000000210002010002002200000100011000110000110111011000000100011011011010000000000101000000100111000002002021000000020200210002020000000200200100001000200000220200000102000210020000010012202002000002001100001020000201000101000020200001002101010100020200020210002200002010220000000000102120000001200001200000010000010000110001010001011000010000000200100100100001000010000000100101020000000010002000100020100212000010100000000021100000001010000000000000020000002010002000000002000000000022000000000010111101100110010000100100000000100001000101001000001001100000010010000000000001000000202200000000010000000000010010000000100010100000000001101001101000011002000000001000001100011001100000122020021001100101200000001002000000100002000011000000010010000110000000001100110000000000120000000000000200020000100000000000220002000200020000000020000000202020020000000000000000000200000000200000100001001000111101000001101100000200000000000000002000000000000020000000120010000010001200011100210220020020000000000000010000001000100000000220200100012200100000200002000110020000001100100000101002100000010000000200000002000012000000200000000020000001100000110100100000111101011100101100010100000102000100020222200000000000020200000000200000001000000000220000000000100001111011001010110110011010100010110010001110000000101000000000020000010100010101101000010101000000001100011011000100011101011000010100101000000110100022020222002000020200000000001000000000020012000002222220001010110100011001100100010010110000000000000000000200002000000000101000000001100000001001000000001010001101000000101011001001020001000000020002000002002120200020002000000200002000110000100000000101010100000001101011000010100000100111111000000002000020222000020000000000000000000000001101010000010010111011000001110000000110010101001000010110000120011001000010010000110010000100000100100001001000001002220010220020202202000000020010000202000000021000020002220010000000120000000000201010001002000200000010000200000000001001111001010111001111000011110001001010110011011
00200002002202000200000200002000000000000001000000000000200200000000002000200020000002200020212002000200121020022200020220000022100000001000022000001000110001000100000010000000010010010000000010101000000000002000011220000210000000100001000100000000100000000100000101110000100010000000000001010001000000000000011000110000000000010000010011100000100100100000000000000100000010010000022000000010002000000000000100000210000000000200000200200000000010000202200000000020020010000110000000010000000000000100000100000020100120110000000000010010000210001000000101001000022002200000000200000210001000000000000000221000000000000200100022100101000000000101111111000001100000011011100111100011101011010010111010011012100000000001000102010110000000021001110001000000100000000000021000000100010100010100000000001111100010110001001101100110011001000011101002000002002202001000110001000100020001000010000000000200012000110000010001000000201001100100002100022001010000000000020102001200000102001000000001000000000010000100001000100000000000001000000000000000101000000100100101000101111000000101001010100000000110011000000000000020002000000000010020210000012000000020000002000010200000000011000110000012010000002002000102000200000220020000022002000010000000000000202002020011010011111100100101100101110110111010011010011000020202202020200000000200002020000000200000000000020000000022020210000102000200001022220220002002000000020000001210000200000010000212200011020020000020001002200212000000000102000001100001001000001000100100000000000000011000010001101010000101100010000100011000100000000100110000010011101100110010010011001011111100010101101100000000000010000110100011100100000110100000100000101010000001010201100100101010000000000002001001220020112200000000021022110010020102100000002002000000000000100000002200220011000000201000000000000100000000000110000100010020000001000210000000000000010000010000001001111000000000001100110000001001100011111000001010001010000000010010001000020202002000210200020200200000001020000120102220202000000022020001100000001000111010110101010001100000000101001000001101011000101100101000000000000101110000022000202002000001202220000002022020200222000200000202000200000000020000000020010001000000000001000001000010000000020000010000200000000100120201220100012011021012001200010000021020112011000000011110200012000011000010000000000010200100000000000000000002120001000001000101010010011100001000000010010111000000000202000010200022200000010020100000200000001101000011010010010010101000100002000000200000000000000002000000002000000000000000010010101001000110011000010011100000000000001002110020001100100000001000020002200020200020020000010020010000022000220002000020022000010020000000000000002020000210100202011000210112000020010020000000020000002220020000002022200000020000100020000021020000002000200020002000220000000000000200020022002002000000002000100000001000000100011101010101110010110001011010000000101101020000000000200020020000000000000000000010000101000011100001110010100000011001011000010100110100000010000100000100000000001001100010110010000000000000000000000000000000000200000100200000000020002002000110200000000010000000000020001120200000000120001200002000020000000000000000020000200001020201102000000002000000000120010000001000210002001000101200000000000000000000000000101010110010011110001110001101000111110011101001011111011010100010000110011020002000000000002001000100000100110000100000120002002100110001000001000110100100010001000000000110000101100010001000010000000000221000200010100220200200200000201000020000021000001102000000202202200000001200000000020001000200002210000000000002200002000000000000002000000000202000000000000000000000000020001000000001000000000020000000000000000000002020222020000000220202000220000020020202200000022000000010110100000000000010000000000100102210200010000000000000000000000000002100200002000000000000101201120222000000000020000200020202000000000000000000010010010100001110100010101010000000000001000000201000000000001000010112002120000000000000020011000001000100000000000000000100100000011001010100100100000020002202002020220000020222000000000000200000002002000020200100000000000000002000000010000200000222200100002011101001111110001110000010100101000110000000000101110001000101100100200000020000000000000000000000000000000010000000000000000001001000000000200200000000000102000000000100000000001100002100100001010100010010000101000000000010100010000000000020002000000020000002000020000200202000001000020002000000020200000000001200000020000000000000101011100001110001010010100111001000101001000000011011111000000000001100100100001000100011001100000010101100111001000101001010111000010000101110000101011111000000000010010000110011000000100200020000000002000002000000000000000000200000002000000200020000002000000000020000000000000000200002000001101110110110100100101001110110100101100001011110110100011101001001101101011110000100010100001000100000020000020022202001000020021220010000200020000020101001010010101100110010110100111000000000100020010010100201100202000001001000002021000010002002000000001200002000000012000000001001000101001010010100110001010010001011101110010000011101001001010002001000000000000000000000010100020200001000000020020200100000200002012020000200002000200000220222200000200002002002020001110010010010011202111111010011000100100101000121000100100000000000001200000020000000000000010000100010010000100200220020000000000000000000000000001001001100101110000100101000001000011100011011110011011101110000000000010200000021000100100010000020000220000202101100100110110001101000001011110000001000010000000100000001010000001121101000010020000000002000001000000002000000000000000002000000201002000000021200000101001000010001202000010101200100100200000120000000020000000000000000000000000000022000200000001010101100011111110000110100110001000110010010010001010010101010100110101112202000000002102020220200200020020120000010022000000102200200000000201001100200000220000200100002002002001002100002102200020200021200102001010220000201000000102020001110010101000001000100011011100001001010001011111000101011010010110001011000100100011111000010000100000001010001000011101100000000122022000010200202220000010002000000020000100002002200220000000000102020020010100001001010000111000000101000110101101100111110010011000010111101000001011101010100000000001100200000020000000010200000001000000000011100000000000110001010111100010001000000000010001000200001010000000000010200001000000000000000010000200000000122000001220100000120000000120000012020011020110000212100201000021022200002011021000120110102110000100220011000001000000000010200100020011110101110001000000000100001011011100100001100010000000111000011100100001001010000021110000000000010000001010100000000001010000001000100110000111100001001100001000001000020002012000200000200000012001000020010201000000022020000200001000010100000102220100000001022210000200202010000021201002012001000221001002010010002002020000002000002010200020000200002000000100000111001100000011010000000011000100110010010001000000200001000200000000000002210000020000220022000000001100000000200000200002220222002000001011100010010010010010100000010000000000010000000020000001201000010000020000020200000202020000022020000010010002202002000000222000100000020000000010001001000200122000100000000100010000000002220120200221000000110200000022000000020000000020120100201002100020100000100000000001001000010110110000010110010001000100110001000010021022000000020000220102002000002002000001110100100000110010100111100110111110101100111010100021000000000001200101200012010012000100020000000200200000010000000000002202100010001000020000020000102020001111000200001000000200221000000100200020000000010000000220020000000200020210000000000020000000000200000010001002200000020002020000000020000000000000100000100000000010000000102000010000000020000020000010022000010000000202110000101001001000000110001020010002100011001110000000000000002000000001000010100010100101111000011000110000111111000101000001011111100011020000012000002000000000100000000000200001000010200000000000122010100020010000100000020220000000200022100000100002000200000220020020000020202020020000022002200001200020222001202012000012022000000000000000000000000000000020000000000020202000000000002000000012000020000000020000000000200000022011000001000000021110120000001210001100111212000211011120010001000100000001010010100000000101000000011010000020000000000000000000000002002220000002000000000000002200000021110000000101000000000100101011000000001000000110000000020000012200000200010002020000000000000000111010110100100000101000000000001110110001102000000200000202200202202200000202220000000020022000000002020000200222000002002020000000220001022020000020002002200020000020020220200220002022000000100110101100001101100101100001101011110111101100001001100011011111101101110000000000010022000000000000000001100000000000200000002200000002002000020001101011000011110000000000000000000200000000100020000000000000000002012200200212000000100100201000000000100001200120020020000100020200000000000000001010000000100000010101000001110110100101110010101101011010101010110110110001001100101000000000011101110101000010000010000010110000010011011011101111011001101110000011000101101000101011011001001010101111010011011111100000000010001010000001000010000001010010000110000010001001111000001100000000000110000011000100000000000000010020000200201020000100200100000010200002200000000001002000020200002200200010200000000210220000000020002000000020000002020000000100000220000000001000000200000000000101200000202000002200000000100011001010001001000100010000100110110011110001101011110100001011000100100000010001000111000100011100100101001110001000200211000001000020000100011010000100001000000200000000002200000200000000200220002000000000020000000000000000000000002000000000002000010100001000001001000000100001000000011010010000020000001020200200000001200020000002220000000202020200020220000020200002000010000000000100000000000100000100112101000000021000020000000000100222022200000010000020000002221000002220000000020000000200000020000000000222002002222000220002002000000020000102000000202000010010000001000000001010200000220000000001001000220020220220200020000000020100000000000000010000000010000100000010000000020200200000002000020000022002000000200202010111011000010000000100101100010010010000000110000000220220020000000200020000020000200002000200000000000020210010101010110000010000111010101011001110110010111100101010011110000000000000000000000020000000000002200000020020000210000200000000002120000000011021000100012000000000002020000001011100210022000002200000000000020002020002002000200000000000010001000100010010010100000110100011000010010000110000010000010000010001010100000101010010000110000010200000002000010000010000002200000000000000020001000000000000200000000000220110101000011000100000011100100010010011001000010010010100111101100010000200010002000002020000000200000120220010000000102100101000202000021000000120000000002022100000001000010000020202000000000000022002000220000020000000020020022022022000000002200000020220002000110000020002000000001010010010010010211001011000000000011101110010100001000001000200011000000000010000000120000000000001000000100200011001000011000110000000001000000000010200000000002000000000100100200000000002102100000210102110201200010202000000000000101000110100001111011010010010000101100001001000110000010110000001011010000200000102000100102001000000010100001020212210000110020000000200000002020000011101100000001001100100000000000010101001111000010100100011100110111011011101111110111001110110110101011110010002000001001010100000000111120210002000220000000000000002000000000000000000000010000001000001000001000000001000001010001111010000002002020020220002001210001002000000000020001222000000000121200001001110010001010001000110100110110100010111100111101111000000000000000000000002100012001022100000000002020002001000000100102000000000000000000000000000020000200000200000000222000000020000220000000000220000020000000000001111101101000000110011010111101100000100110010100010011001010000000120000002100022002001200000000202000000000210000000000000000100002002200000220000020000000200000020210020022020000202000000000202020200000000020001111101001000100000100001010011010111011110101001111011110011110000000000002000000020000000200000000002000010000220000000200000000000000000000200020200000000002002000202000020002020200000020002100000200000002000000000222000101101111001100110011000000010001011011111010001001011100010010100010000002000011110010000000100000000101000100000001000020110010010000100101001001001000101001110100010000000000000200200000100010002000200000000200000000020000120000002020020000000000000000100000000002020000200000000000000000000000000100020002020000020000012000020100010000000021100000000002120012000100000010011000101010000000000110020000100000002000200220022002000200222000010101000000200002002022200002002200200000212002102000200000002200020000020020002000002020020100100010000010101011001110001100001000101001000100011010022000000210200021001010000000020000000020002000000000202000000022000000000000200000020001220000200000200000020022000000000000001000002002000200020002001000000020000100000100010001000120000000000000011002000000000000100200020002000000000000000000000001000000000000000000000000000102010000010000000000000000200020000010000011001001000010101110101001001001110010110101000100110000000000010010011010110100110111100000000100000000010100100100101010000000110010001000111000001010010101101000011001000100101001100000000001000000020200010000000000101000011000000010000000110000010101001000000100110001000200000102000000202021010200200002020000000200000002000002000000000000000002010000220010000001000000000020000000000200000000002000220100002000000010100001001001000001010101000000100100111011100001010101011100010000001011000010000001001111101101001000000000100010000000100010000000101100000100000020000002000101000011000000000020000100100000110001222000011020000010020022001100000000000000012020000021000101000001000000100010000011100000100110001100001000010010000200000201002001000012201011001002000000000011000000000000100000002000000200000000101000000000100100010100000100000000000210000110000010110000000000000000000010000002000202022002200000010000222000000000020100000011100000001001100001110101000000100100011100000110001110000011000000100000100002010000200000000100000100000120000000010001000001101000000000001100010111100000010000000110010011000000100000000000000001000000001000111101010100000000000001000000000101010001100000000101000010000000000000000000000000000000001000002202020000220010000001001001000000000010000000001000000000000000000111000100000101010000000000010111000100000000012010122200000101201000001010020000011020020120000002000000000001000000001000020002000000000000002200010000000002000000000000000000000000101100010001110000111100110000100011001111000110000011010000000101000011101110001010110011100010000001101011001011111010011000011101000110010000011101000120200000200000000002020020002000000000002000002000000001000000000000000000001010000200200000000000100100000100110100100000110100000200101110011000001111000100111011101101011011101100001000000010111110002002200000100100000002000010000000010000000000000100010010001111011010101011000010000000100011010110100200000001100000101011002000000010001011101101100100101100101011001110000000000100000000000200000002000200000020000000002200102000001201000001000020001101220010020000002000020201220001000200220220100100101200200202000010222002002000000002002000020000000020020002022100101000010101100011000000001100000010000000000000020200000200002002000000200000020000020000022202000200022000000222202022002200000000020000200000100000022002001000222002000000122200000000220000000200000000020100010100000000220222000000211000000000000002000000020000000202000000002100000000000000000120000200200000101010001001001011000001000010001100001001001100022220000000000000001000002122000200000000000001000010000000001011110101101101001010100100110101010111100100110101010000011011001001001000000000000001000100000101100100011001011101010110010111010011111000110100020020001100100120000001000000001001000020001000010001000011100100200010000001000000000010120000110011111100011011010010110110011111100000000000111000111001111011000000000101001100001011010101010001000100000000002000200000020000202020010000000110010020200000112000020000000002010022000100000001100010000110001101000010210000012000002200000000000000002002002002002200200000020000000020200002202002000220000000000000000000000000000000000000000000000000022000000000000200000000000000000000000020000020002000020000010111111100001000101000000101010000001101010001100011000000100000000000000010000000001000000010000020000000020000000200000002100000220222000200000000000220000020221202202220000002000002020000220002002022000200000200000000101001001000010010100100100001100001100101000111011110011000010010000010101100100101000011010010202000000000000000100000010000020020000000000001101010000000010000100100000000001010100020000200100000000220201200100000102000000000101000000000000020102000000010000112200001000200000010022000220010002020000022000000000201000002200000220000000022001000000021000002020000000220002200200000202000000000011200002101000002000200000002000020020000000000200000000002202200200020200000000202000002000000002000000000200000000002020000000000110000001000000101001010000000000000110011000000001101111101010000110101111000110101011000010000200200200000000200000000021000000000000100000001110001100010110011000110101101000011001011010100000010000000000011001101011001011101001001011000010001000110000001011100010010000001000110111110100010000000110001100100001000110110100000110000000110000010000011001110000000010100000000000100101110100111100011100101110101101101110001000011101011000101011001110111110011000110101010111111111101111010011101111110001110101011000111000020000020200220200002020000020202020022102002002000000210002000002002200000100011000110100000011010001000101110001101010000011100101010101101101010002002021010000020200210002020000000200210000000000200100210200000101011210020000010012202002000001111101010020000201000101000020200001002111010100020200020210002200002010220000000000102120000010200001200000010110000001001001001100011100100000000100100000010000000111000000000000020110101001012000000020100212001010010000000020100000001000000000010010120010002010002000000001000000000012110100000010111101100110010000000111000000000001010101111100001101110000010000000000000000000000202200000000020000000000000000010000100000000000000002200100000000000002000000001001001000010002000001022020220020220002200000000002001000000002000000000200200000000220000020000000020000020000020000000002000200020000000000000000220002000200120000000010110000100110100010100000010001100110001001000000201002002000020202000010200200000200000200200010002000000000000020000000011001000001110101000001100110010000100100000000010000000000100010000220200100002200000000111002010000020000000000000000000002100010000000000100000002000002000000200000000020000001100000010000000000101001001101101000000100000002000000020221200000100000021200000000200000000000000000220000000100100010110112010020020120020110000120121010002220000000000010000000020000020000000200000000000002000200002000002022000200020002000000000001202000000020200022020212002000020101000000001000000000020001000002212220001010110100001011100100000010111010000100000011010100001010000000100000000000011001001001000000000000011100000001110000101000121000000000010002000002001010200010002000000200001110000000100100000002100001000001101010000010100000100111111000000002000020222000020000000000000000000000101101000000010010111011010001100000000110010101001000010110000020001001000000010000110010000010000101100001001010001002220010220020202202000000020010000202000000021000020002220000000001021000000001201010000012000201000000000200200000000000200000000220210020000100001000020000110011011
[truncated: 6,400,321 more chars]
