# Supplementary material for: Rank-invariant estimation of inbreeding coefficients
Source: Heredity (Edinb). 2021 Nov 25;128(1):1–10. doi: 10.1038/s41437-021-00471-4 (PMC8733021; doi:10.1038/s41437-021-00471-4)
Supplement: Supplementary file 3 — Gold Coancestries for Simulated Data [file 41437_2021_471_MOESM3_ESM.txt]

  Indiv1  Indiv2  Coancestry
      51      51      0.5000
      51      52      0.3033
      51      53      0.2122
      51      54      0.0000
      51      55      0.0000
      51      56      0.0000
      51      57      0.0000
      51      58      0.0000
      51      59      0.0000
      51      60      0.0000
      51      61      0.0000
      51      62      0.0000
      51      63      0.0000
      51      64      0.0000
      51      65      0.0000
      51      66      0.0000
      51      67      0.0000
      51      68      0.0000
      51      69      0.0000
      51      70      0.0000
      51      71      0.0000
      51      72      0.0000
      51      73      0.0000
      51      74      0.0000
      51      75      0.0000
      51      76      0.1234
      51      77      0.0000
      51      78      0.0000
      51      79      0.0000
      51      80      0.0000
      51      81      0.0000
      51      82      0.0000
      51      83      0.0000
      51      84      0.0000
      51      85      0.0000
      51      86      0.0000
      51      87      0.0000
      51      88      0.0000
      51      89      0.0000
      51      90      0.0000
      51      91      0.0000
      51      92      0.0000
      51      93      0.0000
      51      94      0.0000
      51      95      0.0000
      51      96      0.0000
      51      97      0.0000
      51      98      0.0516
      51      99      0.0000
      51     100      0.0000
      51     101      0.0000
      51     102      0.0000
      51     103      0.0000
      51     104      0.0000
      51     105      0.0000
      51     106      0.0000
      51     107      0.0000
      51     108      0.0000
      51     109      0.0000
      51     110      0.0000
      51     111      0.0000
      51     112      0.0000
      51     113      0.0000
      51     114      0.0000
      51     115      0.0000
      51     116      0.0000
      51     117      0.0000
      51     118      0.0000
      51     119      0.0000
      51     120      0.0000
      51     121      0.0000
      51     122      0.0000
      51     123      0.0000
      51     124      0.0000
      51     125      0.0000
      51     126      0.0000
      51     127      0.0000
      51     128      0.0000
      51     129      0.0000
      51     130      0.0000
      51     131      0.0000
      51     132      0.0000
      51     133      0.0000
      51     134      0.0000
      51     135      0.0000
      51     136      0.0000
      51     137      0.0000
      51     138      0.0000
      51     139      0.0000
      51     140      0.0000
      51     141      0.0000
      51     142      0.1792
      51     143      0.2332
      51     144      0.2050
      51     145      0.0000
      51     146      0.0000
      51     147      0.0000
      51     148      0.0000
      51     149      0.0000
      51     150      0.0000
      51     151      0.0000
      51     152      0.0000
      51     153      0.0000
      51     154      0.0000
      51     155      0.0000
      51     156      0.0000
      51     157      0.0000
      51     158      0.0000
      51     159      0.0000
      51     160      0.0000
      51     161      0.0000
      51     162      0.0000
      51     163      0.0000
      51     164      0.0000
      51     165      0.0000
      51     166      0.0665
      51     167      0.0862
      51     168      0.0712
      51     169      0.0000
      51     170      0.0000
      51     171      0.0000
      51     172      0.0000
      51     173      0.0000
      51     174      0.0000
      51     175      0.0000
      51     176      0.0000
      51     177      0.0000
      51     178      0.0000
      51     179      0.0000
      51     180      0.0000
      51     181      0.0000
      51     182      0.0000
      51     183      0.0000
      51     184      0.0000
      51     185      0.0000
      51     186      0.0000
      51     187      0.0000
      51     188      0.0000
      51     189      0.0000
      51     190      0.0000
      51     191      0.0000
      51     192      0.0000
      51     193      0.0000
      51     194      0.0000
      51     195      0.0130
      51     196      0.0135
      51     197      0.0000
      51     198      0.0000
      51     199      0.0000
      51     200      0.0000
      51     201      0.0000
      51     202      0.0000
      51     203      0.0000
      51     204      0.0000
      51     205      0.0000
      51     206      0.0000
      51     207      0.0000
      51     208      0.1022
      51     209      0.1062
      51     210      0.0922
      51     211      0.0944
      51     212      0.0261
      51     213      0.0000
      51     214      0.0000
      51     215      0.0000
      51     216      0.0000
      51     217      0.0000
      51     218      0.0000
      51     219      0.0000
      51     220      0.0000
      51     221      0.0000
      51     222      0.0000
      51     223      0.0000
      51     224      0.0000
      51     225      0.0000
      51     226      0.0000
      51     227      0.0000
      51     228      0.0000
      51     229      0.0000
      51     230      0.0000
      51     231      0.0000
      51     232      0.0000
      51     233      0.0000
      51     234      0.0000
      51     235      0.0000
      51     236      0.0000
      51     237      0.0000
      51     238      0.0000
      51     239      0.0000
      51     240      0.0000
      51     241      0.0000
      51     242      0.0000
      51     243      0.0000
      51     244      0.0087
      51     245      0.0000
      51     246      0.0308
      51     247      0.0000
      51     248      0.0000
      51     249      0.0318
      51     250      0.0301
      51     251      0.0122
      51     252      0.0457
      51     253      0.0000
      51     254      0.0000
      51     255      0.0000
      51     256      0.0000
      51     257      0.0000
      51     258      0.0509
      51     259      0.0000
      51     260      0.0000
      51     261      0.0000
      51     262      0.0000
      51     263      0.0000
      51     264      0.0000
      51     265      0.0000
      51     266      0.0000
      51     267      0.0000
      51     268      0.0456
      51     269      0.0000
      51     270      0.0000
      51     271      0.0000
      51     272      0.0000
      51     273      0.0000
      51     274      0.0056
      51     275      0.0029
      51     276      0.0093
      51     277      0.0000
      51     278      0.0000
      51     279      0.0000
      51     280      0.0000
      51     281      0.0000
      51     282      0.0000
      51     283      0.0000
      51     284      0.0000
      51     285      0.0000
      51     286      0.0000
      51     287      0.0000
      51     288      0.0023
      51     289      0.0085
      51     290      0.0209
      51     291      0.0186
      51     292      0.0000
      51     293      0.0000
      51     294      0.0000
      51     295      0.0000
      51     296      0.0000
      51     297      0.0000
      51     298      0.0000
      51     299      0.0000
      51     300      0.0000
      51     301      0.0000
      51     302      0.0000
      51     303      0.0000
      51     304      0.0000
      51     305      0.0000
      51     306      0.0000
      51     307      0.0000
      51     308      0.0000
      51     309      0.0000
      51     310      0.0000
      51     311      0.0000
      51     312      0.0000
      51     313      0.0000
      51     314      0.0000
      51     315      0.0000
      51     316      0.0000
      51     317      0.0000
      51     318      0.0249
      51     319      0.0131
      51     320      0.0199
      51     321      0.0000
      51     322      0.0356
      51     323      0.0220
      51     324      0.0205
      51     325      0.0000
      51     326      0.0000
      51     327      0.0178
      51     328      0.0195
      51     329      0.0111
      51     330      0.0000
      51     331      0.0000
      51     332      0.0000
      51     333      0.0000
      52      52      0.5000
      52      53      0.1961
      52      54      0.0000
      52      55      0.0000
      52      56      0.0000
      52      57      0.0000
      52      58      0.0000
      52      59      0.0000
      52      60      0.0000
      52      61      0.0000
      52      62      0.0000
      52      63      0.0000
      52      64      0.0000
      52      65      0.0000
      52      66      0.0000
      52      67      0.0000
      52      68      0.0000
      52      69      0.0000
      52      70      0.0000
      52      71      0.0000
      52      72      0.0000
      52      73      0.0000
      52      74      0.0000
      52      75      0.0000
      52      76      0.1229
      52      77      0.0000
      52      78      0.0000
      52      79      0.0000
      52      80      0.0000
      52      81      0.0000
      52      82      0.0000
      52      83      0.0000
      52      84      0.0000
      52      85      0.0000
      52      86      0.0000
      52      87      0.0000
      52      88      0.0000
      52      89      0.0000
      52      90      0.0000
      52      91      0.0000
      52      92      0.0000
      52      93      0.0000
      52      94      0.0000
      52      95      0.0000
      52      96      0.0000
      52      97      0.0000
      52      98      0.0549
      52      99      0.0000
      52     100      0.0000
      52     101      0.0000
      52     102      0.0000
      52     103      0.0000
      52     104      0.0000
      52     105      0.0000
      52     106      0.0000
      52     107      0.0000
      52     108      0.0000
      52     109      0.0000
      52     110      0.0000
      52     111      0.0000
      52     112      0.0000
      52     113      0.0000
      52     114      0.0000
      52     115      0.0000
      52     116      0.0000
      52     117      0.0000
      52     118      0.0000
      52     119      0.0000
      52     120      0.0000
      52     121      0.0000
      52     122      0.0000
      52     123      0.0000
      52     124      0.0000
      52     125      0.0000
      52     126      0.0000
      52     127      0.0000
      52     128      0.0000
      52     129      0.0000
      52     130      0.0000
      52     131      0.0000
      52     132      0.0000
      52     133      0.0000
      52     134      0.0000
      52     135      0.0000
      52     136      0.0000
      52     137      0.0000
      52     138      0.0000
      52     139      0.0000
      52     140      0.0000
      52     141      0.0000
      52     142      0.2893
      52     143      0.3240
      52     144      0.3135
      52     145      0.0000
      52     146      0.0000
      52     147      0.0000
      52     148      0.0000
      52     149      0.0000
      52     150      0.0000
      52     151      0.0000
      52     152      0.0000
      52     153      0.0000
      52     154      0.0000
      52     155      0.0000
      52     156      0.0000
      52     157      0.0000
      52     158      0.0000
      52     159      0.0000
      52     160      0.0000
      52     161      0.0000
      52     162      0.0000
      52     163      0.0000
      52     164      0.0000
      52     165      0.0000
      52     166      0.0965
      52     167      0.1611
      52     168      0.1237
      52     169      0.0000
      52     170      0.0000
      52     171      0.0000
      52     172      0.0000
      52     173      0.0000
      52     174      0.0000
      52     175      0.0000
      52     176      0.0000
      52     177      0.0000
      52     178      0.0000
      52     179      0.0000
      52     180      0.0000
      52     181      0.0000
      52     182      0.0000
      52     183      0.0000
      52     184      0.0000
      52     185      0.0000
      52     186      0.0000
      52     187      0.0000
      52     188      0.0000
      52     189      0.0000
      52     190      0.0000
      52     191      0.0000
      52     192      0.0000
      52     193      0.0000
      52     194      0.0000
      52     195      0.0214
      52     196      0.0294
      52     197      0.0000
      52     198      0.0000
      52     199      0.0000
      52     200      0.0000
      52     201      0.0000
      52     202      0.0000
      52     203      0.0000
      52     204      0.0000
      52     205      0.0000
      52     206      0.0000
      52     207      0.0000
      52     208      0.1701
      52     209      0.1669
      52     210      0.1524
      52     211      0.1663
      52     212      0.0522
      52     213      0.0000
      52     214      0.0000
      52     215      0.0000
      52     216      0.0000
      52     217      0.0000
      52     218      0.0000
      52     219      0.0000
      52     220      0.0000
      52     221      0.0000
      52     222      0.0000
      52     223      0.0000
      52     224      0.0000
      52     225      0.0000
      52     226      0.0000
      52     227      0.0000
      52     228      0.0000
      52     229      0.0000
      52     230      0.0000
      52     231      0.0000
      52     232      0.0000
      52     233      0.0000
      52     234      0.0000
      52     235      0.0000
      52     236      0.0000
      52     237      0.0000
      52     238      0.0000
      52     239      0.0000
      52     240      0.0000
      52     241      0.0000
      52     242      0.0000
      52     243      0.0000
      52     244      0.0187
      52     245      0.0000
      52     246      0.0462
      52     247      0.0000
      52     248      0.0000
      52     249      0.0690
      52     250      0.0487
      52     251      0.0256
      52     252      0.0765
      52     253      0.0000
      52     254      0.0000
      52     255      0.0000
      52     256      0.0000
      52     257      0.0000
      52     258      0.0815
      52     259      0.0000
      52     260      0.0000
      52     261      0.0000
      52     262      0.0000
      52     263      0.0000
      52     264      0.0000
      52     265      0.0000
      52     266      0.0000
      52     267      0.0000
      52     268      0.0695
      52     269      0.0000
      52     270      0.0000
      52     271      0.0000
      52     272      0.0000
      52     273      0.0000
      52     274      0.0081
      52     275      0.0090
      52     276      0.0129
      52     277      0.0000
      52     278      0.0000
      52     279      0.0000
      52     280      0.0000
      52     281      0.0000
      52     282      0.0000
      52     283      0.0000
      52     284      0.0000
      52     285      0.0000
      52     286      0.0000
      52     287      0.0000
      52     288      0.0026
      52     289      0.0091
      52     290      0.0232
      52     291      0.0236
      52     292      0.0000
      52     293      0.0000
      52     294      0.0000
      52     295      0.0000
      52     296      0.0000
      52     297      0.0000
      52     298      0.0000
      52     299      0.0000
      52     300      0.0000
      52     301      0.0000
      52     302      0.0000
      52     303      0.0000
      52     304      0.0000
      52     305      0.0000
      52     306      0.0000
      52     307      0.0000
      52     308      0.0000
      52     309      0.0000
      52     310      0.0000
      52     311      0.0000
      52     312      0.0000
      52     313      0.0000
      52     314      0.0000
      52     315      0.0000
      52     316      0.0000
      52     317      0.0000
      52     318      0.0480
      52     319      0.0301
      52     320      0.0448
      52     321      0.0000
      52     322      0.0454
      52     323      0.0374
      52     324      0.0373
      52     325      0.0000
      52     326      0.0000
      52     327      0.0312
      52     328      0.0425
      52     329      0.0329
      52     330      0.0000
      52     331      0.0000
      52     332      0.0000
      52     333      0.0000
      53      53      0.5000
      53      54      0.0000
      53      55      0.0000
      53      56      0.0000
      53      57      0.0000
      53      58      0.0000
      53      59      0.0000
      53      60      0.0000
      53      61      0.0000
      53      62      0.0000
      53      63      0.0000
      53      64      0.0000
      53      65      0.0000
      53      66      0.0000
      53      67      0.0000
      53      68      0.0000
      53      69      0.0000
      53      70      0.0000
      53      71      0.0000
      53      72      0.0000
      53      73      0.0000
      53      74      0.0000
      53      75      0.0000
      53      76      0.1217
      53      77      0.0000
      53      78      0.0000
      53      79      0.0000
      53      80      0.0000
      53      81      0.0000
      53      82      0.0000
      53      83      0.0000
      53      84      0.0000
      53      85      0.0000
      53      86      0.0000
      53      87      0.0000
      53      88      0.0000
      53      89      0.0000
      53      90      0.0000
      53      91      0.0000
      53      92      0.0000
      53      93      0.0000
      53      94      0.0000
      53      95      0.0000
      53      96      0.0000
      53      97      0.0000
      53      98      0.0634
      53      99      0.0000
      53     100      0.0000
      53     101      0.0000
      53     102      0.0000
      53     103      0.0000
      53     104      0.0000
      53     105      0.0000
      53     106      0.0000
      53     107      0.0000
      53     108      0.0000
      53     109      0.0000
      53     110      0.0000
      53     111      0.0000
      53     112      0.0000
      53     113      0.0000
      53     114      0.0000
      53     115      0.0000
      53     116      0.0000
      53     117      0.0000
      53     118      0.0000
      53     119      0.0000
      53     120      0.0000
      53     121      0.0000
      53     122      0.0000
      53     123      0.0000
      53     124      0.0000
      53     125      0.0000
      53     126      0.0000
      53     127      0.0000
      53     128      0.0000
      53     129      0.0000
      53     130      0.0000
      53     131      0.0000
      53     132      0.0000
      53     133      0.0000
      53     134      0.0000
      53     135      0.0000
      53     136      0.0000
      53     137      0.0000
      53     138      0.0000
      53     139      0.0000
      53     140      0.0000
      53     141      0.0000
      53     142      0.1387
      53     143      0.1933
      53     144      0.1675
      53     145      0.0000
      53     146      0.0000
      53     147      0.0000
      53     148      0.0000
      53     149      0.0000
      53     150      0.0000
      53     151      0.0000
      53     152      0.0000
      53     153      0.0000
      53     154      0.0000
      53     155      0.0000
      53     156      0.0000
      53     157      0.0000
      53     158      0.0000
      53     159      0.0000
      53     160      0.0000
      53     161      0.0000
      53     162      0.0000
      53     163      0.0000
      53     164      0.0000
      53     165      0.0000
      53     166      0.0489
      53     167      0.0855
      53     168      0.0642
      53     169      0.0000
      53     170      0.0000
      53     171      0.0000
      53     172      0.0000
      53     173      0.0000
      53     174      0.0000
      53     175      0.0000
      53     176      0.0000
      53     177      0.0000
      53     178      0.0000
      53     179      0.0000
      53     180      0.0000
      53     181      0.0000
      53     182      0.0000
      53     183      0.0000
      53     184      0.0000
      53     185      0.0000
      53     186      0.0000
      53     187      0.0000
      53     188      0.0000
      53     189      0.0000
      53     190      0.0000
      53     191      0.0000
      53     192      0.0000
      53     193      0.0000
      53     194      0.0000
      53     195      0.0220
      53     196      0.0279
      53     197      0.0000
      53     198      0.0000
      53     199      0.0000
      53     200      0.0000
      53     201      0.0000
      53     202      0.0000
      53     203      0.0000
      53     204      0.0000
      53     205      0.0000
      53     206      0.0000
      53     207      0.0000
      53     208      0.0776
      53     209      0.0681
      53     210      0.0841
      53     211      0.0668
      53     212      0.0260
      53     213      0.0000
      53     214      0.0000
      53     215      0.0000
      53     216      0.0000
      53     217      0.0000
      53     218      0.0000
      53     219      0.0000
      53     220      0.0000
      53     221      0.0000
      53     222      0.0000
      53     223      0.0000
      53     224      0.0000
      53     225      0.0000
      53     226      0.0000
      53     227      0.0000
      53     228      0.0000
      53     229      0.0000
      53     230      0.0000
      53     231      0.0000
      53     232      0.0000
      53     233      0.0000
      53     234      0.0000
      53     235      0.0000
      53     236      0.0000
      53     237      0.0000
      53     238      0.0000
      53     239      0.0000
      53     240      0.0000
      53     241      0.0000
      53     242      0.0000
      53     243      0.0000
      53     244      0.0115
      53     245      0.0000
      53     246      0.0246
      53     247      0.0000
      53     248      0.0000
      53     249      0.0430
      53     250      0.0199
      53     251      0.0148
      53     252      0.0300
      53     253      0.0000
      53     254      0.0000
      53     255      0.0000
      53     256      0.0000
      53     257      0.0000
      53     258      0.0434
      53     259      0.0000
      53     260      0.0000
      53     261      0.0000
      53     262      0.0000
      53     263      0.0000
      53     264      0.0000
      53     265      0.0000
      53     266      0.0000
      53     267      0.0000
      53     268      0.0502
      53     269      0.0000
      53     270      0.0000
      53     271      0.0000
      53     272      0.0000
      53     273      0.0000
      53     274      0.0058
      53     275      0.0057
      53     276      0.0057
      53     277      0.0000
      53     278      0.0000
      53     279      0.0000
      53     280      0.0000
      53     281      0.0000
      53     282      0.0000
      53     283      0.0000
      53     284      0.0000
      53     285      0.0000
      53     286      0.0000
      53     287      0.0000
      53     288      0.0001
      53     289      0.0077
      53     290      0.0171
      53     291      0.0238
      53     292      0.0000
      53     293      0.0000
      53     294      0.0000
      53     295      0.0000
      53     296      0.0000
      53     297      0.0000
      53     298      0.0000
      53     299      0.0000
      53     300      0.0000
      53     301      0.0000
      53     302      0.0000
      53     303      0.0000
      53     304      0.0000
      53     305      0.0000
      53     306      0.0000
      53     307      0.0000
      53     308      0.0000
      53     309      0.0000
      53     310      0.0000
      53     311      0.0000
      53     312      0.0000
      53     313      0.0000
      53     314      0.0000
      53     315      0.0000
      53     316      0.0000
      53     317      0.0000
      53     318      0.0322
      53     319      0.0227
      53     320      0.0355
      53     321      0.0000
      53     322      0.0216
      53     323      0.0192
      53     324      0.0281
      53     325      0.0000
      53     326      0.0000
      53     327      0.0113
      53     328      0.0300
      53     329      0.0271
      53     330      0.0000
      53     331      0.0000
      53     332      0.0000
      53     333      0.0000
      54      54      0.5000
      54      55      0.2637
      54      56      0.0000
      54      57      0.0000
      54      58      0.0000
      54      59      0.0000
      54      60      0.1509
      54      61      0.1379
      54      62      0.1351
      54      63      0.0000
      54      64      0.0000
      54      65      0.0000
      54      66      0.0000
      54      67      0.0000
      54      68      0.0000
      54      69      0.0000
      54      70      0.1076
      54      71      0.1491
      54      72      0.0978
      54      73      0.1194
      54      74      0.0000
      54      75      0.0000
      54      76      0.0000
      54      77      0.0000
      54      78      0.0000
      54      79      0.0000
      54      80      0.0000
      54      81      0.0000
      54      82      0.0000
      54      83      0.0000
      54      84      0.0000
      54      85      0.0000
      54      86      0.0000
      54      87      0.0000
      54      88      0.0000
      54      89      0.0000
      54      90      0.0000
      54      91      0.0000
      54      92      0.0000
      54      93      0.0000
      54      94      0.1595
      54      95      0.0000
      54      96      0.0000
      54      97      0.0000
      54      98      0.0564
      54      99      0.1309
      54     100      0.1331
      54     101      0.1463
      54     102      0.1094
      54     103      0.1215
      54     104      0.1321
      54     105      0.1318
      54     106      0.0000
      54     107      0.0000
      54     108      0.0000
      54     109      0.0000
      54     110      0.0000
      54     111      0.1543
      54     112      0.1202
      54     113      0.1363
      54     114      0.0000
      54     115      0.0000
      54     116      0.0000
      54     117      0.0000
      54     118      0.0000
      54     119      0.0000
      54     120      0.2500
      54     121      0.2500
      54     122      0.2500
      54     123      0.0000
      54     124      0.0000
      54     125      0.0666
      54     126      0.0583
      54     127      0.0688
      54     128      0.0767
      54     129      0.0000
      54     130      0.0000
      54     131      0.0741
      54     132      0.0000
      54     133      0.0000
      54     134      0.0000
      54     135      0.0000
      54     136      0.0000
      54     137      0.0000
      54     138      0.0000
      54     139      0.0000
      54     140      0.0000
      54     141      0.0000
      54     142      0.0000
      54     143      0.0000
      54     144      0.0000
      54     145      0.0000
      54     146      0.0231
      54     147      0.0000
      54     148      0.0000
      54     149      0.0000
      54     150      0.0000
      54     151      0.0000
      54     152      0.0000
      54     153      0.0000
      54     154      0.0000
      54     155      0.0000
      54     156      0.0308
      54     157      0.0600
      54     158      0.0577
      54     159      0.0921
      54     160      0.0478
      54     161      0.0728
      54     162      0.0606
      54     163      0.0427
      54     164      0.0268
      54     165      0.0472
      54     166      0.0715
      54     167      0.0790
      54     168      0.0774
      54     169      0.0000
      54     170      0.0000
      54     171      0.1065
      54     172      0.1506
      54     173      0.0000
      54     174      0.0000
      54     175      0.0000
      54     176      0.0000
      54     177      0.0456
      54     178      0.0000
      54     179      0.0000
      54     180      0.0000
      54     181      0.0000
      54     182      0.0000
      54     183      0.0000
      54     184      0.0000
      54     185      0.0000
      54     186      0.0000
      54     187      0.0000
      54     188      0.0000
      54     189      0.0000
      54     190      0.1504
      54     191      0.0732
      54     192      0.0558
      54     193      0.0477
      54     194      0.0355
      54     195      0.1059
      54     196      0.1061
      54     197      0.0000
      54     198      0.0000
      54     199      0.0000
      54     200      0.0000
      54     201      0.0000
      54     202      0.0000
      54     203      0.0000
      54     204      0.0693
      54     205      0.0284
      54     206      0.0395
      54     207      0.0334
      54     208      0.0000
      54     209      0.0000
      54     210      0.0000
      54     211      0.0000
      54     212      0.0348
      54     213      0.0901
      54     214      0.0714
      54     215      0.0770
      54     216      0.0822
      54     217      0.1203
      54     218      0.0859
      54     219      0.1059
      54     220      0.0000
      54     221      0.0000
      54     222      0.0000
      54     223      0.0000
      54     224      0.0000
      54     225      0.0000
      54     226      0.0000
      54     227      0.0000
      54     228      0.0428
      54     229      0.0107
      54     230      0.0096
      54     231      0.0145
      54     232      0.0384
      54     233      0.0342
      54     234      0.0435
      54     235      0.0183
      54     236      0.0257
      54     237      0.0000
      54     238      0.0000
      54     239      0.0000
      54     240      0.0000
      54     241      0.0151
      54     242      0.0262
      54     243      0.0261
      54     244      0.0428
      54     245      0.0000
      54     246      0.0249
      54     247      0.0417
      54     248      0.0503
      54     249      0.0000
      54     250      0.0000
      54     251      0.0531
      54     252      0.0464
      54     253      0.0000
      54     254      0.0476
      54     255      0.0278
      54     256      0.0335
      54     257      0.0204
      54     258      0.0403
      54     259      0.0797
      54     260      0.0000
      54     261      0.0000
      54     262      0.0000
      54     263      0.0351
      54     264      0.0670
      54     265      0.0759
      54     266      0.0676
      54     267      0.0205
      54     268      0.0720
      54     269      0.0575
      54     270      0.0725
      54     271      0.0581
      54     272      0.0135
      54     273      0.0080
      54     274      0.0254
      54     275      0.0437
      54     276      0.0352
      54     277      0.0244
      54     278      0.0103
      54     279      0.0040
      54     280      0.0155
      54     281      0.0214
      54     282      0.0160
      54     283      0.0204
      54     284      0.0216
      54     285      0.0110
      54     286      0.0105
      54     287      0.0197
      54     288      0.0322
      54     289      0.0341
      54     290      0.0443
      54     291      0.0530
      54     292      0.0175
      54     293      0.0175
      54     294      0.0041
      54     295      0.0079
      54     296      0.0022
      54     297      0.0101
      54     298      0.0158
      54     299      0.0135
      54     300      0.0179
      54     301      0.0090
      54     302      0.0120
      54     303      0.0096
      54     304      0.0227
      54     305      0.0101
      54     306      0.0295
      54     307      0.0137
      54     308      0.0220
      54     309      0.0051
      54     310      0.0053
      54     311      0.0302
      54     312      0.0065
      54     313      0.0258
      54     314      0.0000
      54     315      0.0000
      54     316      0.0000
      54     317      0.0000
      54     318      0.0724
      54     319      0.0559
      54     320      0.0643
      54     321      0.0175
      54     322      0.0189
      54     323      0.0072
      54     324      0.0189
      54     325      0.0187
      54     326      0.0086
      54     327      0.0280
      54     328      0.0256
      54     329      0.0000
      54     330      0.0000
      54     331      0.0000
      54     332      0.0000
      54     333      0.0687
      55      55      0.5000
      55      56      0.0000
      55      57      0.0000
      55      58      0.0000
      55      59      0.0000
      55      60      0.1290
      55      61      0.1406
      55      62      0.1539
      55      63      0.0000
      55      64      0.0000
      55      65      0.0000
      55      66      0.0000
      55      67      0.0000
      55      68      0.0000
      55      69      0.0000
      55      70      0.0912
      55      71      0.1607
      55      72      0.1171
      55      73      0.1479
      55      74      0.0000
      55      75      0.0000
      55      76      0.0000
      55      77      0.0000
      55      78      0.0000
      55      79      0.0000
      55      80      0.0000
      55      81      0.0000
      55      82      0.0000
      55      83      0.0000
      55      84      0.0000
      55      85      0.0000
      55      86      0.0000
      55      87      0.0000
      55      88      0.0000
      55      89      0.0000
      55      90      0.0000
      55      91      0.0000
      55      92      0.0000
      55      93      0.0000
      55      94      0.0931
      55      95      0.0000
      55      96      0.0000
      55      97      0.0000
      55      98      0.0758
      55      99      0.2500
      55     100      0.2500
      55     101      0.2500
      55     102      0.2500
      55     103      0.2500
      55     104      0.2500
      55     105      0.2500
      55     106      0.0000
      55     107      0.0000
      55     108      0.0000
      55     109      0.0000
      55     110      0.0000
      55     111      0.2500
      55     112      0.2500
      55     113      0.2500
      55     114      0.0000
      55     115      0.0000
      55     116      0.0000
      55     117      0.0000
      55     118      0.0000
      55     119      0.0000
      55     120      0.1293
      55     121      0.1253
      55     122      0.1216
      55     123      0.0000
      55     124      0.0000
      55     125      0.0771
      55     126      0.0523
      55     127      0.0607
      55     128      0.0630
      55     129      0.0000
      55     130      0.0000
      55     131      0.0414
      55     132      0.0000
      55     133      0.0000
      55     134      0.0000
      55     135      0.0000
      55     136      0.0000
      55     137      0.0000
      55     138      0.0000
      55     139      0.0000
      55     140      0.0000
      55     141      0.0000
      55     142      0.0000
      55     143      0.0000
      55     144      0.0000
      55     145      0.0000
      55     146      0.0387
      55     147      0.0000
      55     148      0.0000
      55     149      0.0000
      55     150      0.0000
      55     151      0.0000
      55     152      0.0000
      55     153      0.0000
      55     154      0.0000
      55     155      0.0000
      55     156      0.0368
      55     157      0.1070
      55     158      0.1047
      55     159      0.1602
      55     160      0.0925
      55     161      0.1636
      55     162      0.1237
      55     163      0.1029
      55     164      0.0786
      55     165      0.0249
      55     166      0.1328
      55     167      0.1644
      55     168      0.1378
      55     169      0.0000
      55     170      0.0000
      55     171      0.0437
      55     172      0.0816
      55     173      0.0000
      55     174      0.0000
      55     175      0.0000
      55     176      0.0000
      55     177      0.1156
      55     178      0.0000
      55     179      0.0000
      55     180      0.0000
      55     181      0.0000
      55     182      0.0000
      55     183      0.0000
      55     184      0.0000
      55     185      0.0000
      55     186      0.0000
      55     187      0.0000
      55     188      0.0000
      55     189      0.0000
      55     190      0.2836
      55     191      0.1731
      55     192      0.1421
      55     193      0.1139
      55     194      0.0909
      55     195      0.1756
      55     196      0.1784
      55     197      0.0000
      55     198      0.0000
      55     199      0.0000
      55     200      0.0000
      55     201      0.0000
      55     202      0.0000
      55     203      0.0000
      55     204      0.1308
      55     205      0.0287
      55     206      0.0360
      55     207      0.0383
      55     208      0.0000
      55     209      0.0000
      55     210      0.0000
      55     211      0.0000
      55     212      0.0593
      55     213      0.0704
      55     214      0.0623
      55     215      0.0731
      55     216      0.0581
      55     217      0.2143
      55     218      0.1899
      55     219      0.2083
      55     220      0.0000
      55     221      0.0000
      55     222      0.0000
      55     223      0.0000
      55     224      0.0000
      55     225      0.0000
      55     226      0.0000
      55     227      0.0000
      55     228      0.0939
      55     229      0.0077
      55     230      0.0064
      55     231      0.0185
      55     232      0.0814
      55     233      0.0664
      55     234      0.0744
      55     235      0.0286
      55     236      0.0454
      55     237      0.0000
      55     238      0.0000
      55     239      0.0000
      55     240      0.0000
      55     241      0.0384
      55     242      0.0556
      55     243      0.0413
      55     244      0.0560
      55     245      0.0000
      55     246      0.0814
      55     247      0.0208
      55     248      0.0210
      55     249      0.0000
      55     250      0.0000
      55     251      0.1000
      55     252      0.0808
      55     253      0.0000
      55     254      0.0697
      55     255      0.0461
      55     256      0.0572
      55     257      0.0374
      55     258      0.0892
      55     259      0.1434
      55     260      0.0000
      55     261      0.0000
      55     262      0.0000
      55     263      0.0266
      55     264      0.0334
      55     265      0.0465
      55     266      0.0349
      55     267      0.0173
      55     268      0.1325
      55     269      0.0212
      55     270      0.0343
      55     271      0.0289
      55     272      0.0177
      55     273      0.0128
      55     274      0.0537
      55     275      0.0782
      55     276      0.0588
      55     277      0.0349
      55     278      0.0176
      55     279      0.0210
      55     280      0.0232
      55     281      0.0362
      55     282      0.0317
      55     283      0.0605
      55     284      0.0428
      55     285      0.0189
      55     286      0.0215
      55     287      0.0326
      55     288      0.0403
      55     289      0.0471
      55     290      0.0867
      55     291      0.0979
      55     292      0.0312
      55     293      0.0424
      55     294      0.0084
      55     295      0.0206
      55     296      0.0130
      55     297      0.0148
      55     298      0.0235
      55     299      0.0230
      55     300      0.0314
      55     301      0.0209
      55     302      0.0265
      55     303      0.0064
      55     304      0.0164
      55     305      0.0079
      55     306      0.0229
      55     307      0.0110
      55     308      0.0173
      55     309      0.0061
      55     310      0.0036
      55     311      0.0668
      55     312      0.0044
      55     313      0.0192
      55     314      0.0000
      55     315      0.0000
      55     316      0.0000
      55     317      0.0000
      55     318      0.1180
      55     319      0.1044
      55     320      0.0994
      55     321      0.0090
      55     322      0.0403
      55     323      0.0273
      55     324      0.0407
      55     325      0.0285
      55     326      0.0160
      55     327      0.0464
      55     328      0.0456
      55     329      0.0000
      55     330      0.0000
      55     331      0.0000
      55     332      0.0000
      55     333      0.0886
      56      56      0.5000
      56      57      0.2560
      56      58      0.2396
      56      59      0.2331
      56      60      0.0000
      56      61      0.0000
      56      62      0.0000
      56      63      0.0000
      56      64      0.0000
      56      65      0.0000
      56      66      0.0000
      56      67      0.0000
      56      68      0.0000
      56      69      0.0000
      56      70      0.0000
      56      71      0.0000
      56      72      0.0000
      56      73      0.0000
      56      74      0.0000
      56      75      0.1221
      56      76      0.0000
      56      77      0.0000
      56      78      0.1263
      56      79      0.1137
      56      80      0.1281
      56      81      0.1078
      56      82      0.1238
      56      83      0.0000
      56      84      0.0000
      56      85      0.0000
      56      86      0.0000
      56      87      0.0000
      56      88      0.0000
      56      89      0.0000
      56      90      0.0000
      56      91      0.0000
      56      92      0.0000
      56      93      0.0000
      56      94      0.0000
      56      95      0.0000
      56      96      0.0000
      56      97      0.0000
      56      98      0.0000
      56      99      0.0000
      56     100      0.0000
      56     101      0.0000
      56     102      0.0000
      56     103      0.0000
      56     104      0.0000
      56     105      0.0000
      56     106      0.0000
      56     107      0.0000
      56     108      0.0000
      56     109      0.0000
      56     110      0.0000
      56     111      0.0000
      56     112      0.0000
      56     113      0.0000
      56     114      0.0461
      56     115      0.0805
      56     116      0.1135
      56     117      0.1281
      56     118      0.1245
      56     119      0.0891
      56     120      0.0000
      56     121      0.0000
      56     122      0.0000
      56     123      0.1232
      56     124      0.0945
      56     125      0.0000
      56     126      0.0000
      56     127      0.0000
      56     128      0.0000
      56     129      0.0720
      56     130      0.0502
      56     131      0.2500
      56     132      0.0486
      56     133      0.0479
      56     134      0.0575
      56     135      0.0326
      56     136      0.0667
      56     137      0.0695
      56     138      0.0454
      56     139      0.0406
      56     140      0.0369
      56     141      0.0539
      56     142      0.0000
      56     143      0.0000
      56     144      0.0000
      56     145      0.0000
      56     146      0.0000
      56     147      0.0000
      56     148      0.0000
      56     149      0.0000
      56     150      0.0000
      56     151      0.0000
      56     152      0.0000
      56     153      0.0000
      56     154      0.0000
      56     155      0.0000
      56     156      0.0000
      56     157      0.0265
      56     158      0.0240
      56     159      0.0111
      56     160      0.0197
      56     161      0.0000
      56     162      0.0000
      56     163      0.0000
      56     164      0.0000
      56     165      0.1358
      56     166      0.0000
      56     167      0.0000
      56     168      0.0000
      56     169      0.0328
      56     170      0.0222
      56     171      0.0596
      56     172      0.0496
      56     173      0.0568
      56     174      0.0495
      56     175      0.0440
      56     176      0.0491
      56     177      0.0314
      56     178      0.0498
      56     179      0.0461
      56     180      0.0000
      56     181      0.0000
      56     182      0.0000
      56     183      0.0000
      56     184      0.0000
      56     185      0.0338
      56     186      0.0287
      56     187      0.0320
      56     188      0.0262
      56     189      0.0347
      56     190      0.0000
      56     191      0.0000
      56     192      0.0000
      56     193      0.0000
      56     194      0.0000
      56     195      0.0000
      56     196      0.0000
      56     197      0.0342
      56     198      0.0165
      56     199      0.0144
      56     200      0.0226
      56     201      0.0797
      56     202      0.0935
      56     203      0.0664
      56     204      0.0505
      56     205      0.0563
      56     206      0.0263
      56     207      0.0496
      56     208      0.0463
      56     209      0.0455
      56     210      0.0729
      56     211      0.0254
      56     212      0.0406
      56     213      0.0430
      56     214      0.0444
      56     215      0.0425
      56     216      0.0521
      56     217      0.0052
      56     218      0.0083
      56     219      0.0184
      56     220      0.0771
      56     221      0.0641
      56     222      0.0775
      56     223      0.0362
      56     224      0.0235
      56     225      0.0291
      56     226      0.0334
      56     227      0.0250
      56     228      0.0000
      56     229      0.0473
      56     230      0.0476
      56     231      0.0236
      56     232      0.0214
      56     233      0.0273
      56     234      0.0220
      56     235      0.0278
      56     236      0.0239
      56     237      0.0340
      56     238      0.0436
      56     239      0.0230
      56     240      0.0486
      56     241      0.0327
      56     242      0.0217
      56     243      0.0229
      56     244      0.0272
      56     245      0.0243
      56     246      0.0000
      56     247      0.0380
      56     248      0.0385
      56     249      0.0398
      56     250      0.0429
      56     251      0.0598
      56     252      0.0425
      56     253      0.0276
      56     254      0.0063
      56     255      0.0383
      56     256      0.0221
      56     257      0.0242
      56     258      0.0284
      56     259      0.0366
      56     260      0.0142
      56     261      0.0013
      56     262      0.0124
      56     263      0.0557
      56     264      0.0592
      56     265      0.0491
      56     266      0.0511
      56     267      0.0932
      56     268      0.0331
      56     269      0.0542
      56     270      0.0423
      56     271      0.0441
      56     272      0.0478
      56     273      0.0339
      56     274      0.0340
      56     275      0.0199
      56     276      0.0222
      56     277      0.0279
      56     278      0.0497
      56     279      0.0330
      56     280      0.0442
      56     281      0.0300
      56     282      0.0353
      56     283      0.0567
      56     284      0.0416
      56     285      0.0233
      56     286      0.0178
      56     287      0.0223
      56     288      0.0314
      56     289      0.0257
      56     290      0.0417
      56     291      0.0316
      56     292      0.0287
      56     293      0.0388
      56     294      0.0340
      56     295      0.0347
      56     296      0.0302
      56     297      0.0261
      56     298      0.0388
      56     299      0.0183
      56     300      0.0321
      56     301      0.0325
      56     302      0.0215
      56     303      0.0503
      56     304      0.0347
      56     305      0.0469
      56     306      0.0246
      56     307      0.0382
      56     308      0.0462
      56     309      0.0463
      56     310      0.0498
      56     311      0.0223
      56     312      0.0709
      56     313      0.0514
      56     314      0.0514
      56     315      0.0446
      56     316      0.0384
      56     317      0.0650
      56     318      0.0198
      56     319      0.0193
      56     320      0.0153
      56     321      0.0383
      56     322      0.0276
      56     323      0.0284
      56     324      0.0357
      56     325      0.0336
      56     326      0.0439
      56     327      0.0377
      56     328      0.0578
      56     329      0.0410
      56     330      0.0774
      56     331      0.0694
      56     332      0.0698
      56     333      0.0357
      57      57      0.5000
      57      58      0.2476
      57      59      0.2296
      57      60      0.0000
      57      61      0.0000
      57      62      0.0000
      57      63      0.0000
      57      64      0.0000
      57      65      0.0000
      57      66      0.0000
      57      67      0.0000
      57      68      0.0000
      57      69      0.0000
      57      70      0.0000
      57      71      0.0000
      57      72      0.0000
      57      73      0.0000
      57      74      0.0000
      57      75      0.1438
      57      76      0.0000
      57      77      0.0000
      57      78      0.1581
      57      79      0.1049
      57      80      0.1008
      57      81      0.1561
      57      82      0.1246
      57      83      0.0000
      57      84      0.0000
      57      85      0.0000
      57      86      0.0000
      57      87      0.0000
      57      88      0.0000
      57      89      0.0000
      57      90      0.0000
      57      91      0.0000
      57      92      0.0000
      57      93      0.0000
      57      94      0.0000
      57      95      0.0000
      57      96      0.0000
      57      97      0.0000
      57      98      0.0000
      57      99      0.0000
      57     100      0.0000
      57     101      0.0000
      57     102      0.0000
      57     103      0.0000
      57     104      0.0000
      57     105      0.0000
      57     106      0.0000
      57     107      0.0000
      57     108      0.0000
      57     109      0.0000
      57     110      0.0000
      57     111      0.0000
      57     112      0.0000
      57     113      0.0000
      57     114      0.0551
      57     115      0.1296
      57     116      0.1594
      57     117      0.1640
      57     118      0.1655
      57     119      0.0851
      57     120      0.0000
      57     121      0.0000
      57     122      0.0000
      57     123      0.1083
      57     124      0.1118
      57     125      0.0000
      57     126      0.0000
      57     127      0.0000
      57     128      0.0000
      57     129      0.0565
      57     130      0.0583
      57     131      0.1102
      57     132      0.0638
      57     133      0.0721
      57     134      0.0884
      57     135      0.0659
      57     136      0.0969
      57     137      0.0883
      57     138      0.0580
      57     139      0.0511
      57     140      0.0548
      57     141      0.0660
      57     142      0.0000
      57     143      0.0000
      57     144      0.0000
      57     145      0.0000
      57     146      0.0000
      57     147      0.0000
      57     148      0.0000
      57     149      0.0000
      57     150      0.0000
      57     151      0.0000
      57     152      0.0000
      57     153      0.0000
      57     154      0.0000
      57     155      0.0000
      57     156      0.0000
      57     157      0.0362
      57     158      0.0378
      57     159      0.0233
      57     160      0.0334
      57     161      0.0000
      57     162      0.0000
      57     163      0.0000
      57     164      0.0000
      57     165      0.0867
      57     166      0.0000
      57     167      0.0000
      57     168      0.0000
      57     169      0.0345
      57     170      0.0260
      57     171      0.0812
      57     172      0.0703
      57     173      0.0862
      57     174      0.0713
      57     175      0.0849
      57     176      0.0835
      57     177      0.0311
      57     178      0.0804
      57     179      0.0719
      57     180      0.0000
      57     181      0.0000
      57     182      0.0000
      57     183      0.0000
      57     184      0.0000
      57     185      0.0427
      57     186      0.0238
      57     187      0.0312
      57     188      0.0346
      57     189      0.0282
      57     190      0.0000
      57     191      0.0000
      57     192      0.0000
      57     193      0.0000
      57     194      0.0000
      57     195      0.0000
      57     196      0.0000
      57     197      0.0367
      57     198      0.0153
      57     199      0.0254
      57     200      0.0385
      57     201      0.0881
      57     202      0.0989
      57     203      0.0521
      57     204      0.0716
      57     205      0.0457
      57     206      0.0225
      57     207      0.0532
      57     208      0.0332
      57     209      0.0400
      57     210      0.0615
      57     211      0.0370
      57     212      0.0471
      57     213      0.0499
      57     214      0.0739
      57     215      0.0573
      57     216      0.0597
      57     217      0.0106
      57     218      0.0182
      57     219      0.0275
      57     220      0.0961
      57     221      0.0823
      57     222      0.0887
      57     223      0.0405
      57     224      0.0265
      57     225      0.0254
      57     226      0.0295
      57     227      0.0340
      57     228      0.0000
      57     229      0.0275
      57     230      0.0321
      57     231      0.0221
      57     232      0.0263
      57     233      0.0199
      57     234      0.0141
      57     235      0.0312
      57     236      0.0336
      57     237      0.0290
      57     238      0.0468
      57     239      0.0159
      57     240      0.0478
      57     241      0.0457
      57     242      0.0292
      57     243      0.0426
      57     244      0.0462
      57     245      0.0302
      57     246      0.0000
      57     247      0.0551
      57     248      0.0392
      57     249      0.0358
      57     250      0.0422
      57     251      0.0596
      57     252      0.0385
      57     253      0.0400
      57     254      0.0101
      57     255      0.0398
      57     256      0.0265
      57     257      0.0337
      57     258      0.0425
      57     259      0.0445
      57     260      0.0119
      57     261      0.0027
      57     262      0.0096
      57     263      0.0848
      57     264      0.0565
      57     265      0.0690
      57     266      0.0549
      57     267      0.0901
      57     268      0.0285
      57     269      0.0445
      57     270      0.0565
      57     271      0.0440
      57     272      0.0472
      57     273      0.0354
      57     274      0.0258
      57     275      0.0207
      57     276      0.0404
      57     277      0.0335
      57     278      0.0447
      57     279      0.0355
      57     280      0.0437
      57     281      0.0299
      57     282      0.0282
      57     283      0.0683
      57     284      0.0403
      57     285      0.0320
      57     286      0.0139
      57     287      0.0276
      57     288      0.0403
      57     289      0.0370
      57     290      0.0471
      57     291      0.0409
      57     292      0.0284
      57     293      0.0363
      57     294      0.0357
      57     295      0.0412
      57     296      0.0349
      57     297      0.0269
      57     298      0.0490
      57     299      0.0322
      57     300      0.0450
      57     301      0.0256
      57     302      0.0307
      57     303      0.0651
      57     304      0.0463
      57     305      0.0576
      57     306      0.0320
      57     307      0.0626
      57     308      0.0538
      57     309      0.0274
      57     310      0.0407
      57     311      0.0405
      57     312      0.1029
      57     313      0.0811
      57     314      0.0522
      57     315      0.0491
      57     316      0.0593
      57     317      0.0723
      57     318      0.0196
      57     319      0.0220
      57     320      0.0191
      57     321      0.0299
      57     322      0.0309
      57     323      0.0271
      57     324      0.0382
      57     325      0.0390
      57     326      0.0384
      57     327      0.0525
      57     328      0.0417
      57     329      0.0404
      57     330      0.0855
      57     331      0.0852
      57     332      0.0871
      57     333      0.0656
      58      58      0.5000
      58      59      0.2720
      58      60      0.0000
      58      61      0.0000
      58      62      0.0000
      58      63      0.0000
      58      64      0.0000
      58      65      0.0000
      58      66      0.0000
      58      67      0.0000
      58      68      0.0000
      58      69      0.0000
      58      70      0.0000
      58      71      0.0000
      58      72      0.0000
      58      73      0.0000
      58      74      0.0000
      58      75      0.1287
      58      76      0.0000
      58      77      0.0000
      58      78      0.0822
      58      79      0.1402
      58      80      0.1345
      58      81      0.0937
      58      82      0.1125
      58      83      0.0000
      58      84      0.0000
      58      85      0.0000
      58      86      0.0000
      58      87      0.0000
      58      88      0.0000
      58      89      0.0000
      58      90      0.0000
      58      91      0.0000
      58      92      0.0000
      58      93      0.0000
      58      94      0.0000
      58      95      0.0000
      58      96      0.0000
      58      97      0.0000
      58      98      0.0000
      58      99      0.0000
      58     100      0.0000
      58     101      0.0000
      58     102      0.0000
      58     103      0.0000
      58     104      0.0000
      58     105      0.0000
      58     106      0.0000
      58     107      0.0000
      58     108      0.0000
      58     109      0.0000
      58     110      0.0000
      58     111      0.0000
      58     112      0.0000
      58     113      0.0000
      58     114      0.0507
      58     115      0.0892
      58     116      0.1076
      58     117      0.1028
      58     118      0.1272
      58     119      0.0741
      58     120      0.0000
      58     121      0.0000
      58     122      0.0000
      58     123      0.1461
      58     124      0.1464
      58     125      0.0000
      58     126      0.0000
      58     127      0.0000
      58     128      0.0000
      58     129      0.0652
      58     130      0.0466
      58     131      0.1081
      58     132      0.0366
      58     133      0.0456
      58     134      0.0468
      58     135      0.0370
      58     136      0.0462
      58     137      0.0726
      58     138      0.0551
      58     139      0.0517
      58     140      0.0441
      58     141      0.0565
      58     142      0.0000
      58     143      0.0000
      58     144      0.0000
      58     145      0.0000
      58     146      0.0000
      58     147      0.0000
      58     148      0.0000
      58     149      0.0000
      58     150      0.0000
      58     151      0.0000
      58     152      0.0000
      58     153      0.0000
      58     154      0.0000
      58     155      0.0000
      58     156      0.0000
      58     157      0.0203
      58     158      0.0264
      58     159      0.0151
      58     160      0.0292
      58     161      0.0000
      58     162      0.0000
      58     163      0.0000
      58     164      0.0000
      58     165      0.0629
      58     166      0.0000
      58     167      0.0000
      58     168      0.0000
      58     169      0.0401
      58     170      0.0319
      58     171      0.0669
      58     172      0.0645
      58     173      0.0453
      58     174      0.0417
      58     175      0.0230
      58     176      0.0515
      58     177      0.0223
      58     178      0.0499
      58     179      0.0323
      58     180      0.0000
      58     181      0.0000
      58     182      0.0000
      58     183      0.0000
      58     184      0.0000
      58     185      0.0385
      58     186      0.0321
      58     187      0.0250
      58     188      0.0320
      58     189      0.0406
      58     190      0.0000
      58     191      0.0000
      58     192      0.0000
      58     193      0.0000
      58     194      0.0000
      58     195      0.0000
      58     196      0.0000
      58     197      0.0193
      58     198      0.0113
      58     199      0.0189
      58     200      0.0290
      58     201      0.0698
      58     202      0.0838
      58     203      0.0813
      58     204      0.0551
      58     205      0.0491
      58     206      0.0239
      58     207      0.0410
      58     208      0.0527
      58     209      0.0613
      58     210      0.0900
      58     211      0.0541
      58     212      0.0336
      58     213      0.0436
      58     214      0.0474
      58     215      0.0439
      58     216      0.0638
      58     217      0.0094
      58     218      0.0140
      58     219      0.0204
      58     220      0.0652
      58     221      0.0654
      58     222      0.0806
      58     223      0.0328
      58     224      0.0255
      58     225      0.0306
      58     226      0.0396
      58     227      0.0338
      58     228      0.0000
      58     229      0.0373
      58     230      0.0347
      58     231      0.0143
      58     232      0.0220
      58     233      0.0293
      58     234      0.0244
      58     235      0.0218
      58     236      0.0225
      58     237      0.0460
      58     238      0.0547
      58     239      0.0248
      58     240      0.0756
      58     241      0.0354
      58     242      0.0178
      58     243      0.0283
      58     244      0.0307
      58     245      0.0195
      58     246      0.0000
      58     247      0.0452
      58     248      0.0374
      58     249      0.0583
      58     250      0.0550
      58     251      0.0483
      58     252      0.0413
      58     253      0.0221
      58     254      0.0128
      58     255      0.0300
      58     256      0.0260
      58     257      0.0285
      58     258      0.0221
      58     259      0.0359
      58     260      0.0091
      58     261      0.0000
      58     262      0.0058
      58     263      0.0536
      58     264      0.0389
      58     265      0.0388
      58     266      0.0516
      58     267      0.0507
      58     268      0.0400
      58     269      0.0473
      58     270      0.0565
      58     271      0.0510
      58     272      0.0424
      58     273      0.0297
      58     274      0.0233
      58     275      0.0184
      58     276      0.0218
      58     277      0.0408
      58     278      0.0680
      58     279      0.0522
      58     280      0.0600
      58     281      0.0401
      58     282      0.0484
      58     283      0.0498
      58     284      0.0344
      58     285      0.0375
      58     286      0.0165
      58     287      0.0270
      58     288      0.0222
      58     289      0.0214
      58     290      0.0530
      58     291      0.0408
      58     292      0.0407
      58     293      0.0498
      58     294      0.0211
      58     295      0.0261
      58     296      0.0191
      58     297      0.0177
      58     298      0.0379
      58     299      0.0147
      58     300      0.0289
      58     301      0.0290
      58     302      0.0247
      58     303      0.0647
      58     304      0.0397
      58     305      0.0489
      58     306      0.0305
      58     307      0.0552
      58     308      0.0292
      58     309      0.0500
      58     310      0.0491
      58     311      0.0342
      58     312      0.0512
      58     313      0.0423
      58     314      0.0398
      58     315      0.0555
      58     316      0.0491
      58     317      0.0618
      58     318      0.0312
      58     319      0.0212
      58     320      0.0261
      58     321      0.0425
      58     322      0.0267
      58     323      0.0210
      58     324      0.0302
      58     325      0.0272
      58     326      0.0251
      58     327      0.0486
      58     328      0.0599
      58     329      0.0456
      58     330      0.0810
      58     331      0.0692
      58     332      0.0773
      58     333      0.0472
      59      59      0.5000
      59      60      0.0000
      59      61      0.0000
      59      62      0.0000
      59      63      0.0000
      59      64      0.0000
      59      65      0.0000
      59      66      0.0000
      59      67      0.0000
      59      68      0.0000
      59      69      0.0000
      59      70      0.0000
      59      71      0.0000
      59      72      0.0000
      59      73      0.0000
      59      74      0.0000
      59      75      0.1307
      59      76      0.0000
      59      77      0.0000
      59      78      0.1352
      59      79      0.1388
      59      80      0.1512
      59      81      0.1038
      59      82      0.0938
      59      83      0.0000
      59      84      0.0000
      59      85      0.0000
      59      86      0.0000
      59      87      0.0000
      59      88      0.0000
      59      89      0.0000
      59      90      0.0000
      59      91      0.0000
      59      92      0.0000
      59      93      0.0000
      59      94      0.0000
      59      95      0.0000
      59      96      0.0000
      59      97      0.0000
      59      98      0.0000
      59      99      0.0000
      59     100      0.0000
      59     101      0.0000
      59     102      0.0000
      59     103      0.0000
      59     104      0.0000
      59     105      0.0000
      59     106      0.0000
      59     107      0.0000
      59     108      0.0000
      59     109      0.0000
      59     110      0.0000
      59     111      0.0000
      59     112      0.0000
      59     113      0.0000
      59     114      0.0603
      59     115      0.0634
      59     116      0.1011
      59     117      0.1201
      59     118      0.1263
      59     119      0.0844
      59     120      0.0000
      59     121      0.0000
      59     122      0.0000
      59     123      0.2500
      59     124      0.2500
      59     125      0.0000
      59     126      0.0000
      59     127      0.0000
      59     128      0.0000
      59     129      0.0518
      59     130      0.0379
      59     131      0.1202
      59     132      0.0429
      59     133      0.0476
      59     134      0.0511
      59     135      0.0430
      59     136      0.0680
      59     137      0.0688
      59     138      0.0546
      59     139      0.0481
      59     140      0.0383
      59     141      0.0719
      59     142      0.0000
      59     143      0.0000
      59     144      0.0000
      59     145      0.0000
      59     146      0.0000
      59     147      0.0000
      59     148      0.0000
      59     149      0.0000
      59     150      0.0000
      59     151      0.0000
      59     152      0.0000
      59     153      0.0000
      59     154      0.0000
      59     155      0.0000
      59     156      0.0000
      59     157      0.0146
      59     158      0.0172
      59     159      0.0146
      59     160      0.0270
      59     161      0.0000
      59     162      0.0000
      59     163      0.0000
      59     164      0.0000
      59     165      0.0694
      59     166      0.0000
      59     167      0.0000
      59     168      0.0000
      59     169      0.0481
      59     170      0.0361
      59     171      0.0839
      59     172      0.0599
      59     173      0.0412
      59     174      0.0457
      59     175      0.0475
      59     176      0.0642
      59     177      0.0280
      59     178      0.0463
      59     179      0.0561
      59     180      0.0000
      59     181      0.0000
      59     182      0.0000
      59     183      0.0000
      59     184      0.0000
      59     185      0.0402
      59     186      0.0421
      59     187      0.0260
      59     188      0.0366
      59     189      0.0389
      59     190      0.0000
      59     191      0.0000
      59     192      0.0000
      59     193      0.0000
      59     194      0.0000
      59     195      0.0000
      59     196      0.0000
      59     197      0.0288
      59     198      0.0187
      59     199      0.0210
      59     200      0.0241
      59     201      0.0588
      59     202      0.0638
      59     203      0.1219
      59     204      0.0488
      59     205      0.0559
      59     206      0.0261
      59     207      0.0435
      59     208      0.0826
      59     209      0.1104
      59     210      0.1532
      59     211      0.0791
      59     212      0.0421
      59     213      0.0619
      59     214      0.0674
      59     215      0.0722
      59     216      0.0544
      59     217      0.0034
      59     218      0.0060
      59     219      0.0142
      59     220      0.0532
      59     221      0.0558
      59     222      0.0592
      59     223      0.0345
      59     224      0.0267
      59     225      0.0303
      59     226      0.0425
      59     227      0.0425
      59     228      0.0000
      59     229      0.0396
      59     230      0.0353
      59     231      0.0367
      59     232      0.0198
      59     233      0.0306
      59     234      0.0227
      59     235      0.0282
      59     236      0.0325
      59     237      0.0590
      59     238      0.0645
      59     239      0.0374
      59     240      0.0877
      59     241      0.0305
      59     242      0.0157
      59     243      0.0266
      59     244      0.0259
      59     245      0.0175
      59     246      0.0000
      59     247      0.0487
      59     248      0.0462
      59     249      0.0819
      59     250      0.0927
      59     251      0.0279
      59     252      0.0313
      59     253      0.0222
      59     254      0.0154
      59     255      0.0352
      59     256      0.0290
      59     257      0.0289
      59     258      0.0213
      59     259      0.0254
      59     260      0.0166
      59     261      0.0000
      59     262      0.0125
      59     263      0.0644
      59     264      0.0516
      59     265      0.0618
      59     266      0.0621
      59     267      0.0625
      59     268      0.0666
      59     269      0.0585
      59     270      0.0592
      59     271      0.0529
      59     272      0.0466
      59     273      0.0297
      59     274      0.0200
      59     275      0.0111
      59     276      0.0155
      59     277      0.0475
      59     278      0.0778
      59     279      0.0556
      59     280      0.0671
      59     281      0.0481
      59     282      0.0546
      59     283      0.0365
      59     284      0.0233
      59     285      0.0462
      59     286      0.0196
      59     287      0.0355
      59     288      0.0237
      59     289      0.0382
      59     290      0.0703
      59     291      0.0409
      59     292      0.0454
      59     293      0.0564
      59     294      0.0208
      59     295      0.0240
      59     296      0.0168
      59     297      0.0161
      59     298      0.0337
      59     299      0.0176
      59     300      0.0312
      59     301      0.0236
      59     302      0.0254
      59     303      0.0687
      59     304      0.0427
      59     305      0.0593
      59     306      0.0381
      59     307      0.0469
      59     308      0.0352
      59     309      0.0610
      59     310      0.0562
      59     311      0.0317
      59     312      0.0600
      59     313      0.0529
      59     314      0.0400
      59     315      0.0549
      59     316      0.0502
      59     317      0.0531
      59     318      0.0382
      59     319      0.0264
      59     320      0.0354
      59     321      0.0490
      59     322      0.0308
      59     323      0.0253
      59     324      0.0390
      59     325      0.0332
      59     326      0.0352
      59     327      0.0594
      59     328      0.0587
      59     329      0.0566
      59     330      0.0633
      59     331      0.0703
      59     332      0.0554
      59     333      0.0434
      60      60      0.5000
      60      61      0.2667
      60      62      0.2753
      60      63      0.0000
      60      64      0.0000
      60      65      0.0000
      60      66      0.0000
      60      67      0.0000
      60      68      0.0000
      60      69      0.0000
      60      70      0.0000
      60      71      0.0000
      60      72      0.0000
      60      73      0.0000
      60      74      0.0000
      60      75      0.0000
      60      76      0.0000
      60      77      0.0000
      60      78      0.0000
      60      79      0.0000
      60      80      0.0000
      60      81      0.0000
      60      82      0.0000
      60      83      0.0000
      60      84      0.0000
      60      85      0.0000
      60      86      0.0000
      60      87      0.0000
      60      88      0.0000
      60      89      0.0000
      60      90      0.0000
      60      91      0.0000
      60      92      0.1241
      60      93      0.1294
      60      94      0.1133
      60      95      0.0000
      60      96      0.0000
      60      97      0.0000
      60      98      0.0000
      60      99      0.1114
      60     100      0.1420
      60     101      0.1068
      60     102      0.1289
      60     103      0.1242
      60     104      0.1170
      60     105      0.1575
      60     106      0.0000
      60     107      0.0000
      60     108      0.0000
      60     109      0.0000
      60     110      0.0000
      60     111      0.0945
      60     112      0.0399
      60     113      0.0461
      60     114      0.0000
      60     115      0.0000
      60     116      0.0000
      60     117      0.0000
      60     118      0.0000
      60     119      0.0000
      60     120      0.0659
      60     121      0.0457
      60     122      0.0791
      60     123      0.0000
      60     124      0.0000
      60     125      0.2500
      60     126      0.2500
      60     127      0.2500
      60     128      0.2500
      60     129      0.0000
      60     130      0.0000
      60     131      0.0625
      60     132      0.0000
      60     133      0.0000
      60     134      0.0000
      60     135      0.0000
      60     136      0.0000
      60     137      0.0000
      60     138      0.0000
      60     139      0.0000
      60     140      0.0000
      60     141      0.0000
      60     142      0.0000
      60     143      0.0000
      60     144      0.0000
      60     145      0.0000
      60     146      0.0000
      60     147      0.0000
      60     148      0.0000
      60     149      0.0000
      60     150      0.0000
      60     151      0.0000
      60     152      0.0000
      60     153      0.0000
      60     154      0.0000
      60     155      0.0000
      60     156      0.1291
      60     157      0.0910
      60     158      0.0597
      60     159      0.0899
      60     160      0.0660
      60     161      0.0590
      60     162      0.0543
      60     163      0.0641
      60     164      0.0538
      60     165      0.0362
      60     166      0.0142
      60     167      0.0171
      60     168      0.0238
      60     169      0.0000
      60     170      0.0000
      60     171      0.0486
      60     172      0.0471
      60     173      0.0000
      60     174      0.0000
      60     175      0.0000
      60     176      0.0000
      60     177      0.0139
      60     178      0.0000
      60     179      0.0000
      60     180      0.0000
      60     181      0.0000
      60     182      0.0000
      60     183      0.0000
      60     184      0.0000
      60     185      0.0000
      60     186      0.0000
      60     187      0.0000
      60     188      0.0000
      60     189      0.0000
      60     190      0.0873
      60     191      0.0821
      60     192      0.0491
      60     193      0.0713
      60     194      0.0669
      60     195      0.0738
      60     196      0.0639
      60     197      0.0000
      60     198      0.0000
      60     199      0.0000
      60     200      0.0000
      60     201      0.0000
      60     202      0.0000
      60     203      0.0000
      60     204      0.0509
      60     205      0.1289
      60     206      0.1168
      60     207      0.1601
      60     208      0.0000
      60     209      0.0000
      60     210      0.0000
      60     211      0.0000
      60     212      0.0042
      60     213      0.0579
      60     214      0.0684
      60     215      0.0679
      60     216      0.0668
      60     217      0.0771
      60     218      0.0733
      60     219      0.0965
      60     220      0.0000
      60     221      0.0000
      60     222      0.0000
      60     223      0.0000
      60     224      0.0000
      60     225      0.0000
      60     226      0.0000
      60     227      0.0000
      60     228      0.1137
      60     229      0.0360
      60     230      0.0329
      60     231      0.0594
      60     232      0.0962
      60     233      0.1072
      60     234      0.1245
      60     235      0.0723
      60     236      0.0680
      60     237      0.0000
      60     238      0.0000
      60     239      0.0000
      60     240      0.0000
      60     241      0.0493
      60     242      0.0385
      60     243      0.0473
      60     244      0.0170
      60     245      0.0000
      60     246      0.0382
      60     247      0.0208
      60     248      0.0239
      60     249      0.0000
      60     250      0.0000
      60     251      0.0135
      60     252      0.0196
      60     253      0.0000
      60     254      0.0779
      60     255      0.0171
      60     256      0.0393
      60     257      0.0158
      60     258      0.0120
      60     259      0.0544
      60     260      0.0000
      60     261      0.0000
      60     262      0.0000
      60     263      0.0157
      60     264      0.0195
      60     265      0.0345
      60     266      0.0343
      60     267      0.0134
      60     268      0.0468
      60     269      0.0248
      60     270      0.0341
      60     271      0.0229
      60     272      0.0059
      60     273      0.0032
      60     274      0.0056
      60     275      0.0053
      60     276      0.0107
      60     277      0.0258
      60     278      0.0092
      60     279      0.0165
      60     280      0.0191
      60     281      0.0169
      60     282      0.0226
      60     283      0.0396
      60     284      0.0751
      60     285      0.0027
      60     286      0.0016
      60     287      0.0073
      60     288      0.0435
      60     289      0.0451
      60     290      0.0283
      60     291      0.0501
      60     292      0.0610
      60     293      0.0695
      60     294      0.0042
      60     295      0.0109
      60     296      0.0095
      60     297      0.0062
      60     298      0.0089
      60     299      0.0659
      60     300      0.0649
      60     301      0.0411
      60     302      0.0557
      60     303      0.0030
      60     304      0.0154
      60     305      0.0047
      60     306      0.0155
      60     307      0.0056
      60     308      0.0095
      60     309      0.0145
      60     310      0.0208
      60     311      0.0157
      60     312      0.0002
      60     313      0.0135
      60     314      0.0000
      60     315      0.0000
      60     316      0.0000
      60     317      0.0000
      60     318      0.0497
      60     319      0.0373
      60     320      0.0459
      60     321      0.0032
      60     322      0.0052
      60     323      0.0001
      60     324      0.0019
      60     325      0.0459
      60     326      0.0491
      60     327      0.0241
      60     328      0.0157
      60     329      0.0000
      60     330      0.0000
      60     331      0.0000
      60     332      0.0000
      60     333      0.0461
      61      61      0.5000
      61      62      0.2414
      61      63      0.0000
      61      64      0.0000
      61      65      0.0000
      61      66      0.0000
      61      67      0.0000
      61      68      0.0000
      61      69      0.0000
      61      70      0.0000
      61      71      0.0000
      61      72      0.0000
      61      73      0.0000
      61      74      0.0000
      61      75      0.0000
      61      76      0.0000
      61      77      0.0000
      61      78      0.0000
      61      79      0.0000
      61      80      0.0000
      61      81      0.0000
      61      82      0.0000
      61      83      0.0000
      61      84      0.0000
      61      85      0.0000
      61      86      0.0000
      61      87      0.0000
      61      88      0.0000
      61      89      0.0000
      61      90      0.0000
      61      91      0.0000
      61      92      0.1141
      61      93      0.1259
      61      94      0.1577
      61      95      0.0000
      61      96      0.0000
      61      97      0.0000
      61      98      0.0000
      61      99      0.1294
      61     100      0.1565
      61     101      0.1109
      61     102      0.1424
      61     103      0.1182
      61     104      0.0990
      61     105      0.1617
      61     106      0.0000
      61     107      0.0000
      61     108      0.0000
      61     109      0.0000
      61     110      0.0000
      61     111      0.1001
      61     112      0.0631
      61     113      0.0615
      61     114      0.0000
      61     115      0.0000
      61     116      0.0000
      61     117      0.0000
      61     118      0.0000
      61     119      0.0000
      61     120      0.0582
      61     121      0.0347
      61     122      0.0787
      61     123      0.0000
      61     124      0.0000
      61     125      0.1588
      61     126      0.1373
      61     127      0.1200
      61     128      0.1157
      61     129      0.0000
      61     130      0.0000
      61     131      0.0837
      61     132      0.0000
      61     133      0.0000
      61     134      0.0000
      61     135      0.0000
      61     136      0.0000
      61     137      0.0000
      61     138      0.0000
      61     139      0.0000
      61     140      0.0000
      61     141      0.0000
      61     142      0.0000
      61     143      0.0000
      61     144      0.0000
      61     145      0.0000
      61     146      0.0000
      61     147      0.0000
      61     148      0.0000
      61     149      0.0000
      61     150      0.0000
      61     151      0.0000
      61     152      0.0000
      61     153      0.0000
      61     154      0.0000
      61     155      0.0000
      61     156      0.0802
      61     157      0.0831
      61     158      0.0785
      61     159      0.0888
      61     160      0.0765
      61     161      0.0775
      61     162      0.0737
      61     163      0.0897
      61     164      0.0603
      61     165      0.0494
      61     166      0.0286
      61     167      0.0281
      61     168      0.0256
      61     169      0.0000
      61     170      0.0000
      61     171      0.0367
      61     172      0.0526
      61     173      0.0000
      61     174      0.0000
      61     175      0.0000
      61     176      0.0000
      61     177      0.0206
      61     178      0.0000
      61     179      0.0000
      61     180      0.0000
      61     181      0.0000
      61     182      0.0000
      61     183      0.0000
      61     184      0.0000
      61     185      0.0000
      61     186      0.0000
      61     187      0.0000
      61     188      0.0000
      61     189      0.0000
      61     190      0.1119
      61     191      0.0945
      61     192      0.0546
      61     193      0.0651
      61     194      0.0774
      61     195      0.0669
      61     196      0.0918
      61     197      0.0000
      61     198      0.0000
      61     199      0.0000
      61     200      0.0000
      61     201      0.0000
      61     202      0.0000
      61     203      0.0000
      61     204      0.0689
      61     205      0.0926
      61     206      0.0742
      61     207      0.0980
      61     208      0.0000
      61     209      0.0000
      61     210      0.0000
      61     211      0.0000
      61     212      0.0073
      61     213      0.0489
      61     214      0.0686
      61     215      0.0524
      61     216      0.0671
      61     217      0.0972
      61     218      0.1076
      61     219      0.1180
      61     220      0.0000
      61     221      0.0000
      61     222      0.0000
      61     223      0.0000
      61     224      0.0000
      61     225      0.0000
      61     226      0.0000
      61     227      0.0000
      61     228      0.0872
      61     229      0.0323
      61     230      0.0306
      61     231      0.0379
      61     232      0.0936
      61     233      0.0842
      61     234      0.0904
      61     235      0.0499
      61     236      0.0582
      61     237      0.0000
      61     238      0.0000
      61     239      0.0000
      61     240      0.0000
      61     241      0.0499
      61     242      0.0465
      61     243      0.0380
      61     244      0.0336
      61     245      0.0000
      61     246      0.0547
      61     247      0.0191
      61     248      0.0145
      61     249      0.0000
      61     250      0.0000
      61     251      0.0133
      61     252      0.0199
      61     253      0.0000
      61     254      0.0511
      61     255      0.0338
      61     256      0.0469
      61     257      0.0288
      61     258      0.0083
      61     259      0.0602
      61     260      0.0000
      61     261      0.0000
      61     262      0.0000
      61     263      0.0231
      61     264      0.0179
      61     265      0.0415
      61     266      0.0307
      61     267      0.0240
      61     268      0.0556
      61     269      0.0143
      61     270      0.0245
      61     271      0.0185
      61     272      0.0075
      61     273      0.0128
      61     274      0.0082
      61     275      0.0091
      61     276      0.0090
      61     277      0.0301
      61     278      0.0131
      61     279      0.0288
      61     280      0.0097
      61     281      0.0160
      61     282      0.0260
      61     283      0.0388
      61     284      0.0578
      61     285      0.0089
      61     286      0.0022
      61     287      0.0103
      61     288      0.0417
      61     289      0.0403
      61     290      0.0444
      61     291      0.0431
      61     292      0.0544
      61     293      0.0432
      61     294      0.0073
      61     295      0.0105
      61     296      0.0119
      61     297      0.0073
      61     298      0.0084
      61     299      0.0382
      61     300      0.0366
      61     301      0.0336
      61     302      0.0426
      61     303      0.0068
      61     304      0.0156
      61     305      0.0064
      61     306      0.0192
      61     307      0.0076
      61     308      0.0142
      61     309      0.0140
      61     310      0.0198
      61     311      0.0240
      61     312      0.0040
      61     313      0.0208
      61     314      0.0000
      61     315      0.0000
      61     316      0.0000
      61     317      0.0000
      61     318      0.0553
      61     319      0.0450
      61     320      0.0499
      61     321      0.0032
      61     322      0.0064
      61     323      0.0038
      61     324      0.0040
      61     325      0.0403
      61     326      0.0403
      61     327      0.0314
      61     328      0.0158
      61     329      0.0000
      61     330      0.0000
      61     331      0.0000
      61     332      0.0000
      61     333      0.0570
      62      62      0.5000
      62      63      0.0000
      62      64      0.0000
      62      65      0.0000
      62      66      0.0000
      62      67      0.0000
      62      68      0.0000
      62      69      0.0000
      62      70      0.0000
      62      71      0.0000
      62      72      0.0000
      62      73      0.0000
      62      74      0.0000
      62      75      0.0000
      62      76      0.0000
      62      77      0.0000
      62      78      0.0000
      62      79      0.0000
      62      80      0.0000
      62      81      0.0000
      62      82      0.0000
      62      83      0.0000
      62      84      0.0000
      62      85      0.0000
      62      86      0.0000
      62      87      0.0000
      62      88      0.0000
      62      89      0.0000
      62      90      0.0000
      62      91      0.0000
      62      92      0.1466
      62      93      0.0816
      62      94      0.1001
      62      95      0.0000
      62      96      0.0000
      62      97      0.0000
      62      98      0.0000
      62      99      0.1476
      62     100      0.1695
      62     101      0.1211
      62     102      0.1420
      62     103      0.1557
      62     104      0.1510
      62     105      0.1813
      62     106      0.0000
      62     107      0.0000
      62     108      0.0000
      62     109      0.0000
      62     110      0.0000
      62     111      0.0959
      62     112      0.0567
      62     113      0.0768
      62     114      0.0000
      62     115      0.0000
      62     116      0.0000
      62     117      0.0000
      62     118      0.0000
      62     119      0.0000
      62     120      0.0581
      62     121      0.0316
      62     122      0.0793
      62     123      0.0000
      62     124      0.0000
      62     125      0.1412
      62     126      0.1285
      62     127      0.1406
      62     128      0.1477
      62     129      0.0000
      62     130      0.0000
      62     131      0.0428
      62     132      0.0000
      62     133      0.0000
      62     134      0.0000
      62     135      0.0000
      62     136      0.0000
      62     137      0.0000
      62     138      0.0000
      62     139      0.0000
      62     140      0.0000
      62     141      0.0000
      62     142      0.0000
      62     143      0.0000
      62     144      0.0000
      62     145      0.0000
      62     146      0.0000
      62     147      0.0000
      62     148      0.0000
      62     149      0.0000
      62     150      0.0000
      62     151      0.0000
      62     152      0.0000
      62     153      0.0000
      62     154      0.0000
      62     155      0.0000
      62     156      0.0763
      62     157      0.0962
      62     158      0.0879
      62     159      0.0840
      62     160      0.0862
      62     161      0.0712
      62     162      0.0819
      62     163      0.1062
      62     164      0.0740
      62     165      0.0172
      62     166      0.0187
      62     167      0.0289
      62     168      0.0302
      62     169      0.0000
      62     170      0.0000
      62     171      0.0390
      62     172      0.0435
      62     173      0.0000
      62     174      0.0000
      62     175      0.0000
      62     176      0.0000
      62     177      0.0213
      62     178      0.0000
      62     179      0.0000
      62     180      0.0000
      62     181      0.0000
      62     182      0.0000
      62     183      0.0000
      62     184      0.0000
      62     185      0.0000
      62     186      0.0000
      62     187      0.0000
      62     188      0.0000
      62     189      0.0000
      62     190      0.1345
      62     191      0.1254
      62     192      0.0578
      62     193      0.0718
      62     194      0.0794
      62     195      0.0679
      62     196      0.0897
      62     197      0.0000
      62     198      0.0000
      62     199      0.0000
      62     200      0.0000
      62     201      0.0000
      62     202      0.0000
      62     203      0.0000
      62     204      0.0835
      62     205      0.0596
      62     206      0.0628
      62     207      0.0790
      62     208      0.0000
      62     209      0.0000
      62     210      0.0000
      62     211      0.0000
      62     212      0.0124
      62     213      0.0601
      62     214      0.0918
      62     215      0.0662
      62     216      0.0679
      62     217      0.1124
      62     218      0.1216
      62     219      0.1399
      62     220      0.0000
      62     221      0.0000
      62     222      0.0000
      62     223      0.0000
      62     224      0.0000
      62     225      0.0000
      62     226      0.0000
      62     227      0.0000
      62     228      0.0850
      62     229      0.0117
      62     230      0.0120
      62     231      0.0328
      62     232      0.0667
      62     233      0.0888
      62     234      0.0794
      62     235      0.0397
      62     236      0.0507
      62     237      0.0000
      62     238      0.0000
      62     239      0.0000
      62     240      0.0000
      62     241      0.0607
      62     242      0.0384
      62     243      0.0445
      62     244      0.0230
      62     245      0.0000
      62     246      0.0588
      62     247      0.0177
      62     248      0.0197
      62     249      0.0000
      62     250      0.0000
      62     251      0.0177
      62     252      0.0175
      62     253      0.0000
      62     254      0.0541
      62     255      0.0398
      62     256      0.0524
      62     257      0.0275
      62     258      0.0191
      62     259      0.0743
      62     260      0.0000
      62     261      0.0000
      62     262      0.0000
      62     263      0.0173
      62     264      0.0152
      62     265      0.0338
      62     266      0.0314
      62     267      0.0100
      62     268      0.0687
      62     269      0.0230
      62     270      0.0325
      62     271      0.0210
      62     272      0.0106
      62     273      0.0135
      62     274      0.0060
      62     275      0.0108
      62     276      0.0117
      62     277      0.0252
      62     278      0.0266
      62     279      0.0377
      62     280      0.0077
      62     281      0.0196
      62     282      0.0300
      62     283      0.0332
      62     284      0.0491
      62     285      0.0076
      62     286      0.0046
      62     287      0.0110
      62     288      0.0312
      62     289      0.0326
      62     290      0.0514
      62     291      0.0576
      62     292      0.0376
      62     293      0.0541
      62     294      0.0107
      62     295      0.0147
      62     296      0.0154
      62     297      0.0069
      62     298      0.0119
      62     299      0.0546
      62     300      0.0503
      62     301      0.0417
      62     302      0.0438
      62     303      0.0027
      62     304      0.0156
      62     305      0.0067
      62     306      0.0153
      62     307      0.0063
      62     308      0.0094
      62     309      0.0089
      62     310      0.0076
      62     311      0.0240
      62     312      0.0025
      62     313      0.0154
      62     314      0.0000
      62     315      0.0000
      62     316      0.0000
      62     317      0.0000
      62     318      0.0747
      62     319      0.0465
      62     320      0.0480
      62     321      0.0022
      62     322      0.0090
      62     323      0.0038
      62     324      0.0066
      62     325      0.0290
      62     326      0.0183
      62     327      0.0465
      62     328      0.0213
      62     329      0.0000
      62     330      0.0000
      62     331      0.0000
      62     332      0.0000
      62     333      0.0727
      63      63      0.5000
      63      64      0.2796
      63      65      0.0000
      63      66      0.0000
      63      67      0.0000
      63      68      0.0000
      63      69      0.0000
      63      70      0.0000
      63      71      0.0000
      63      72      0.0000
      63      73      0.0000
      63      74      0.0000
      63      75      0.0000
      63      76      0.0000
      63      77      0.0000
      63      78      0.0000
      63      79      0.0000
      63      80      0.0000
      63      81      0.0000
      63      82      0.0000
      63      83      0.0000
      63      84      0.0000
      63      85      0.0000
      63      86      0.0000
      63      87      0.0000
      63      88      0.0000
      63      89      0.0000
      63      90      0.0000
      63      91      0.0000
      63      92      0.0000
      63      93      0.0000
      63      94      0.0000
      63      95      0.0000
      63      96      0.0000
      63      97      0.0000
      63      98      0.0000
      63      99      0.0000
      63     100      0.0000
      63     101      0.0000
      63     102      0.0000
      63     103      0.0000
      63     104      0.0000
      63     105      0.0000
      63     106      0.0000
      63     107      0.0000
      63     108      0.0000
      63     109      0.0000
      63     110      0.0000
      63     111      0.0000
      63     112      0.0000
      63     113      0.0000
      63     114      0.0000
      63     115      0.0000
      63     116      0.0000
      63     117      0.0000
      63     118      0.0000
      63     119      0.0000
      63     120      0.0000
      63     121      0.0000
      63     122      0.0000
      63     123      0.0000
      63     124      0.0000
      63     125      0.0000
      63     126      0.0000
      63     127      0.0000
      63     128      0.0000
      63     129      0.0000
      63     130      0.0000
      63     131      0.0000
      63     132      0.0000
      63     133      0.0000
      63     134      0.0000
      63     135      0.0000
      63     136      0.0000
      63     137      0.0000
      63     138      0.0000
      63     139      0.0000
      63     140      0.0000
      63     141      0.0000
      63     142      0.0000
      63     143      0.0000
      63     144      0.0000
      63     145      0.0000
      63     146      0.0000
      63     147      0.0000
      63     148      0.0000
      63     149      0.0000
      63     150      0.0000
      63     151      0.0000
      63     152      0.0000
      63     153      0.0000
      63     154      0.0000
      63     155      0.0000
      63     156      0.0000
      63     157      0.0000
      63     158      0.0000
      63     159      0.0000
      63     160      0.0000
      63     161      0.0000
      63     162      0.0000
      63     163      0.0000
      63     164      0.0000
      63     165      0.0000
      63     166      0.0000
      63     167      0.0000
      63     168      0.0000
      63     169      0.0000
      63     170      0.0000
      63     171      0.0000
      63     172      0.0000
      63     173      0.0000
      63     174      0.0000
      63     175      0.0000
      63     176      0.0000
      63     177      0.0000
      63     178      0.0000
      63     179      0.0000
      63     180      0.0000
      63     181      0.0000
      63     182      0.0000
      63     183      0.0000
      63     184      0.0000
      63     185      0.0000
      63     186      0.0000
      63     187      0.0000
      63     188      0.0000
      63     189      0.0000
      63     190      0.0000
      63     191      0.0000
      63     192      0.0000
      63     193      0.0000
      63     194      0.0000
      63     195      0.0000
      63     196      0.0000
      63     197      0.0000
      63     198      0.0000
      63     199      0.0000
      63     200      0.0000
      63     201      0.0000
      63     202      0.0000
      63     203      0.0000
      63     204      0.0000
      63     205      0.0000
      63     206      0.0000
      63     207      0.0000
      63     208      0.0000
      63     209      0.0000
      63     210      0.0000
      63     211      0.0000
      63     212      0.0000
      63     213      0.0000
      63     214      0.0000
      63     215      0.0000
      63     216      0.0000
      63     217      0.0000
      63     218      0.0000
      63     219      0.0000
      63     220      0.0000
      63     221      0.0000
      63     222      0.0000
      63     223      0.0000
      63     224      0.0000
      63     225      0.0000
      63     226      0.0000
      63     227      0.0000
      63     228      0.0000
      63     229      0.0000
      63     230      0.0000
      63     231      0.0000
      63     232      0.0000
      63     233      0.0000
      63     234      0.0000
      63     235      0.0000
      63     236      0.0000
      63     237      0.0000
      63     238      0.0000
      63     239      0.0000
      63     240      0.0000
      63     241      0.0000
      63     242      0.0000
      63     243      0.0000
      63     244      0.0000
      63     245      0.0000
      63     246      0.0000
      63     247      0.0000
      63     248      0.0000
      63     249      0.0000
      63     250      0.0000
      63     251      0.0000
      63     252      0.0000
      63     253      0.0000
      63     254      0.0000
      63     255      0.0000
      63     256      0.0000
      63     257      0.0000
      63     258      0.0000
      63     259      0.0000
      63     260      0.0000
      63     261      0.0000
      63     262      0.0000
      63     263      0.0000
      63     264      0.0000
      63     265      0.0000
      63     266      0.0000
      63     267      0.0000
      63     268      0.0000
      63     269      0.0000
      63     270      0.0000
      63     271      0.0000
      63     272      0.0000
      63     273      0.0000
      63     274      0.0000
      63     275      0.0000
      63     276      0.0000
      63     277      0.0000
      63     278      0.0000
      63     279      0.0000
      63     280      0.0000
      63     281      0.0000
      63     282      0.0000
      63     283      0.0000
      63     284      0.0000
      63     285      0.0000
      63     286      0.0000
      63     287      0.0000
      63     288      0.0000
      63     289      0.0000
      63     290      0.0000
      63     291      0.0000
      63     292      0.0000
      63     293      0.0000
      63     294      0.0000
      63     295      0.0000
      63     296      0.0000
      63     297      0.0000
      63     298      0.0000
      63     299      0.0000
      63     300      0.0000
      63     301      0.0000
      63     302      0.0000
      63     303      0.0000
      63     304      0.0000
      63     305      0.0000
      63     306      0.0000
      63     307      0.0000
      63     308      0.0000
      63     309      0.0000
      63     310      0.0000
      63     311      0.0000
      63     312      0.0000
      63     313      0.0000
      63     314      0.0000
      63     315      0.0000
      63     316      0.0000
      63     317      0.0000
      63     318      0.0000
      63     319      0.0000
      63     320      0.0000
      63     321      0.0000
      63     322      0.0000
      63     323      0.0000
      63     324      0.0000
      63     325      0.0000
      63     326      0.0000
      63     327      0.0000
      63     328      0.0000
      63     329      0.0000
      63     330      0.0000
      63     331      0.0000
      63     332      0.0000
      63     333      0.0000
      64      64      0.5000
      64      65      0.0000
      64      66      0.0000
      64      67      0.0000
      64      68      0.0000
      64      69      0.0000
      64      70      0.0000
      64      71      0.0000
      64      72      0.0000
      64      73      0.0000
      64      74      0.0000
      64      75      0.0000
      64      76      0.0000
      64      77      0.0000
      64      78      0.0000
      64      79      0.0000
      64      80      0.0000
      64      81      0.0000
      64      82      0.0000
      64      83      0.0000
      64      84      0.0000
      64      85      0.0000
      64      86      0.0000
      64      87      0.0000
      64      88      0.0000
      64      89      0.0000
      64      90      0.0000
      64      91      0.0000
      64      92      0.0000
      64      93      0.0000
      64      94      0.0000
      64      95      0.0000
      64      96      0.0000
      64      97      0.0000
      64      98      0.0000
      64      99      0.0000
      64     100      0.0000
      64     101      0.0000
      64     102      0.0000
      64     103      0.0000
      64     104      0.0000
      64     105      0.0000
      64     106      0.0000
      64     107      0.0000
      64     108      0.0000
      64     109      0.0000
      64     110      0.0000
      64     111      0.0000
      64     112      0.0000
      64     113      0.0000
      64     114      0.0000
      64     115      0.0000
      64     116      0.0000
      64     117      0.0000
      64     118      0.0000
      64     119      0.0000
      64     120      0.0000
      64     121      0.0000
      64     122      0.0000
      64     123      0.0000
      64     124      0.0000
      64     125      0.0000
      64     126      0.0000
      64     127      0.0000
      64     128      0.0000
      64     129      0.0000
      64     130      0.0000
      64     131      0.0000
      64     132      0.0000
      64     133      0.0000
      64     134      0.0000
      64     135      0.0000
      64     136      0.0000
      64     137      0.0000
      64     138      0.0000
      64     139      0.0000
      64     140      0.0000
      64     141      0.0000
      64     142      0.0000
      64     143      0.0000
      64     144      0.0000
      64     145      0.0000
      64     146      0.0000
      64     147      0.0000
      64     148      0.0000
      64     149      0.0000
      64     150      0.0000
      64     151      0.0000
      64     152      0.0000
      64     153      0.0000
      64     154      0.0000
      64     155      0.0000
      64     156      0.0000
      64     157      0.0000
      64     158      0.0000
      64     159      0.0000
      64     160      0.0000
      64     161      0.0000
      64     162      0.0000
      64     163      0.0000
      64     164      0.0000
      64     165      0.0000
      64     166      0.0000
      64     167      0.0000
      64     168      0.0000
      64     169      0.0000
      64     170      0.0000
      64     171      0.0000
      64     172      0.0000
      64     173      0.0000
      64     174      0.0000
      64     175      0.0000
      64     176      0.0000
      64     177      0.0000
      64     178      0.0000
      64     179      0.0000
      64     180      0.0000
      64     181      0.0000
      64     182      0.0000
      64     183      0.0000
      64     184      0.0000
      64     185      0.0000
      64     186      0.0000
      64     187      0.0000
      64     188      0.0000
      64     189      0.0000
      64     190      0.0000
      64     191      0.0000
      64     192      0.0000
      64     193      0.0000
      64     194      0.0000
      64     195      0.0000
      64     196      0.0000
      64     197      0.0000
      64     198      0.0000
      64     199      0.0000
      64     200      0.0000
      64     201      0.0000
      64     202      0.0000
      64     203      0.0000
      64     204      0.0000
      64     205      0.0000
      64     206      0.0000
      64     207      0.0000
      64     208      0.0000
      64     209      0.0000
      64     210      0.0000
      64     211      0.0000
      64     212      0.0000
      64     213      0.0000
      64     214      0.0000
      64     215      0.0000
      64     216      0.0000
      64     217      0.0000
      64     218      0.0000
      64     219      0.0000
      64     220      0.0000
      64     221      0.0000
      64     222      0.0000
      64     223      0.0000
      64     224      0.0000
      64     225      0.0000
      64     226      0.0000
      64     227      0.0000
      64     228      0.0000
      64     229      0.0000
      64     230      0.0000
      64     231      0.0000
      64     232      0.0000
      64     233      0.0000
      64     234      0.0000
      64     235      0.0000
      64     236      0.0000
      64     237      0.0000
      64     238      0.0000
      64     239      0.0000
      64     240      0.0000
      64     241      0.0000
      64     242      0.0000
      64     243      0.0000
      64     244      0.0000
      64     245      0.0000
      64     246      0.0000
      64     247      0.0000
      64     248      0.0000
      64     249      0.0000
      64     250      0.0000
      64     251      0.0000
      64     252      0.0000
      64     253      0.0000
      64     254      0.0000
      64     255      0.0000
      64     256      0.0000
      64     257      0.0000
      64     258      0.0000
      64     259      0.0000
      64     260      0.0000
      64     261      0.0000
      64     262      0.0000
      64     263      0.0000
      64     264      0.0000
      64     265      0.0000
      64     266      0.0000
      64     267      0.0000
      64     268      0.0000
      64     269      0.0000
      64     270      0.0000
      64     271      0.0000
      64     272      0.0000
      64     273      0.0000
      64     274      0.0000
      64     275      0.0000
      64     276      0.0000
      64     277      0.0000
      64     278      0.0000
      64     279      0.0000
      64     280      0.0000
      64     281      0.0000
      64     282      0.0000
      64     283      0.0000
      64     284      0.0000
      64     285      0.0000
      64     286      0.0000
      64     287      0.0000
      64     288      0.0000
      64     289      0.0000
      64     290      0.0000
      64     291      0.0000
      64     292      0.0000
      64     293      0.0000
      64     294      0.0000
      64     295      0.0000
      64     296      0.0000
      64     297      0.0000
      64     298      0.0000
      64     299      0.0000
      64     300      0.0000
      64     301      0.0000
      64     302      0.0000
      64     303      0.0000
      64     304      0.0000
      64     305      0.0000
      64     306      0.0000
      64     307      0.0000
      64     308      0.0000
      64     309      0.0000
      64     310      0.0000
      64     311      0.0000
      64     312      0.0000
      64     313      0.0000
      64     314      0.0000
      64     315      0.0000
      64     316      0.0000
      64     317      0.0000
      64     318      0.0000
      64     319      0.0000
      64     320      0.0000
      64     321      0.0000
      64     322      0.0000
      64     323      0.0000
      64     324      0.0000
      64     325      0.0000
      64     326      0.0000
      64     327      0.0000
      64     328      0.0000
      64     329      0.0000
      64     330      0.0000
      64     331      0.0000
      64     332      0.0000
      64     333      0.0000
      65      65      0.5000
      65      66      0.2764
      65      67      0.2442
      65      68      0.1101
      65      69      0.1228
      65      70      0.0000
      65      71      0.0000
      65      72      0.0000
      65      73      0.0000
      65      74      0.0000
      65      75      0.0000
      65      76      0.0000
      65      77      0.0000
      65      78      0.0000
      65      79      0.0000
      65      80      0.0000
      65      81      0.0000
      65      82      0.0000
      65      83      0.0000
      65      84      0.0000
      65      85      0.1525
      65      86      0.1179
      65      87      0.1514
      65      88      0.0000
      65      89      0.0000
      65      90      0.0000
      65      91      0.1134
      65      92      0.0000
      65      93      0.0000
      65      94      0.0000
      65      95      0.0000
      65      96      0.0000
      65      97      0.0000
      65      98      0.0000
      65      99      0.0000
      65     100      0.0000
      65     101      0.0000
      65     102      0.0000
      65     103      0.0000
      65     104      0.0000
      65     105      0.0000
      65     106      0.1145
      65     107      0.1314
      65     108      0.0777
      65     109      0.0646
      65     110      0.0570
      65     111      0.2500
      65     112      0.2500
      65     113      0.2500
      65     114      0.0795
      65     115      0.0000
      65     116      0.0000
      65     117      0.0000
      65     118      0.0000
      65     119      0.0000
      65     120      0.2500
      65     121      0.2500
      65     122      0.2500
      65     123      0.0000
      65     124      0.0000
      65     125      0.0000
      65     126      0.0000
      65     127      0.0000
      65     128      0.0000
      65     129      0.0500
      65     130      0.1040
      65     131      0.0000
      65     132      0.0000
      65     133      0.0000
      65     134      0.0000
      65     135      0.0000
      65     136      0.0000
      65     137      0.0658
      65     138      0.0464
      65     139      0.0501
      65     140      0.0841
      65     141      0.0928
      65     142      0.0000
      65     143      0.0000
      65     144      0.0000
      65     145      0.0626
      65     146      0.0000
      65     147      0.0523
      65     148      0.2500
      65     149      0.1320
      65     150      0.1848
      65     151      0.1197
      65     152      0.1508
      65     153      0.1345
      65     154      0.0000
      65     155      0.0000
      65     156      0.0754
      65     157      0.0520
      65     158      0.0242
      65     159      0.0709
      65     160      0.0367
      65     161      0.0316
      65     162      0.0326
      65     163      0.0000
      65     164      0.0000
      65     165      0.0000
      65     166      0.1172
      65     167      0.0856
      65     168      0.1122
      65     169      0.0867
      65     170      0.1292
      65     171      0.1435
      65     172      0.0994
      65     173      0.0000
      65     174      0.0000
      65     175      0.0000
      65     176      0.0000
      65     177      0.1344
      65     178      0.0000
      65     179      0.0000
      65     180      0.0282
      65     181      0.0310
      65     182      0.0316
      65     183      0.0315
      65     184      0.0404
      65     185      0.1621
      65     186      0.1394
      65     187      0.1600
      65     188      0.1565
      65     189      0.1195
      65     190      0.1088
      65     191      0.1746
      65     192      0.0330
      65     193      0.0202
      65     194      0.0312
      65     195      0.0000
      65     196      0.0000
      65     197      0.0406
      65     198      0.0317
      65     199      0.0985
      65     200      0.1008
      65     201      0.0286
      65     202      0.0196
      65     203      0.0959
      65     204      0.0000
      65     205      0.0000
      65     206      0.0000
      65     207      0.0000
      65     208      0.0000
      65     209      0.0000
      65     210      0.0000
      65     211      0.0000
      65     212      0.0671
      65     213      0.0998
      65     214      0.0747
      65     215      0.0648
      65     216      0.0782
      65     217      0.0827
      65     218      0.0922
      65     219      0.0644
      65     220      0.0143
      65     221      0.0080
      65     222      0.0049
      65     223      0.1363
      65     224      0.1680
      65     225      0.1331
      65     226      0.1152
      65     227      0.1313
      65     228      0.0427
      65     229      0.0132
      65     230      0.0213
      65     231      0.0182
      65     232      0.0151
      65     233      0.0128
      65     234      0.0104
      65     235      0.0230
      65     236      0.0295
      65     237      0.0955
      65     238      0.1077
      65     239      0.1275
      65     240      0.0988
      65     241      0.0862
      65     242      0.1101
      65     243      0.0937
      65     244      0.0000
      65     245      0.1127
      65     246      0.0711
      65     247      0.0608
      65     248      0.0786
      65     249      0.0248
      65     250      0.0090
      65     251      0.0735
      65     252      0.0453
      65     253      0.0095
      65     254      0.0571
      65     255      0.0559
      65     256      0.0592
      65     257      0.0713
      65     258      0.0267
      65     259      0.0536
      65     260      0.0272
      65     261      0.0263
      65     262      0.0185
      65     263      0.0621
      65     264      0.0687
      65     265      0.0604
      65     266      0.0614
      65     267      0.0120
      65     268      0.0709
      65     269      0.0776
      65     270      0.0817
      65     271      0.0799
      65     272      0.0922
      65     273      0.0964
      65     274      0.0535
      65     275      0.0316
      65     276      0.0558
      65     277      0.0725
      65     278      0.0673
      65     279      0.0699
      65     280      0.0696
      65     281      0.0891
      65     282      0.0849
      65     283      0.0350
      65     284      0.0299
      65     285      0.0895
      65     286      0.1056
      65     287      0.0826
      65     288      0.0129
      65     289      0.0103
      65     290      0.0824
      65     291      0.0877
      65     292      0.0619
      65     293      0.0571
      65     294      0.1016
      65     295      0.0873
      65     296      0.1050
      65     297      0.0867
      65     298      0.0804
      65     299      0.0116
      65     300      0.0103
      65     301      0.0149
      65     302      0.0082
      65     303      0.0884
      65     304      0.0785
      65     305      0.0709
      65     306      0.0939
      65     307      0.0950
      65     308      0.1022
      65     309      0.0391
      65     310      0.0572
      65     311      0.0683
      65     312      0.0395
      65     313      0.0428
      65     314      0.0784
      65     315      0.0823
      65     316      0.0527
      65     317      0.0500
      65     318      0.0325
      65     319      0.0657
      65     320      0.0536
      65     321      0.0824
      65     322      0.0755
      65     323      0.0817
      65     324      0.0783
      65     325      0.0295
      65     326      0.0111
      65     327      0.0352
      65     328      0.0438
      65     329      0.0759
      65     330      0.0066
      65     331      0.0060
      65     332      0.0091
      65     333      0.0707
      66      66      0.5000
      66      67      0.2810
      66      68      0.0833
      66      69      0.1326
      66      70      0.0000
      66      71      0.0000
      66      72      0.0000
      66      73      0.0000
      66      74      0.0000
      66      75      0.0000
      66      76      0.0000
      66      77      0.0000
      66      78      0.0000
      66      79      0.0000
      66      80      0.0000
      66      81      0.0000
      66      82      0.0000
      66      83      0.0000
      66      84      0.0000
      66      85      0.1181
      66      86      0.1379
      66      87      0.0847
      66      88      0.0000
      66      89      0.0000
      66      90      0.0000
      66      91      0.1338
      66      92      0.0000
      66      93      0.0000
      66      94      0.0000
      66      95      0.0000
      66      96      0.0000
      66      97      0.0000
      66      98      0.0000
      66      99      0.0000
      66     100      0.0000
      66     101      0.0000
      66     102      0.0000
      66     103      0.0000
      66     104      0.0000
      66     105      0.0000
      66     106      0.0801
      66     107      0.1033
      66     108      0.0468
      66     109      0.0612
      66     110      0.0396
      66     111      0.1328
      66     112      0.1460
      66     113      0.1274
      66     114      0.0357
      66     115      0.0000
      66     116      0.0000
      66     117      0.0000
      66     118      0.0000
      66     119      0.0000
      66     120      0.1460
      66     121      0.1420
      66     122      0.1231
      66     123      0.0000
      66     124      0.0000
      66     125      0.0000
      66     126      0.0000
      66     127      0.0000
      66     128      0.0000
      66     129      0.0384
      66     130      0.0720
      66     131      0.0000
      66     132      0.0000
      66     133      0.0000
      66     134      0.0000
      66     135      0.0000
      66     136      0.0000
      66     137      0.0662
      66     138      0.0703
      66     139      0.0802
      66     140      0.0788
      66     141      0.0947
      66     142      0.0000
      66     143      0.0000
      66     144      0.0000
      66     145      0.0487
      66     146      0.0000
      66     147      0.0848
      66     148      0.1392
      66     149      0.0916
      66     150      0.1443
      66     151      0.1128
      66     152      0.1101
      66     153      0.1033
      66     154      0.0000
      66     155      0.0000
      66     156      0.0565
      66     157      0.0488
      66     158      0.0390
      66     159      0.0488
      66     160      0.0347
      66     161      0.0160
      66     162      0.0256
      66     163      0.0000
      66     164      0.0000
      66     165      0.0000
      66     166      0.0544
      66     167      0.0432
      66     168      0.0551
      66     169      0.0491
      66     170      0.0670
      66     171      0.0751
      66     172      0.0443
      66     173      0.0000
      66     174      0.0000
      66     175      0.0000
      66     176      0.0000
      66     177      0.0804
      66     178      0.0000
      66     179      0.0000
      66     180      0.0503
      66     181      0.0589
      66     182      0.0475
      66     183      0.0472
      66     184      0.0390
      66     185      0.1259
      66     186      0.1130
      66     187      0.1169
      66     188      0.1244
      66     189      0.1135
      66     190      0.0515
      66     191      0.0785
      66     192      0.0371
      66     193      0.0148
      66     194      0.0367
      66     195      0.0000
      66     196      0.0000
      66     197      0.0307
      66     198      0.0228
      66     199      0.0901
      66     200      0.0810
      66     201      0.0203
      66     202      0.0147
      66     203      0.0872
      66     204      0.0000
      66     205      0.0000
      66     206      0.0000
      66     207      0.0000
      66     208      0.0000
      66     209      0.0000
      66     210      0.0000
      66     211      0.0000
      66     212      0.0287
      66     213      0.0465
      66     214      0.0456
      66     215      0.0281
      66     216      0.0475
      66     217      0.0454
      66     218      0.0518
      66     219      0.0320
      66     220      0.0081
      66     221      0.0103
      66     222      0.0050
      66     223      0.0840
      66     224      0.0956
      66     225      0.1002
      66     226      0.0811
      66     227      0.1037
      66     228      0.0379
      66     229      0.0143
      66     230      0.0330
      66     231      0.0381
      66     232      0.0127
      66     233      0.0234
      66     234      0.0084
      66     235      0.0354
      66     236      0.0235
      66     237      0.0682
      66     238      0.0762
      66     239      0.1013
      66     240      0.0675
      66     241      0.0592
      66     242      0.1001
      66     243      0.0808
      66     244      0.0000
      66     245      0.0838
      66     246      0.0314
      66     247      0.0473
      66     248      0.0740
      66     249      0.0403
      66     250      0.0346
      66     251      0.0341
      66     252      0.0273
      66     253      0.0186
      66     254      0.0518
      66     255      0.0423
      66     256      0.0572
      66     257      0.0500
      66     258      0.0183
      66     259      0.0397
      66     260      0.0211
      66     261      0.0332
      66     262      0.0292
      66     263      0.0326
      66     264      0.0347
      66     265      0.0374
      66     266      0.0418
      66     267      0.0083
      66     268      0.0309
      66     269      0.0657
      66     270      0.0701
      66     271      0.0653
      66     272      0.0814
      66     273      0.0643
      66     274      0.0405
      66     275      0.0307
      66     276      0.0374
      66     277      0.0607
      66     278      0.0668
      66     279      0.0636
      66     280      0.0471
      66     281      0.0612
      66     282      0.0590
      66     283      0.0246
      66     284      0.0267
      66     285      0.0658
      66     286      0.0664
      66     287      0.0594
      66     288      0.0314
      66     289      0.0161
      66     290      0.0523
      66     291      0.0510
      66     292      0.0373
      66     293      0.0349
      66     294      0.0630
      66     295      0.0516
      66     296      0.0671
      66     297      0.0473
      66     298      0.0596
      66     299      0.0110
      66     300      0.0246
      66     301      0.0161
      66     302      0.0337
      66     303      0.0699
      66     304      0.0591
      66     305      0.0496
      66     306      0.0734
      66     307      0.0490
      66     308      0.0712
      66     309      0.0330
      66     310      0.0526
      66     311      0.0531
      66     312      0.0193
      66     313      0.0286
      66     314      0.0559
      66     315      0.0553
      66     316      0.0503
      66     317      0.0388
      66     318      0.0298
      66     319      0.0471
      66     320      0.0293
      66     321      0.0512
      66     322      0.0536
      66     323      0.0569
      66     324      0.0608
      66     325      0.0473
      66     326      0.0166
      66     327      0.0408
      66     328      0.0474
      66     329      0.0527
      66     330      0.0067
      66     331      0.0057
      66     332      0.0099
      66     333      0.0444
      67      67      0.5000
      67      68      0.1058
      67      69      0.1271
      67      70      0.0000
      67      71      0.0000
      67      72      0.0000
      67      73      0.0000
      67      74      0.0000
      67      75      0.0000
      67      76      0.0000
      67      77      0.0000
      67      78      0.0000
      67      79      0.0000
      67      80      0.0000
      67      81      0.0000
      67      82      0.0000
      67      83      0.0000
      67      84      0.0000
      67      85      0.1318
      67      86      0.1117
      67      87      0.1323
      67      88      0.0000
      67      89      0.0000
      67      90      0.0000
      67      91      0.0978
      67      92      0.0000
      67      93      0.0000
      67      94      0.0000
      67      95      0.0000
      67      96      0.0000
      67      97      0.0000
      67      98      0.0000
      67      99      0.0000
      67     100      0.0000
      67     101      0.0000
      67     102      0.0000
      67     103      0.0000
      67     104      0.0000
      67     105      0.0000
      67     106      0.1037
      67     107      0.1131
      67     108      0.0727
      67     109      0.0706
      67     110      0.0553
      67     111      0.1133
      67     112      0.1260
      67     113      0.1194
      67     114      0.0552
      67     115      0.0000
      67     116      0.0000
      67     117      0.0000
      67     118      0.0000
      67     119      0.0000
      67     120      0.1354
      67     121      0.1372
      67     122      0.1151
      67     123      0.0000
      67     124      0.0000
      67     125      0.0000
      67     126      0.0000
      67     127      0.0000
      67     128      0.0000
      67     129      0.0352
      67     130      0.0810
      67     131      0.0000
      67     132      0.0000
      67     133      0.0000
      67     134      0.0000
      67     135      0.0000
      67     136      0.0000
      67     137      0.0474
      67     138      0.0403
      67     139      0.0568
      67     140      0.0672
      67     141      0.0813
      67     142      0.0000
      67     143      0.0000
      67     144      0.0000
      67     145      0.0562
      67     146      0.0000
      67     147      0.0508
      67     148      0.1415
      67     149      0.1033
      67     150      0.1634
      67     151      0.1004
      67     152      0.1123
      67     153      0.1333
      67     154      0.0000
      67     155      0.0000
      67     156      0.0666
      67     157      0.0369
      67     158      0.0177
      67     159      0.0451
      67     160      0.0319
      67     161      0.0228
      67     162      0.0354
      67     163      0.0000
      67     164      0.0000
      67     165      0.0000
      67     166      0.0655
      67     167      0.0385
      67     168      0.0660
      67     169      0.0553
      67     170      0.0940
      67     171      0.0604
      67     172      0.0403
      67     173      0.0000
      67     174      0.0000
      67     175      0.0000
      67     176      0.0000
      67     177      0.0627
      67     178      0.0000
      67     179      0.0000
      67     180      0.0278
      67     181      0.0237
      67     182      0.0264
      67     183      0.0247
      67     184      0.0241
      67     185      0.1257
      67     186      0.1135
      67     187      0.1274
      67     188      0.1331
      67     189      0.1208
      67     190      0.0444
      67     191      0.0682
      67     192      0.0352
      67     193      0.0212
      67     194      0.0473
      67     195      0.0000
      67     196      0.0000
      67     197      0.0445
      67     198      0.0336
      67     199      0.0828
      67     200      0.0656
      67     201      0.0138
      67     202      0.0175
      67     203      0.1007
      67     204      0.0000
      67     205      0.0000
      67     206      0.0000
      67     207      0.0000
      67     208      0.0000
      67     209      0.0000
      67     210      0.0000
      67     211      0.0000
      67     212      0.0553
      67     213      0.0513
      67     214      0.0303
      67     215      0.0237
      67     216      0.0431
      67     217      0.0337
      67     218      0.0341
      67     219      0.0303
      67     220      0.0066
      67     221      0.0098
      67     222      0.0090
      67     223      0.1023
      67     224      0.1258
      67     225      0.0999
      67     226      0.0843
      67     227      0.0993
      67     228      0.0472
      67     229      0.0097
      67     230      0.0134
      67     231      0.0221
      67     232      0.0186
      67     233      0.0237
      67     234      0.0168
      67     235      0.0415
      67     236      0.0352
      67     237      0.0940
      67     238      0.1050
      67     239      0.1222
      67     240      0.0856
      67     241      0.0732
      67     242      0.1025
      67     243      0.0818
      67     244      0.0000
      67     245      0.0952
      67     246      0.0428
      67     247      0.0307
      67     248      0.0411
      67     249      0.0128
      67     250      0.0054
      67     251      0.0451
      67     252      0.0337
      67     253      0.0101
      67     254      0.0446
      67     255      0.0377
      67     256      0.0474
      67     257      0.0488
      67     258      0.0216
      67     259      0.0240
      67     260      0.0333
      67     261      0.0326
      67     262      0.0309
      67     263      0.0440
      67     264      0.0282
      67     265      0.0339
      67     266      0.0377
      67     267      0.0064
      67     268      0.0326
      67     269      0.0303
      67     270      0.0443
      67     271      0.0507
      67     272      0.0808
      67     273      0.0710
      67     274      0.0404
      67     275      0.0255
      67     276      0.0506
      67     277      0.0688
      67     278      0.0663
      67     279      0.0585
      67     280      0.0564
      67     281      0.0726
      67     282      0.0643
      67     283      0.0295
      67     284      0.0244
      67     285      0.0785
      67     286      0.0809
      67     287      0.0873
      67     288      0.0163
      67     289      0.0060
      67     290      0.0500
      67     291      0.0625
      67     292      0.0597
      67     293      0.0587
      67     294      0.0801
      67     295      0.0593
      67     296      0.0814
      67     297      0.0584
      67     298      0.0694
      67     299      0.0106
      67     300      0.0207
      67     301      0.0179
      67     302      0.0259
      67     303      0.0693
      67     304      0.0562
      67     305      0.0537
      67     306      0.0755
      67     307      0.0598
      67     308      0.0812
      67     309      0.0297
      67     310      0.0505
      67     311      0.0544
      67     312      0.0255
      67     313      0.0290
      67     314      0.0631
      67     315      0.0572
      67     316      0.0448
      67     317      0.0432
      67     318      0.0155
      67     319      0.0274
      67     320      0.0174
      67     321      0.0669
      67     322      0.0653
      67     323      0.0817
      67     324      0.0717
      67     325      0.0299
      67     326      0.0132
      67     327      0.0176
      67     328      0.0207
      67     329      0.0572
      67     330      0.0074
      67     331      0.0075
      67     332      0.0134
      67     333      0.0377
      68      68      0.5000
      68      69      0.2671
      68      70      0.0000
      68      71      0.0000
      68      72      0.0000
      68      73      0.0000
      68      74      0.0000
      68      75      0.0000
      68      76      0.0000
      68      77      0.0000
      68      78      0.0000
      68      79      0.0000
      68      80      0.0000
      68      81      0.0000
      68      82      0.0000
      68      83      0.0000
      68      84      0.0000
      68      85      0.1168
      68      86      0.1214
      68      87      0.1283
      68      88      0.0000
      68      89      0.0000
      68      90      0.0000
      68      91      0.1035
      68      92      0.0000
      68      93      0.0000
      68      94      0.0000
      68      95      0.0000
      68      96      0.0000
      68      97      0.0000
      68      98      0.0000
      68      99      0.0000
      68     100      0.0000
      68     101      0.0000
      68     102      0.0000
      68     103      0.0000
      68     104      0.0000
      68     105      0.0000
      68     106      0.2830
      68     107      0.3032
      68     108      0.2500
      68     109      0.2500
      68     110      0.2500
      68     111      0.0537
      68     112      0.0362
      68     113      0.0436
      68     114      0.0605
      68     115      0.0000
      68     116      0.0000
      68     117      0.0000
      68     118      0.0000
      68     119      0.0000
      68     120      0.0475
      68     121      0.0565
      68     122      0.0466
      68     123      0.0000
      68     124      0.0000
      68     125      0.0000
      68     126      0.0000
      68     127      0.0000
      68     128      0.0000
      68     129      0.0473
      68     130      0.0660
      68     131      0.0000
      68     132      0.0000
      68     133      0.0000
      68     134      0.0000
      68     135      0.0000
      68     136      0.0000
      68     137      0.0316
      68     138      0.0528
      68     139      0.0338
      68     140      0.0630
      68     141      0.0755
      68     142      0.0000
      68     143      0.0000
      68     144      0.0000
      68     145      0.1347
      68     146      0.0000
      68     147      0.0603
      68     148      0.0594
      68     149      0.1169
      68     150      0.1414
      68     151      0.1019
      68     152      0.1379
      68     153      0.1027
      68     154      0.0000
      68     155      0.0000
      68     156      0.0664
      68     157      0.0292
      68     158      0.0248
      68     159      0.0489
      68     160      0.0190
      68     161      0.0981
      68     162      0.1357
      68     163      0.0000
      68     164      0.0000
      68     165      0.0000
      68     166      0.0237
      68     167      0.0144
      68     168      0.0205
      68     169      0.1580
      68     170      0.1567
      68     171      0.0315
      68     172      0.0244
      68     173      0.0000
      68     174      0.0000
      68     175      0.0000
      68     176      0.0000
      68     177      0.0155
      68     178      0.0000
      68     179      0.0000
      68     180      0.0461
      68     181      0.0465
      68     182      0.0366
      68     183      0.0348
      68     184      0.0279
      68     185      0.1021
      68     186      0.1061
      68     187      0.1095
      68     188      0.1105
      68     189      0.1033
      68     190      0.0203
      68     191      0.0476
      68     192      0.1399
      68     193      0.0893
      68     194      0.1605
      68     195      0.0000
      68     196      0.0000
      68     197      0.1663
      68     198      0.1361
      68     199      0.1012
      68     200      0.0985
      68     201      0.0242
      68     202      0.0248
      68     203      0.0598
      68     204      0.0000
      68     205      0.0000
      68     206      0.0000
      68     207      0.0000
      68     208      0.0000
      68     209      0.0000
      68     210      0.0000
      68     211      0.0000
      68     212      0.0261
      68     213      0.0269
      68     214      0.0166
      68     215      0.0279
      68     216      0.0326
      68     217      0.0245
      68     218      0.0369
      68     219      0.0270
      68     220      0.0081
      68     221      0.0112
      68     222      0.0189
      68     223      0.1307
      68     224      0.1541
      68     225      0.1279
      68     226      0.1148
      68     227      0.1096
      68     228      0.0747
      68     229      0.0146
      68     230      0.0176
      68     231      0.0326
      68     232      0.0587
      68     233      0.0600
      68     234      0.0600
      68     235      0.1416
      68     236      0.1145
      68     237      0.1267
      68     238      0.1034
      68     239      0.1171
      68     240      0.1078
      68     241      0.0830
      68     242      0.0759
      68     243      0.0684
      68     244      0.0000
      68     245      0.1500
      68     246      0.0184
      68     247      0.0324
      68     248      0.0488
      68     249      0.0363
      68     250      0.0444
      68     251      0.0123
      68     252      0.0257
      68     253      0.0169
      68     254      0.0463
      68     255      0.0786
      68     256      0.1054
      68     257      0.1158
      68     258      0.0035
      68     259      0.0076
      68     260      0.1049
      68     261      0.0884
      68     262      0.0761
      68     263      0.1042
      68     264      0.0702
      68     265      0.0550
      68     266      0.0822
      68     267      0.0063
      68     268      0.0203
      68     269      0.0621
      68     270      0.0659
      68     271      0.0804
      68     272      0.1003
      68     273      0.1080
      68     274      0.0464
      68     275      0.0517
      68     276      0.0602
      68     277      0.0703
      68     278      0.0979
      68     279      0.0838
      68     280      0.1032
      68     281      0.1189
      68     282      0.1238
      68     283      0.0505
      68     284      0.0357
      68     285      0.1091
      68     286      0.1381
      68     287      0.1267
      68     288      0.0244
      68     289      0.0141
      68     290      0.0539
      68     291      0.0577
      68     292      0.0758
      68     293      0.0720
      68     294      0.1741
      68     295      0.1308
      68     296      0.1610
      68     297      0.1300
      68     298      0.1305
      68     299      0.0362
      68     300      0.0394
      68     301      0.0368
      68     302      0.0504
      68     303      0.0921
      68     304      0.1130
      68     305      0.0927
      68     306      0.1246
      68     307      0.0944
      68     308      0.1333
      68     309      0.0502
      68     310      0.0683
      68     311      0.0662
      68     312      0.0684
      68     313      0.0594
      68     314      0.0680
      68     315      0.0740
      68     316      0.0484
      68     317      0.0601
      68     318      0.0130
      68     319      0.0410
      68     320      0.0219
      68     321      0.0701
      68     322      0.0569
      68     323      0.0714
      68     324      0.0579
      68     325      0.0898
      68     326      0.0604
      68     327      0.0282
      68     328      0.0202
      68     329      0.0919
      68     330      0.0149
      68     331      0.0059
      68     332      0.0177
      68     333      0.0109
      69      69      0.5000
      69      70      0.0000
      69      71      0.0000
      69      72      0.0000
      69      73      0.0000
      69      74      0.0000
      69      75      0.0000
      69      76      0.0000
      69      77      0.0000
      69      78      0.0000
      69      79      0.0000
      69      80      0.0000
      69      81      0.0000
      69      82      0.0000
      69      83      0.0000
      69      84      0.0000
      69      85      0.1002
      69      86      0.1394
      69      87      0.1156
      69      88      0.0000
      69      89      0.0000
      69      90      0.0000
      69      91      0.1452
      69      92      0.0000
      69      93      0.0000
      69      94      0.0000
      69      95      0.0000
      69      96      0.0000
      69      97      0.0000
      69      98      0.0000
      69      99      0.0000
      69     100      0.0000
      69     101      0.0000
      69     102      0.0000
      69     103      0.0000
      69     104      0.0000
      69     105      0.0000
      69     106      0.1777
      69     107      0.1884
      69     108      0.1303
      69     109      0.1362
      69     110      0.1217
      69     111      0.0400
      69     112      0.0376
      69     113      0.0609
      69     114      0.0522
      69     115      0.0000
      69     116      0.0000
      69     117      0.0000
      69     118      0.0000
      69     119      0.0000
      69     120      0.0719
      69     121      0.0578
      69     122      0.0525
      69     123      0.0000
      69     124      0.0000
      69     125      0.0000
      69     126      0.0000
      69     127      0.0000
      69     128      0.0000
      69     129      0.0465
      69     130      0.0543
      69     131      0.0000
      69     132      0.0000
      69     133      0.0000
      69     134      0.0000
      69     135      0.0000
      69     136      0.0000
      69     137      0.0542
      69     138      0.0743
      69     139      0.0663
      69     140      0.0994
      69     141      0.1116
      69     142      0.0000
      69     143      0.0000
      69     144      0.0000
      69     145      0.2500
      69     146      0.0000
      69     147      0.0978
      69     148      0.0704
      69     149      0.1138
      69     150      0.1708
      69     151      0.1159
      69     152      0.1309
      69     153      0.1374
      69     154      0.0000
      69     155      0.0000
      69     156      0.0670
      69     157      0.0617
      69     158      0.0490
      69     159      0.0784
      69     160      0.0440
      69     161      0.0522
      69     162      0.0694
      69     163      0.0000
      69     164      0.0000
      69     165      0.0000
      69     166      0.0219
      69     167      0.0162
      69     168      0.0069
      69     169      0.1225
      69     170      0.1252
      69     171      0.0311
      69     172      0.0299
      69     173      0.0000
      69     174      0.0000
      69     175      0.0000
      69     176      0.0000
      69     177      0.0286
      69     178      0.0000
      69     179      0.0000
      69     180      0.0713
      69     181      0.0635
      69     182      0.0616
      69     183      0.0554
      69     184      0.0440
      69     185      0.1360
      69     186      0.1460
      69     187      0.1398
      69     188      0.1429
      69     189      0.1300
      69     190      0.0158
      69     191      0.0349
      69     192      0.0742
      69     193      0.0517
      69     194      0.0859
      69     195      0.0000
      69     196      0.0000
      69     197      0.0742
      69     198      0.0741
      69     199      0.1311
      69     200      0.1024
      69     201      0.0230
      69     202      0.0285
      69     203      0.0896
      69     204      0.0000
      69     205      0.0000
      69     206      0.0000
      69     207      0.0000
      69     208      0.0000
      69     209      0.0000
      69     210      0.0000
      69     211      0.0000
      69     212      0.0139
      69     213      0.0524
      69     214      0.0325
      69     215      0.0272
      69     216      0.0506
      69     217      0.0269
      69     218      0.0462
      69     219      0.0291
      69     220      0.0102
      69     221      0.0117
      69     222      0.0142
      69     223      0.1277
      69     224      0.1460
      69     225      0.1236
      69     226      0.1008
      69     227      0.1234
      69     228      0.0507
      69     229      0.0234
      69     230      0.0288
      69     231      0.0534
      69     232      0.0336
      69     233      0.0247
      69     234      0.0301
      69     235      0.0740
      69     236      0.0664
      69     237      0.1162
      69     238      0.1129
      69     239      0.1197
      69     240      0.1141
      69     241      0.0978
      69     242      0.1260
      69     243      0.1046
      69     244      0.0000
      69     245      0.1235
      69     246      0.0137
      69     247      0.0349
      69     248      0.0531
      69     249      0.0438
      69     250      0.0440
      69     251      0.0091
      69     252      0.0205
      69     253      0.0131
      69     254      0.0537
      69     255      0.0824
      69     256      0.1123
      69     257      0.1139
      69     258      0.0027
      69     259      0.0111
      69     260      0.0771
      69     261      0.0706
      69     262      0.0754
      69     263      0.0597
      69     264      0.0427
      69     265      0.0305
      69     266      0.0377
      69     267      0.0096
      69     268      0.0140
      69     269      0.0466
      69     270      0.0546
      69     271      0.0517
      69     272      0.0958
      69     273      0.1001
      69     274      0.0487
      69     275      0.0316
      69     276      0.0470
      69     277      0.0886
      69     278      0.1213
      69     279      0.1107
      69     280      0.1053
      69     281      0.1237
      69     282      0.1209
      69     283      0.0403
      69     284      0.0273
      69     285      0.1191
      69     286      0.1339
      69     287      0.1148
      69     288      0.0401
      69     289      0.0241
      69     290      0.0747
      69     291      0.0584
      69     292      0.0675
      69     293      0.0628
      69     294      0.1378
      69     295      0.1089
      69     296      0.1450
      69     297      0.1133
      69     298      0.1215
      69     299      0.0183
      69     300      0.0273
      69     301      0.0133
      69     302      0.0297
      69     303      0.0834
      69     304      0.0951
      69     305      0.0842
      69     306      0.0824
      69     307      0.0777
      69     308      0.1031
      69     309      0.0462
      69     310      0.0745
      69     311      0.0709
      69     312      0.0463
      69     313      0.0382
      69     314      0.0638
      69     315      0.0716
      69     316      0.0543
      69     317      0.0462
      69     318      0.0203
      69     319      0.0432
      69     320      0.0186
      69     321      0.0721
      69     322      0.0572
      69     323      0.0640
      69     324      0.0618
      69     325      0.0572
      69     326      0.0349
      69     327      0.0316
      69     328      0.0252
      69     329      0.0875
      69     330      0.0070
      69     331      0.0047
      69     332      0.0173
      69     333      0.0308
      70      70      0.5000
      70      71      0.2489
      70      72      0.2637
      70      73      0.2459
      70      74      0.0000
      70      75      0.0000
      70      76      0.0000
      70      77      0.0000
      70      78      0.0000
      70      79      0.0000
      70      80      0.0000
      70      81      0.0000
      70      82      0.0000
      70      83      0.0000
      70      84      0.0000
      70      85      0.0000
      70      86      0.0000
      70      87      0.0000
      70      88      0.0000
      70      89      0.0000
      70      90      0.0000
      70      91      0.0000
      70      92      0.1176
      70      93      0.1022
      70      94      0.0000
      70      95      0.0000
      70      96      0.0000
      70      97      0.0000
      70      98      0.1554
      70      99      0.1014
      70     100      0.0849
      70     101      0.1162
      70     102      0.0871
      70     103      0.1039
      70     104      0.1058
      70     105      0.0902
      70     106      0.0000
      70     107      0.0000
      70     108      0.0000
      70     109      0.0000
      70     110      0.0000
      70     111      0.0390
      70     112      0.0409
      70     113      0.0574
      70     114      0.0000
      70     115      0.0000
      70     116      0.0000
      70     117      0.0000
      70     118      0.0000
      70     119      0.0000
      70     120      0.0673
      70     121      0.0696
      70     122      0.0591
      70     123      0.0000
      70     124      0.0000
      70     125      0.0000
      70     126      0.0000
      70     127      0.0000
      70     128      0.0000
      70     129      0.0000
      70     130      0.0000
      70     131      0.0000
      70     132      0.0000
      70     133      0.0000
      70     134      0.0000
      70     135      0.0000
      70     136      0.0000
      70     137      0.0000
      70     138      0.0000
      70     139      0.0000
      70     140      0.0000
      70     141      0.0000
      70     142      0.0000
      70     143      0.0000
      70     144      0.0000
      70     145      0.0000
      70     146      0.2500
      70     147      0.0000
      70     148      0.0000
      70     149      0.0000
      70     150      0.0000
      70     151      0.0000
      70     152      0.0000
      70     153      0.0000
      70     154      0.0000
      70     155      0.0000
      70     156      0.0000
      70     157      0.0469
      70     158      0.0382
      70     159      0.0445
      70     160      0.0470
      70     161      0.0459
      70     162      0.0449
      70     163      0.0334
      70     164      0.0597
      70     165      0.0000
      70     166      0.0244
      70     167      0.0334
      70     168      0.0253
      70     169      0.0000
      70     170      0.0000
      70     171      0.0215
      70     172      0.0358
      70     173      0.0000
      70     174      0.0000
      70     175      0.0000
      70     176      0.0000
      70     177      0.0244
      70     178      0.0000
      70     179      0.0000
      70     180      0.0000
      70     181      0.0000
      70     182      0.0000
      70     183      0.0000
      70     184      0.0000
      70     185      0.0000
      70     186      0.0000
      70     187      0.0000
      70     188      0.0000
      70     189      0.0000
      70     190      0.0731
      70     191      0.0633
      70     192      0.0519
      70     193      0.0346
      70     194      0.0445
      70     195      0.1462
      70     196      0.1129
      70     197      0.0000
      70     198      0.0000
      70     199      0.0000
      70     200      0.0000
      70     201      0.0000
      70     202      0.0000
      70     203      0.0000
      70     204      0.0455
      70     205      0.0000
      70     206      0.0000
      70     207      0.0000
      70     208      0.0000
      70     209      0.0000
      70     210      0.0000
      70     211      0.0000
      70     212      0.0181
      70     213      0.0405
      70     214      0.0200
      70     215      0.0460
      70     216      0.0333
      70     217      0.0707
      70     218      0.0464
      70     219      0.0484
      70     220      0.0000
      70     221      0.0000
      70     222      0.0000
      70     223      0.0000
      70     224      0.0000
      70     225      0.0000
      70     226      0.0000
      70     227      0.0000
      70     228      0.0278
      70     229      0.0000
      70     230      0.0000
      70     231      0.0000
      70     232      0.0329
      70     233      0.0227
      70     234      0.0256
      70     235      0.0113
      70     236      0.0159
      70     237      0.0000
      70     238      0.0000
      70     239      0.0000
      70     240      0.0000
      70     241      0.0173
      70     242      0.0268
      70     243      0.0192
      70     244      0.0677
      70     245      0.0000
      70     246      0.0187
      70     247      0.0076
      70     248      0.0087
      70     249      0.0000
      70     250      0.0000
      70     251      0.0185
      70     252      0.0154
      70     253      0.0000
      70     254      0.0246
      70     255      0.0192
      70     256      0.0159
      70     257      0.0106
      70     258      0.0235
      70     259      0.0518
      70     260      0.0000
      70     261      0.0000
      70     262      0.0000
      70     263      0.0024
      70     264      0.0235
      70     265      0.0174
      70     266      0.0192
      70     267      0.0000
      70     268      0.0268
      70     269      0.0107
      70     270      0.0150
      70     271      0.0128
      70     272      0.0121
      70     273      0.0155
      70     274      0.0059
      70     275      0.0134
      70     276      0.0092
      70     277      0.0080
      70     278      0.0058
      70     279      0.0117
      70     280      0.0088
      70     281      0.0112
      70     282      0.0074
      70     283      0.0226
      70     284      0.0086
      70     285      0.0048
      70     286      0.0080
      70     287      0.0096
      70     288      0.0407
      70     289      0.0271
      70     290      0.0258
      70     291      0.0375
      70     292      0.0085
      70     293      0.0162
      70     294      0.0029
      70     295      0.0058
      70     296      0.0054
      70     297      0.0066
      70     298      0.0062
      70     299      0.0090
      70     300      0.0034
      70     301      0.0088
      70     302      0.0185
      70     303      0.0006
      70     304      0.0000
      70     305      0.0013
      70     306      0.0012
      70     307      0.0013
      70     308      0.0012
      70     309      0.0000
      70     310      0.0000
      70     311      0.0166
      70     312      0.0013
      70     313      0.0001
      70     314      0.0000
      70     315      0.0000
      70     316      0.0000
      70     317      0.0000
      70     318      0.0294
      70     319      0.0420
      70     320      0.0339
      70     321      0.0049
      70     322      0.0138
      70     323      0.0022
      70     324      0.0123
      70     325      0.0043
      70     326      0.0053
      70     327      0.0115
      70     328      0.0144
      70     329      0.0000
      70     330      0.0000
      70     331      0.0000
      70     332      0.0000
      70     333      0.0301
      71      71      0.5000
      71      72      0.2288
      71      73      0.2878
      71      74      0.0000
      71      75      0.0000
      71      76      0.0000
      71      77      0.0000
      71      78      0.0000
      71      79      0.0000
      71      80      0.0000
      71      81      0.0000
      71      82      0.0000
      71      83      0.0000
      71      84      0.0000
      71      85      0.0000
      71      86      0.0000
      71      87      0.0000
      71      88      0.0000
      71      89      0.0000
      71      90      0.0000
      71      91      0.0000
      71      92      0.1499
      71      93      0.1245
      71      94      0.0000
      71      95      0.0000
      71      96      0.0000
      71      97      0.0000
      71      98      0.1549
      71      99      0.1612
      71     100      0.1326
      71     101      0.1982
      71     102      0.1482
      71     103      0.1643
      71     104      0.1562
      71     105      0.1419
      71     106      0.0000
      71     107      0.0000
      71     108      0.0000
      71     109      0.0000
      71     110      0.0000
      71     111      0.0680
      71     112      0.0917
      71     113      0.0863
      71     114      0.0000
      71     115      0.0000
      71     116      0.0000
      71     117      0.0000
      71     118      0.0000
      71     119      0.0000
      71     120      0.0919
      71     121      0.0973
      71     122      0.0722
      71     123      0.0000
      71     124      0.0000
      71     125      0.0000
      71     126      0.0000
      71     127      0.0000
      71     128      0.0000
      71     129      0.0000
      71     130      0.0000
      71     131      0.0000
      71     132      0.0000
      71     133      0.0000
      71     134      0.0000
      71     135      0.0000
      71     136      0.0000
      71     137      0.0000
      71     138      0.0000
      71     139      0.0000
      71     140      0.0000
      71     141      0.0000
      71     142      0.0000
      71     143      0.0000
      71     144      0.0000
      71     145      0.0000
      71     146      0.1373
      71     147      0.0000
      71     148      0.0000
      71     149      0.0000
      71     150      0.0000
      71     151      0.0000
      71     152      0.0000
      71     153      0.0000
      71     154      0.0000
      71     155      0.0000
      71     156      0.0000
      71     157      0.0605
      71     158      0.0913
      71     159      0.0637
      71     160      0.0690
      71     161      0.0700
      71     162      0.0810
      71     163      0.0628
      71     164      0.0827
      71     165      0.0000
      71     166      0.0658
      71     167      0.0670
      71     168      0.0646
      71     169      0.0000
      71     170      0.0000
      71     171      0.0302
      71     172      0.0500
      71     173      0.0000
      71     174      0.0000
      71     175      0.0000
      71     176      0.0000
      71     177      0.0434
      71     178      0.0000
      71     179      0.0000
      71     180      0.0000
      71     181      0.0000
      71     182      0.0000
      71     183      0.0000
      71     184      0.0000
      71     185      0.0000
      71     186      0.0000
      71     187      0.0000
      71     188      0.0000
      71     189      0.0000
      71     190      0.1451
      71     191      0.1009
      71     192      0.1038
      71     193      0.0722
      71     194      0.0760
      71     195      0.1702
      71     196      0.1415
      71     197      0.0000
      71     198      0.0000
      71     199      0.0000
      71     200      0.0000
      71     201      0.0000
      71     202      0.0000
      71     203      0.0000
      71     204      0.0887
      71     205      0.0000
      71     206      0.0000
      71     207      0.0000
      71     208      0.0000
      71     209      0.0000
      71     210      0.0000
      71     211      0.0000
      71     212      0.0254
      71     213      0.0485
      71     214      0.0455
      71     215      0.0669
      71     216      0.0470
      71     217      0.1430
      71     218      0.0986
      71     219      0.1003
      71     220      0.0000
      71     221      0.0000
      71     222      0.0000
      71     223      0.0000
      71     224      0.0000
      71     225      0.0000
      71     226      0.0000
      71     227      0.0000
      71     228      0.0436
      71     229      0.0000
      71     230      0.0000
      71     231      0.0000
      71     232      0.0507
      71     233      0.0489
      71     234      0.0630
      71     235      0.0270
      71     236      0.0284
      71     237      0.0000
      71     238      0.0000
      71     239      0.0000
      71     240      0.0000
      71     241      0.0191
      71     242      0.0311
      71     243      0.0172
      71     244      0.0769
      71     245      0.0000
      71     246      0.0385
      71     247      0.0123
      71     248      0.0151
      71     249      0.0000
      71     250      0.0000
      71     251      0.0496
      71     252      0.0357
      71     253      0.0000
      71     254      0.0343
      71     255      0.0341
      71     256      0.0290
      71     257      0.0158
      71     258      0.0314
      71     259      0.0782
      71     260      0.0000
      71     261      0.0000
      71     262      0.0000
      71     263      0.0017
      71     264      0.0312
      71     265      0.0146
      71     266      0.0186
      71     267      0.0000
      71     268      0.0641
      71     269      0.0178
      71     270      0.0216
      71     271      0.0208
      71     272      0.0193
      71     273      0.0191
      71     274      0.0305
      71     275      0.0450
      71     276      0.0270
      71     277      0.0135
      71     278      0.0117
      71     279      0.0150
      71     280      0.0093
      71     281      0.0171
      71     282      0.0070
      71     283      0.0387
      71     284      0.0127
      71     285      0.0118
      71     286      0.0089
      71     287      0.0150
      71     288      0.0382
      71     289      0.0313
      71     290      0.0493
      71     291      0.0654
      71     292      0.0144
      71     293      0.0418
      71     294      0.0008
      71     295      0.0056
      71     296      0.0034
      71     297      0.0043
      71     298      0.0120
      71     299      0.0153
      71     300      0.0141
      71     301      0.0205
      71     302      0.0280
      71     303      0.0006
      71     304      0.0005
      71     305      0.0008
      71     306      0.0010
      71     307      0.0008
      71     308      0.0010
      71     309      0.0000
      71     310      0.0000
      71     311      0.0286
      71     312      0.0008
      71     313      0.0006
      71     314      0.0000
      71     315      0.0000
      71     316      0.0000
      71     317      0.0000
      71     318      0.0729
      71     319      0.0689
      71     320      0.0625
      71     321      0.0096
      71     322      0.0126
      71     323      0.0094
      71     324      0.0191
      71     325      0.0070
      71     326      0.0151
      71     327      0.0164
      71     328      0.0331
      71     329      0.0000
      71     330      0.0000
      71     331      0.0000
      71     332      0.0000
      71     333      0.0534
      72      72      0.5000
      72      73      0.2992
      72      74      0.0000
      72      75      0.0000
      72      76      0.0000
      72      77      0.0000
      72      78      0.0000
      72      79      0.0000
      72      80      0.0000
      72      81      0.0000
      72      82      0.0000
      72      83      0.0000
      72      84      0.0000
      72      85      0.0000
      72      86      0.0000
      72      87      0.0000
      72      88      0.0000
      72      89      0.0000
      72      90      0.0000
      72      91      0.0000
      72      92      0.1052
      72      93      0.1136
      72      94      0.0000
      72      95      0.0000
      72      96      0.0000
      72      97      0.0000
      72      98      0.1480
      72      99      0.1252
      72     100      0.0996
      72     101      0.1381
      72     102      0.1192
      72     103      0.1050
      72     104      0.0981
      72     105      0.0765
      72     106      0.0000
      72     107      0.0000
      72     108      0.0000
      72     109      0.0000
      72     110      0.0000
      72     111      0.0418
      72     112      0.0619
      72     113      0.0473
      72     114      0.0000
      72     115      0.0000
      72     116      0.0000
      72     117      0.0000
      72     118      0.0000
      72     119      0.0000
      72     120      0.0588
      72     121      0.0574
      72     122      0.0491
      72     123      0.0000
      72     124      0.0000
      72     125      0.0000
      72     126      0.0000
      72     127      0.0000
      72     128      0.0000
      72     129      0.0000
      72     130      0.0000
      72     131      0.0000
      72     132      0.0000
      72     133      0.0000
      72     134      0.0000
      72     135      0.0000
      72     136      0.0000
      72     137      0.0000
      72     138      0.0000
      72     139      0.0000
      72     140      0.0000
      72     141      0.0000
      72     142      0.0000
      72     143      0.0000
      72     144      0.0000
      72     145      0.0000
      72     146      0.1400
      72     147      0.0000
      72     148      0.0000
      72     149      0.0000
      72     150      0.0000
      72     151      0.0000
      72     152      0.0000
      72     153      0.0000
      72     154      0.0000
      72     155      0.0000
      72     156      0.0000
      72     157      0.0270
      72     158      0.0380
      72     159      0.0386
      72     160      0.0425
      72     161      0.0692
      72     162      0.0589
      72     163      0.0459
      72     164      0.0681
      72     165      0.0000
      72     166      0.0321
      72     167      0.0385
      72     168      0.0403
      72     169      0.0000
      72     170      0.0000
      72     171      0.0257
      72     172      0.0381
      72     173      0.0000
      72     174      0.0000
      72     175      0.0000
      72     176      0.0000
      72     177      0.0264
      72     178      0.0000
      72     179      0.0000
      72     180      0.0000
      72     181      0.0000
      72     182      0.0000
      72     183      0.0000
      72     184      0.0000
      72     185      0.0000
      72     186      0.0000
      72     187      0.0000
      72     188      0.0000
      72     189      0.0000
      72     190      0.0921
      72     191      0.0614
      72     192      0.0720
      72     193      0.0533
      72     194      0.0683
      72     195      0.1477
      72     196      0.1284
      72     197      0.0000
      72     198      0.0000
      72     199      0.0000
      72     200      0.0000
      72     201      0.0000
      72     202      0.0000
      72     203      0.0000
      72     204      0.0551
      72     205      0.0000
      72     206      0.0000
      72     207      0.0000
      72     208      0.0000
      72     209      0.0000
      72     210      0.0000
      72     211      0.0000
      72     212      0.0174
      72     213      0.0435
      72     214      0.0304
      72     215      0.0427
      72     216      0.0316
      72     217      0.0617
      72     218      0.0538
      72     219      0.0652
      72     220      0.0000
      72     221      0.0000
      72     222      0.0000
      72     223      0.0000
      72     224      0.0000
      72     225      0.0000
      72     226      0.0000
      72     227      0.0000
      72     228      0.0295
      72     229      0.0000
      72     230      0.0000
      72     231      0.0000
      72     232      0.0511
      72     233      0.0395
      72     234      0.0468
      72     235      0.0208
      72     236      0.0223
      72     237      0.0000
      72     238      0.0000
      72     239      0.0000
      72     240      0.0000
      72     241      0.0097
      72     242      0.0191
      72     243      0.0124
      72     244      0.0649
      72     245      0.0000
      72     246      0.0243
      72     247      0.0143
      72     248      0.0054
      72     249      0.0000
      72     250      0.0000
      72     251      0.0279
      72     252      0.0208
      72     253      0.0000
      72     254      0.0224
      72     255      0.0195
      72     256      0.0158
      72     257      0.0143
      72     258      0.0233
      72     259      0.0474
      72     260      0.0000
      72     261      0.0000
      72     262      0.0000
      72     263      0.0003
      72     264      0.0182
      72     265      0.0082
      72     266      0.0117
      72     267      0.0000
      72     268      0.0407
      72     269      0.0106
      72     270      0.0132
      72     271      0.0079
      72     272      0.0103
      72     273      0.0121
      72     274      0.0201
      72     275      0.0234
      72     276      0.0132
      72     277      0.0085
      72     278      0.0101
      72     279      0.0064
      72     280      0.0018
      72     281      0.0086
      72     282      0.0045
      72     283      0.0268
      72     284      0.0049
      72     285      0.0100
      72     286      0.0063
      72     287      0.0129
      72     288      0.0304
      72     289      0.0324
      72     290      0.0316
      72     291      0.0365
      72     292      0.0142
      72     293      0.0304
      72     294      0.0010
      72     295      0.0066
      72     296      0.0041
      72     297      0.0046
      72     298      0.0100
      72     299      0.0157
      72     300      0.0092
      72     301      0.0149
      72     302      0.0198
      72     303      0.0003
      72     304      0.0000
      72     305      0.0000
      72     306      0.0003
      72     307      0.0000
      72     308      0.0003
      72     309      0.0000
      72     310      0.0000
      72     311      0.0280
      72     312      0.0000
      72     313      0.0000
      72     314      0.0000
      72     315      0.0000
      72     316      0.0000
      72     317      0.0000
      72     318      0.0252
      72     319      0.0179
      72     320      0.0201
      72     321      0.0127
      72     322      0.0096
      72     323      0.0052
      72     324      0.0175
      72     325      0.0069
      72     326      0.0115
      72     327      0.0089
      72     328      0.0156
      72     329      0.0000
      72     330      0.0000
      72     331      0.0000
      72     332      0.0000
      72     333      0.0358
      73      73      0.5000
      73      74      0.0000
      73      75      0.0000
      73      76      0.0000
      73      77      0.0000
      73      78      0.0000
      73      79      0.0000
      73      80      0.0000
      73      81      0.0000
      73      82      0.0000
      73      83      0.0000
      73      84      0.0000
      73      85      0.0000
      73      86      0.0000
      73      87      0.0000
      73      88      0.0000
      73      89      0.0000
      73      90      0.0000
      73      91      0.0000
      73      92      0.1170
      73      93      0.0857
      73      94      0.0000
      73      95      0.0000
      73      96      0.0000
      73      97      0.0000
      73      98      0.2500
      73      99      0.1350
      73     100      0.1152
      73     101      0.1601
      73     102      0.1406
      73     103      0.1361
      73     104      0.1307
      73     105      0.1176
      73     106      0.0000
      73     107      0.0000
      73     108      0.0000
      73     109      0.0000
      73     110      0.0000
      73     111      0.0651
      73     112      0.0833
      73     113      0.0789
      73     114      0.0000
      73     115      0.0000
      73     116      0.0000
      73     117      0.0000
      73     118      0.0000
      73     119      0.0000
      73     120      0.0662
      73     121      0.0751
      73     122      0.0534
      73     123      0.0000
      73     124      0.0000
      73     125      0.0000
      73     126      0.0000
      73     127      0.0000
      73     128      0.0000
      73     129      0.0000
      73     130      0.0000
      73     131      0.0000
      73     132      0.0000
      73     133      0.0000
      73     134      0.0000
      73     135      0.0000
      73     136      0.0000
      73     137      0.0000
      73     138      0.0000
      73     139      0.0000
      73     140      0.0000
      73     141      0.0000
      73     142      0.0000
      73     143      0.0000
      73     144      0.0000
      73     145      0.0000
      73     146      0.1394
      73     147      0.0000
      73     148      0.0000
      73     149      0.0000
      73     150      0.0000
      73     151      0.0000
      73     152      0.0000
      73     153      0.0000
      73     154      0.0000
      73     155      0.0000
      73     156      0.0000
      73     157      0.0549
      73     158      0.0793
      73     159      0.0533
      73     160      0.0626
      73     161      0.0882
      73     162      0.0773
      73     163      0.0431
      73     164      0.0582
      73     165      0.0000
      73     166      0.0470
      73     167      0.0590
      73     168      0.0579
      73     169      0.0000
      73     170      0.0000
      73     171      0.0155
      73     172      0.0330
      73     173      0.0000
      73     174      0.0000
      73     175      0.0000
      73     176      0.0000
      73     177      0.0400
      73     178      0.0000
      73     179      0.0000
      73     180      0.0000
      73     181      0.0000
      73     182      0.0000
      73     183      0.0000
      73     184      0.0000
      73     185      0.0000
      73     186      0.0000
      73     187      0.0000
      73     188      0.0000
      73     189      0.0000
      73     190      0.1371
      73     191      0.0831
      73     192      0.0892
      73     193      0.0454
      73     194      0.0729
      73     195      0.2110
      73     196      0.1875
      73     197      0.0000
      73     198      0.0000
      73     199      0.0000
      73     200      0.0000
      73     201      0.0000
      73     202      0.0000
      73     203      0.0000
      73     204      0.0710
      73     205      0.0000
      73     206      0.0000
      73     207      0.0000
      73     208      0.0000
      73     209      0.0000
      73     210      0.0000
      73     211      0.0000
      73     212      0.0221
      73     213      0.0367
      73     214      0.0362
      73     215      0.0552
      73     216      0.0294
      73     217      0.1304
      73     218      0.0938
      73     219      0.0897
      73     220      0.0000
      73     221      0.0000
      73     222      0.0000
      73     223      0.0000
      73     224      0.0000
      73     225      0.0000
      73     226      0.0000
      73     227      0.0000
      73     228      0.0489
      73     229      0.0000
      73     230      0.0000
      73     231      0.0000
      73     232      0.0476
      73     233      0.0466
      73     234      0.0477
      73     235      0.0189
      73     236      0.0215
      73     237      0.0000
      73     238      0.0000
      73     239      0.0000
      73     240      0.0000
      73     241      0.0189
      73     242      0.0296
      73     243      0.0197
      73     244      0.1151
      73     245      0.0000
      73     246      0.0321
      73     247      0.0078
      73     248      0.0026
      73     249      0.0000
      73     250      0.0000
      73     251      0.0394
      73     252      0.0341
      73     253      0.0000
      73     254      0.0259
      73     255      0.0268
      73     256      0.0235
      73     257      0.0109
      73     258      0.0307
      73     259      0.0740
      73     260      0.0000
      73     261      0.0000
      73     262      0.0000
      73     263      0.0031
      73     264      0.0194
      73     265      0.0080
      73     266      0.0083
      73     267      0.0000
      73     268      0.0600
      73     269      0.0070
      73     270      0.0067
      73     271      0.0069
      73     272      0.0110
      73     273      0.0149
      73     274      0.0261
      73     275      0.0357
      73     276      0.0264
      73     277      0.0108
      73     278      0.0049
      73     279      0.0170
      73     280      0.0107
      73     281      0.0158
      73     282      0.0061
      73     283      0.0422
      73     284      0.0098
      73     285      0.0063
      73     286      0.0107
      73     287      0.0095
      73     288      0.0579
      73     289      0.0575
      73     290      0.0428
      73     291      0.0639
      73     292      0.0170
      73     293      0.0278
      73     294      0.0017
      73     295      0.0063
      73     296      0.0038
      73     297      0.0037
      73     298      0.0088
      73     299      0.0211
      73     300      0.0148
      73     301      0.0171
      73     302      0.0274
      73     303      0.0006
      73     304      0.0000
      73     305      0.0000
      73     306      0.0031
      73     307      0.0019
      73     308      0.0031
      73     309      0.0000
      73     310      0.0000
      73     311      0.0257
      73     312      0.0002
      73     313      0.0000
      73     314      0.0000
      73     315      0.0000
      73     316      0.0000
      73     317      0.0000
      73     318      0.0651
      73     319      0.0623
      73     320      0.0637
      73     321      0.0078
      73     322      0.0133
      73     323      0.0109
      73     324      0.0158
      73     325      0.0041
      73     326      0.0075
      73     327      0.0125
      73     328      0.0265
      73     329      0.0000
      73     330      0.0000
      73     331      0.0000
      73     332      0.0000
      73     333      0.0543
      74      74      0.5000
      74      75      0.0000
      74      76      0.0000
      74      77      0.0000
      74      78      0.0000
      74      79      0.0000
      74      80      0.0000
      74      81      0.0000
      74      82      0.0000
      74      83      0.0000
      74      84      0.0000
      74      85      0.0000
      74      86      0.0000
      74      87      0.0000
      74      88      0.1289
      74      89      0.0992
      74      90      0.0000
      74      91      0.0000
      74      92      0.0000
      74      93      0.0000
      74      94      0.1120
      74      95      0.0000
      74      96      0.0000
      74      97      0.0000
      74      98      0.0000
      74      99      0.0000
      74     100      0.0000
      74     101      0.0000
      74     102      0.0000
      74     103      0.0000
      74     104      0.0000
      74     105      0.0000
      74     106      0.0000
      74     107      0.0000
      74     108      0.0000
      74     109      0.0000
      74     110      0.0000
      74     111      0.0000
      74     112      0.0000
      74     113      0.0000
      74     114      0.0000
      74     115      0.0000
      74     116      0.0000
      74     117      0.0000
      74     118      0.0000
      74     119      0.0000
      74     120      0.0000
      74     121      0.0000
      74     122      0.0000
      74     123      0.0000
      74     124      0.0000
      74     125      0.2500
      74     126      0.2500
      74     127      0.2500
      74     128      0.0000
      74     129      0.0000
      74     130      0.0000
      74     131      0.0663
      74     132      0.2500
      74     133      0.2500
      74     134      0.2500
      74     135      0.2500
      74     136      0.2500
      74     137      0.0000
      74     138      0.0000
      74     139      0.0000
      74     140      0.0000
      74     141      0.0000
      74     142      0.0000
      74     143      0.0000
      74     144      0.0000
      74     145      0.0000
      74     146      0.0000
      74     147      0.0000
      74     148      0.0702
      74     149      0.0000
      74     150      0.0000
      74     151      0.0000
      74     152      0.0000
      74     153      0.0000
      74     154      0.0000
      74     155      0.0000
      74     156      0.1209
      74     157      0.0000
      74     158      0.0000
      74     159      0.0000
      74     160      0.0000
      74     161      0.0000
      74     162      0.0000
      74     163      0.0000
      74     164      0.0000
      74     165      0.1777
      74     166      0.0000
      74     167      0.0000
      74     168      0.0000
      74     169      0.0000
      74     170      0.0000
      74     171      0.0000
      74     172      0.0000
      74     173      0.2263
      74     174      0.2404
      74     175      0.2514
      74     176      0.2011
      74     177      0.0000
      74     178      0.2837
      74     179      0.2936
      74     180      0.0000
      74     181      0.0000
      74     182      0.0000
      74     183      0.0000
      74     184      0.0000
      74     185      0.0000
      74     186      0.0000
      74     187      0.0000
      74     188      0.0000
      74     189      0.0000
      74     190      0.0000
      74     191      0.0000
      74     192      0.0000
      74     193      0.0000
      74     194      0.0000
      74     195      0.0000
      74     196      0.0000
      74     197      0.0898
      74     198      0.1585
      74     199      0.0000
      74     200      0.0000
      74     201      0.0000
      74     202      0.0000
      74     203      0.0000
      74     204      0.0000
      74     205      0.1211
      74     206      0.1331
      74     207      0.0899
      74     208      0.0000
      74     209      0.0000
      74     210      0.0000
      74     211      0.0000
      74     212      0.0000
      74     213      0.0000
      74     214      0.0000
      74     215      0.0000
      74     216      0.0000
      74     217      0.0000
      74     218      0.0000
      74     219      0.0000
      74     220      0.1404
      74     221      0.1484
      74     222      0.1348
      74     223      0.0000
      74     224      0.0000
      74     225      0.0000
      74     226      0.0000
      74     227      0.0000
      74     228      0.0765
      74     229      0.0228
      74     230      0.0629
      74     231      0.0529
      74     232      0.0673
      74     233      0.0659
      74     234      0.0687
      74     235      0.0640
      74     236      0.0835
      74     237      0.0000
      74     238      0.0000
      74     239      0.0000
      74     240      0.0000
      74     241      0.0000
      74     242      0.0000
      74     243      0.0000
      74     244      0.1381
      74     245      0.0700
      74     246      0.0000
      74     247      0.0000
      74     248      0.0000
      74     249      0.0000
      74     250      0.0000
      74     251      0.0000
      74     252      0.0000
      74     253      0.1415
      74     254      0.0752
      74     255      0.0000
      74     256      0.0000
      74     257      0.0000
      74     258      0.1294
      74     259      0.0000
      74     260      0.0428
      74     261      0.0885
      74     262      0.0846
      74     263      0.0480
      74     264      0.0531
      74     265      0.0534
      74     266      0.0458
      74     267      0.1163
      74     268      0.0000
      74     269      0.0254
      74     270      0.0086
      74     271      0.0205
      74     272      0.0000
      74     273      0.0000
      74     274      0.0445
      74     275      0.0308
      74     276      0.0296
      74     277      0.0000
      74     278      0.0000
      74     279      0.0000
      74     280      0.0000
      74     281      0.0000
      74     282      0.0000
      74     283      0.0645
      74     284      0.1202
      74     285      0.0000
      74     286      0.0000
      74     287      0.0000
      74     288      0.1001
      74     289      0.1090
      74     290      0.0000
      74     291      0.0000
      74     292      0.0444
      74     293      0.0453
      74     294      0.0366
      74     295      0.0295
      74     296      0.0243
      74     297      0.0551
      74     298      0.0392
      74     299      0.0829
      74     300      0.1104
      74     301      0.1159
      74     302      0.0959
      74     303      0.0169
      74     304      0.0162
      74     305      0.0250
      74     306      0.0149
      74     307      0.0161
      74     308      0.0187
      74     309      0.0258
      74     310      0.0379
      74     311      0.0000
      74     312      0.0853
      74     313      0.0898
      74     314      0.0740
      74     315      0.0665
      74     316      0.0710
      74     317      0.0611
      74     318      0.0000
      74     319      0.0000
      74     320      0.0000
      74     321      0.0000
      74     322      0.0706
      74     323      0.0761
      74     324      0.0604
      74     325      0.0661
      74     326      0.0415
      74     327      0.0000
      74     328      0.0000
      74     329      0.0000
      74     330      0.1151
      74     331      0.1462
      74     332      0.1467
      74     333      0.0000
      75      75      0.5000
      75      76      0.0000
      75      77      0.0000
      75      78      0.1593
      75      79      0.0763
      75      80      0.1291
      75      81      0.1373
      75      82      0.1361
      75      83      0.0000
      75      84      0.0000
      75      85      0.0000
      75      86      0.0000
      75      87      0.0000
      75      88      0.0000
      75      89      0.0000
      75      90      0.1124
      75      91      0.0000
      75      92      0.0000
      75      93      0.0000
      75      94      0.0000
      75      95      0.0000
      75      96      0.0000
      75      97      0.0000
      75      98      0.0000
      75      99      0.0000
      75     100      0.0000
      75     101      0.0000
      75     102      0.0000
      75     103      0.0000
      75     104      0.0000
      75     105      0.0000
      75     106      0.0000
      75     107      0.0000
      75     108      0.0000
      75     109      0.0000
      75     110      0.0000
      75     111      0.0000
      75     112      0.0000
      75     113      0.0000
      75     114      0.0388
      75     115      0.0979
      75     116      0.1527
      75     117      0.1499
      75     118      0.1449
      75     119      0.1032
      75     120      0.0000
      75     121      0.0000
      75     122      0.0000
      75     123      0.0865
      75     124      0.1212
      75     125      0.0000
      75     126      0.0000
      75     127      0.0000
      75     128      0.0000
      75     129      0.0794
      75     130      0.0557
      75     131      0.0581
      75     132      0.0509
      75     133      0.0730
      75     134      0.0747
      75     135      0.0512
      75     136      0.0908
      75     137      0.2500
      75     138      0.2500
      75     139      0.2500
      75     140      0.2500
      75     141      0.2500
      75     142      0.0000
      75     143      0.0000
      75     144      0.0000
      75     145      0.0592
      75     146      0.0000
      75     147      0.0000
      75     148      0.0000
      75     149      0.0000
      75     150      0.0000
      75     151      0.0000
      75     152      0.0000
      75     153      0.0000
      75     154      0.0000
      75     155      0.0000
      75     156      0.0000
      75     157      0.1293
      75     158      0.1328
      75     159      0.0440
      75     160      0.1405
      75     161      0.0000
      75     162      0.0000
      75     163      0.0000
      75     164      0.0000
      75     165      0.0538
      75     166      0.0000
      75     167      0.0000
      75     168      0.0000
      75     169      0.0282
      75     170      0.0235
      75     171      0.0756
      75     172      0.0697
      75     173      0.0575
      75     174      0.0618
      75     175      0.0610
      75     176      0.0771
      75     177      0.0391
      75     178      0.0787
      75     179      0.0777
      75     180      0.0000
      75     181      0.0000
      75     182      0.0000
      75     183      0.0000
      75     184      0.0000
      75     185      0.1482
      75     186      0.1379
      75     187      0.0882
      75     188      0.1141
      75     189      0.1340
      75     190      0.0000
      75     191      0.0000
      75     192      0.0000
      75     193      0.0000
      75     194      0.0000
      75     195      0.0000
      75     196      0.0000
      75     197      0.0321
      75     198      0.0083
      75     199      0.1278
      75     200      0.1678
      75     201      0.0810
      75     202      0.0958
      75     203      0.0398
      75     204      0.0736
      75     205      0.0582
      75     206      0.0274
      75     207      0.0646
      75     208      0.0299
      75     209      0.0398
      75     210      0.0516
      75     211      0.0358
      75     212      0.0510
      75     213      0.1354
      75     214      0.1078
      75     215      0.1103
      75     216      0.1011
      75     217      0.0351
      75     218      0.0587
      75     219      0.0817
      75     220      0.0705
      75     221      0.0960
      75     222      0.0961
      75     223      0.0505
      75     224      0.0365
      75     225      0.0586
      75     226      0.0527
      75     227      0.0772
      75     228      0.0000
      75     229      0.0400
      75     230      0.0422
      75     231      0.0249
      75     232      0.0252
      75     233      0.0387
      75     234      0.0303
      75     235      0.0274
      75     236      0.0355
      75     237      0.0242
      75     238      0.0309
      75     239      0.0202
      75     240      0.0373
      75     241      0.1333
      75     242      0.1122
      75     243      0.1649
      75     244      0.0455
      75     245      0.0489
      75     246      0.0000
      75     247      0.0436
      75     248      0.0438
      75     249      0.0282
      75     250      0.0314
      75     251      0.0609
      75     252      0.0485
      75     253      0.0406
      75     254      0.0983
      75     255      0.0975
      75     256      0.0725
      75     257      0.1060
      75     258      0.0352
      75     259      0.0253
      75     260      0.0061
      75     261      0.0001
      75     262      0.0040
      75     263      0.0701
      75     264      0.0633
      75     265      0.0534
      75     266      0.0608
      75     267      0.0646
      75     268      0.0257
      75     269      0.0503
      75     270      0.0512
      75     271      0.0471
      75     272      0.0818
      75     273      0.0624
      75     274      0.0198
      75     275      0.0233
      75     276      0.0312
      75     277      0.0767
      75     278      0.0708
      75     279      0.0699
      75     280      0.0491
      75     281      0.0337
      75     282      0.0561
      75     283      0.0569
      75     284      0.0332
      75     285      0.0607
      75     286      0.0467
      75     287      0.0621
      75     288      0.0377
      75     289      0.0394
      75     290      0.0822
      75     291      0.0860
      75     292      0.0267
      75     293      0.0358
      75     294      0.0575
      75     295      0.0999
      75     296      0.0819
      75     297      0.0620
      75     298      0.0706
      75     299      0.0285
      75     300      0.0500
      75     301      0.0431
      75     302      0.0299
      75     303      0.0840
      75     304      0.0591
      75     305      0.0698
      75     306      0.0485
      75     307      0.0590
      75     308      0.0647
      75     309      0.0414
      75     310      0.0520
      75     311      0.0423
      75     312      0.0706
      75     313      0.0584
      75     314      0.0670
      75     315      0.0641
      75     316      0.0825
      75     317      0.0947
      75     318      0.0373
      75     319      0.0338
      75     320      0.0422
      75     321      0.0388
      75     322      0.0326
      75     323      0.0255
      75     324      0.0291
      75     325      0.0401
      75     326      0.0290
      75     327      0.0295
      75     328      0.0318
      75     329      0.0522
      75     330      0.1053
      75     331      0.1059
      75     332      0.1063
      75     333      0.0692
      76      76      0.5000
      76      77      0.0000
      76      78      0.0000
      76      79      0.0000
      76      80      0.0000
      76      81      0.0000
      76      82      0.0000
      76      83      0.0000
      76      84      0.0000
      76      85      0.0000
      76      86      0.0000
      76      87      0.0000
      76      88      0.0000
      76      89      0.0000
      76      90      0.0000
      76      91      0.0000
      76      92      0.0000
      76      93      0.0000
      76      94      0.0000
      76      95      0.0000
      76      96      0.0000
      76      97      0.0000
      76      98      0.2500
      76      99      0.0000
      76     100      0.0000
      76     101      0.0000
      76     102      0.0000
      76     103      0.0000
      76     104      0.0000
      76     105      0.0000
      76     106      0.0000
      76     107      0.0000
      76     108      0.0000
      76     109      0.0000
      76     110      0.0000
      76     111      0.0000
      76     112      0.0000
      76     113      0.0000
      76     114      0.0000
      76     115      0.0000
      76     116      0.0000
      76     117      0.0000
      76     118      0.0000
      76     119      0.0000
      76     120      0.0000
      76     121      0.0000
      76     122      0.0000
      76     123      0.0000
      76     124      0.0000
      76     125      0.0000
      76     126      0.0000
      76     127      0.0000
      76     128      0.0000
      76     129      0.0000
      76     130      0.0000
      76     131      0.0000
      76     132      0.0000
      76     133      0.0000
      76     134      0.0000
      76     135      0.0000
      76     136      0.0000
      76     137      0.0000
      76     138      0.0000
      76     139      0.0000
      76     140      0.0000
      76     141      0.0000
      76     142      0.2970
      76     143      0.3144
      76     144      0.3213
      76     145      0.0000
      76     146      0.0000
      76     147      0.0000
      76     148      0.0000
      76     149      0.0000
      76     150      0.0000
      76     151      0.0000
      76     152      0.0000
      76     153      0.0000
      76     154      0.0000
      76     155      0.0000
      76     156      0.0000
      76     157      0.0000
      76     158      0.0000
      76     159      0.0000
      76     160      0.0000
      76     161      0.0000
      76     162      0.0000
      76     163      0.0000
      76     164      0.0000
      76     165      0.0000
      76     166      0.1946
      76     167      0.1356
      76     168      0.1698
      76     169      0.0000
      76     170      0.0000
      76     171      0.0000
      76     172      0.0000
      76     173      0.0000
      76     174      0.0000
      76     175      0.0000
      76     176      0.0000
      76     177      0.0000
      76     178      0.0000
      76     179      0.0000
      76     180      0.0000
      76     181      0.0000
      76     182      0.0000
      76     183      0.0000
      76     184      0.0000
      76     185      0.0000
      76     186      0.0000
      76     187      0.0000
      76     188      0.0000
      76     189      0.0000
      76     190      0.0000
      76     191      0.0000
      76     192      0.0000
      76     193      0.0000
      76     194      0.0000
      76     195      0.1053
      76     196      0.1123
      76     197      0.0000
      76     198      0.0000
      76     199      0.0000
      76     200      0.0000
      76     201      0.0000
      76     202      0.0000
      76     203      0.0000
      76     204      0.0000
      76     205      0.0000
      76     206      0.0000
      76     207      0.0000
      76     208      0.1292
      76     209      0.1214
      76     210      0.1557
      76     211      0.1334
      76     212      0.0926
      76     213      0.0000
      76     214      0.0000
      76     215      0.0000
      76     216      0.0000
      76     217      0.0000
      76     218      0.0000
      76     219      0.0000
      76     220      0.0000
      76     221      0.0000
      76     222      0.0000
      76     223      0.0000
      76     224      0.0000
      76     225      0.0000
      76     226      0.0000
      76     227      0.0000
      76     228      0.0000
      76     229      0.0000
      76     230      0.0000
      76     231      0.0000
      76     232      0.0000
      76     233      0.0000
      76     234      0.0000
      76     235      0.0000
      76     236      0.0000
      76     237      0.0000
      76     238      0.0000
      76     239      0.0000
      76     240      0.0000
      76     241      0.0000
      76     242      0.0000
      76     243      0.0000
      76     244      0.0724
      76     245      0.0000
      76     246      0.1283
      76     247      0.0000
      76     248      0.0000
      76     249      0.0952
      76     250      0.0506
      76     251      0.0628
      76     252      0.0857
      76     253      0.0000
      76     254      0.0000
      76     255      0.0000
      76     256      0.0000
      76     257      0.0000
      76     258      0.0747
      76     259      0.0000
      76     260      0.0000
      76     261      0.0000
      76     262      0.0000
      76     263      0.0000
      76     264      0.0000
      76     265      0.0000
      76     266      0.0000
      76     267      0.0000
      76     268      0.0828
      76     269      0.0000
      76     270      0.0000
      76     271      0.0000
      76     272      0.0000
      76     273      0.0000
      76     274      0.0279
      76     275      0.0357
      76     276      0.0186
      76     277      0.0000
      76     278      0.0000
      76     279      0.0000
      76     280      0.0000
      76     281      0.0000
      76     282      0.0000
      76     283      0.0000
      76     284      0.0000
      76     285      0.0000
      76     286      0.0000
      76     287      0.0000
      76     288      0.0287
      76     289      0.0432
      76     290      0.0351
      76     291      0.0358
      76     292      0.0000
      76     293      0.0000
      76     294      0.0000
      76     295      0.0000
      76     296      0.0000
      76     297      0.0000
      76     298      0.0000
      76     299      0.0000
      76     300      0.0000
      76     301      0.0000
      76     302      0.0000
      76     303      0.0000
      76     304      0.0000
      76     305      0.0000
      76     306      0.0000
      76     307      0.0000
      76     308      0.0000
      76     309      0.0000
      76     310      0.0000
      76     311      0.0000
      76     312      0.0000
      76     313      0.0000
      76     314      0.0000
      76     315      0.0000
      76     316      0.0000
      76     317      0.0000
      76     318      0.0609
      76     319      0.0459
      76     320      0.0736
      76     321      0.0000
      76     322      0.0297
      76     323      0.0284
      76     324      0.0381
      76     325      0.0000
      76     326      0.0000
      76     327      0.0412
      76     328      0.0432
      76     329      0.0497
      76     330      0.0000
      76     331      0.0000
      76     332      0.0000
      76     333      0.0000
      77      77      0.5000
      77      78      0.0000
      77      79      0.0000
      77      80      0.0000
      77      81      0.0000
      77      82      0.0000
      77      83      0.0000
      77      84      0.0000
      77      85      0.0000
      77      86      0.0000
      77      87      0.0000
      77      88      0.0000
      77      89      0.0000
      77      90      0.0000
      77      91      0.0000
      77      92      0.0000
      77      93      0.0000
      77      94      0.0000
      77      95      0.1327
      77      96      0.1279
      77      97      0.1395
      77      98      0.0000
      77      99      0.0000
      77     100      0.0000
      77     101      0.0000
      77     102      0.0000
      77     103      0.0000
      77     104      0.0000
      77     105      0.0000
      77     106      0.0000
      77     107      0.0000
      77     108      0.0464
      77     109      0.0633
      77     110      0.0310
      77     111      0.0000
      77     112      0.0000
      77     113      0.0000
      77     114      0.0000
      77     115      0.0000
      77     116      0.0000
      77     117      0.0000
      77     118      0.0000
      77     119      0.0000
      77     120      0.0000
      77     121      0.0000
      77     122      0.0000
      77     123      0.0000
      77     124      0.0000
      77     125      0.0000
      77     126      0.0000
      77     127      0.0000
      77     128      0.0000
      77     129      0.0000
      77     130      0.0000
      77     131      0.0000
      77     132      0.0000
      77     133      0.0000
      77     134      0.0000
      77     135      0.0000
      77     136      0.0000
      77     137      0.0000
      77     138      0.0000
      77     139      0.0000
      77     140      0.0000
      77     141      0.0000
      77     142      0.0000
      77     143      0.0000
      77     144      0.0000
      77     145      0.0000
      77     146      0.0625
      77     147      0.0000
      77     148      0.0000
      77     149      0.0000
      77     150      0.0000
      77     151      0.0000
      77     152      0.0000
      77     153      0.0000
      77     154      0.0833
      77     155      0.0552
      77     156      0.0000
      77     157      0.0000
      77     158      0.0000
      77     159      0.0000
      77     160      0.0000
      77     161      0.0301
      77     162      0.0267
      77     163      0.0117
      77     164      0.0318
      77     165      0.0000
      77     166      0.0000
      77     167      0.0000
      77     168      0.0000
      77     169      0.0000
      77     170      0.0000
      77     171      0.0000
      77     172      0.0000
      77     173      0.0000
      77     174      0.0000
      77     175      0.0000
      77     176      0.0000
      77     177      0.0000
      77     178      0.0000
      77     179      0.0000
      77     180      0.0402
      77     181      0.0178
      77     182      0.0343
      77     183      0.0379
      77     184      0.0489
      77     185      0.0000
      77     186      0.0000
      77     187      0.0000
      77     188      0.0000
      77     189      0.0000
      77     190      0.0000
      77     191      0.0000
      77     192      0.0166
      77     193      0.0457
      77     194      0.0245
      77     195      0.0000
      77     196      0.0000
      77     197      0.0176
      77     198      0.0232
      77     199      0.0000
      77     200      0.0000
      77     201      0.0000
      77     202      0.0000
      77     203      0.0000
      77     204      0.0000
      77     205      0.0000
      77     206      0.0000
      77     207      0.0000
      77     208      0.0000
      77     209      0.0000
      77     210      0.0000
      77     211      0.0000
      77     212      0.0000
      77     213      0.0000
      77     214      0.0000
      77     215      0.0000
      77     216      0.0000
      77     217      0.0000
      77     218      0.0000
      77     219      0.0000
      77     220      0.0000
      77     221      0.0000
      77     222      0.0000
      77     223      0.0000
      77     224      0.0000
      77     225      0.0000
      77     226      0.0000
      77     227      0.0000
      77     228      0.0121
      77     229      0.0136
      77     230      0.0257
      77     231      0.0197
      77     232      0.0055
      77     233      0.0143
      77     234      0.0157
      77     235      0.0172
      77     236      0.0095
      77     237      0.0000
      77     238      0.0000
      77     239      0.0000
      77     240      0.0000
      77     241      0.0000
      77     242      0.0000
      77     243      0.0000
      77     244      0.0000
      77     245      0.0074
      77     246      0.0072
      77     247      0.0155
      77     248      0.0160
      77     249      0.0037
      77     250      0.0081
      77     251      0.0000
      77     252      0.0000
      77     253      0.0195
      77     254      0.0000
      77     255      0.0000
      77     256      0.0000
      77     257      0.0000
      77     258      0.0000
      77     259      0.0000
      77     260      0.0345
      77     261      0.0428
      77     262      0.0289
      77     263      0.0086
      77     264      0.0047
      77     265      0.0111
      77     266      0.0021
      77     267      0.0000
      77     268      0.0000
      77     269      0.0089
      77     270      0.0083
      77     271      0.0058
      77     272      0.0000
      77     273      0.0000
      77     274      0.0238
      77     275      0.0212
      77     276      0.0200
      77     277      0.0000
      77     278      0.0000
      77     279      0.0000
      77     280      0.0000
      77     281      0.0000
      77     282      0.0000
      77     283      0.0022
      77     284      0.0071
      77     285      0.0000
      77     286      0.0000
      77     287      0.0000
      77     288      0.0046
      77     289      0.0091
      77     290      0.0000
      77     291      0.0000
      77     292      0.0036
      77     293      0.0001
      77     294      0.0011
      77     295      0.0040
      77     296      0.0044
      77     297      0.0056
      77     298      0.0005
      77     299      0.0288
      77     300      0.0186
      77     301      0.0115
      77     302      0.0156
      77     303      0.0083
      77     304      0.0051
      77     305      0.0083
      77     306      0.0073
      77     307      0.0078
      77     308      0.0069
      77     309      0.0221
      77     310      0.0148
      77     311      0.0000
      77     312      0.0002
      77     313      0.0071
      77     314      0.0000
      77     315      0.0000
      77     316      0.0000
      77     317      0.0000
      77     318      0.0016
      77     319      0.0027
      77     320      0.0016
      77     321      0.0090
      77     322      0.0000
      77     323      0.0000
      77     324      0.0000
      77     325      0.0166
      77     326      0.0211
      77     327      0.0014
      77     328      0.0019
      77     329      0.0024
      77     330      0.0000
      77     331      0.0000
      77     332      0.0000
      77     333      0.0000
      78      78      0.5000
      78      79      0.2383
      78      80      0.2570
      78      81      0.2134
      78      82      0.2548
      78      83      0.0000
      78      84      0.0000
      78      85      0.0000
      78      86      0.0000
      78      87      0.0000
      78      88      0.0000
      78      89      0.0000
      78      90      0.0000
      78      91      0.0000
      78      92      0.0000
      78      93      0.0000
      78      94      0.0000
      78      95      0.0000
      78      96      0.0000
      78      97      0.0000
      78      98      0.0000
      78      99      0.0000
      78     100      0.0000
      78     101      0.0000
      78     102      0.0000
      78     103      0.0000
      78     104      0.0000
      78     105      0.0000
      78     106      0.0000
      78     107      0.0000
      78     108      0.0000
      78     109      0.0000
      78     110      0.0000
      78     111      0.0000
      78     112      0.0000
      78     113      0.0000
      78     114      0.1088
      78     115      0.2529
      78     116      0.2551
      78     117      0.2397
      78     118      0.2500
      78     119      0.2332
      78     120      0.0000
      78     121      0.0000
      78     122      0.0000
      78     123      0.0485
      78     124      0.0694
      78     125      0.0000
      78     126      0.0000
      78     127      0.0000
      78     128      0.0000
      78     129      0.1330
      78     130      0.1377
      78     131      0.0568
      78     132      0.1077
      78     133      0.0990
      78     134      0.1147
      78     135      0.1004
      78     136      0.1245
      78     137      0.0961
      78     138      0.0624
      78     139      0.0670
      78     140      0.0518
      78     141      0.0827
      78     142      0.0000
      78     143      0.0000
      78     144      0.0000
      78     145      0.0000
      78     146      0.0000
      78     147      0.0000
      78     148      0.0000
      78     149      0.0000
      78     150      0.0000
      78     151      0.0000
      78     152      0.0000
      78     153      0.0000
      78     154      0.0000
      78     155      0.0000
      78     156      0.0000
      78     157      0.0257
      78     158      0.0364
      78     159      0.0176
      78     160      0.0238
      78     161      0.0000
      78     162      0.0000
      78     163      0.0000
      78     164      0.0000
      78     165      0.0623
      78     166      0.0000
      78     167      0.0000
      78     168      0.0000
      78     169      0.0521
      78     170      0.0554
      78     171      0.1364
      78     172      0.1373
      78     173      0.1135
      78     174      0.1038
      78     175      0.1287
      78     176      0.1185
      78     177      0.1139
      78     178      0.1001
      78     179      0.0788
      78     180      0.0000
      78     181      0.0000
      78     182      0.0000
      78     183      0.0000
      78     184      0.0000
      78     185      0.0464
      78     186      0.0362
      78     187      0.0314
      78     188      0.0420
      78     189      0.0449
      78     190      0.0000
      78     191      0.0000
      78     192      0.0000
      78     193      0.0000
      78     194      0.0000
      78     195      0.0000
      78     196      0.0000
      78     197      0.0780
      78     198      0.0434
      78     199      0.0229
      78     200      0.0330
      78     201      0.1754
      78     202      0.2014
      78     203      0.0205
      78     204      0.1310
      78     205      0.1061
      78     206      0.1130
      78     207      0.1249
      78     208      0.0175
      78     209      0.0191
      78     210      0.0277
      78     211      0.0097
      78     212      0.0969
      78     213      0.0809
      78     214      0.0916
      78     215      0.0936
      78     216      0.0761
      78     217      0.0052
      78     218      0.0128
      78     219      0.0287
      78     220      0.1614
      78     221      0.1472
      78     222      0.1425
      78     223      0.0456
      78     224      0.0391
      78     225      0.0344
      78     226      0.0447
      78     227      0.0449
      78     228      0.0000
      78     229      0.0699
      78     230      0.0690
      78     231      0.0565
      78     232      0.0451
      78     233      0.0527
      78     234      0.0416
      78     235      0.0539
      78     236      0.0635
      78     237      0.0143
      78     238      0.0351
      78     239      0.0252
      78     240      0.0436
      78     241      0.0414
      78     242      0.0266
      78     243      0.0420
      78     244      0.0477
      78     245      0.0358
      78     246      0.0000
      78     247      0.0952
      78     248      0.0681
      78     249      0.0136
      78     250      0.0146
      78     251      0.1235
      78     252      0.0938
      78     253      0.0448
      78     254      0.0099
      78     255      0.0499
      78     256      0.0266
      78     257      0.0253
      78     258      0.0509
      78     259      0.0790
      78     260      0.0280
      78     261      0.0124
      78     262      0.0147
      78     263      0.1409
      78     264      0.1342
      78     265      0.1241
      78     266      0.1473
      78     267      0.1291
      78     268      0.0161
      78     269      0.1010
      78     270      0.1141
      78     271      0.0995
      78     272      0.0639
      78     273      0.0469
      78     274      0.0722
      78     275      0.0466
      78     276      0.0710
      78     277      0.0416
      78     278      0.0308
      78     279      0.0341
      78     280      0.0543
      78     281      0.0289
      78     282      0.0328
      78     283      0.0941
      78     284      0.0810
      78     285      0.0245
      78     286      0.0092
      78     287      0.0209
      78     288      0.0453
      78     289      0.0443
      78     290      0.0364
      78     291      0.0298
      78     292      0.0502
      78     293      0.0285
      78     294      0.0261
      78     295      0.0338
      78     296      0.0253
      78     297      0.0322
      78     298      0.0466
      78     299      0.0390
      78     300      0.0604
      78     301      0.0487
      78     302      0.0386
      78     303      0.0874
      78     304      0.0985
      78     305      0.1010
      78     306      0.0916
      78     307      0.0908
      78     308      0.0668
      78     309      0.0443
      78     310      0.0672
      78     311      0.0634
      78     312      0.1616
      78     313      0.1232
      78     314      0.0983
      78     315      0.0835
      78     316      0.1004
      78     317      0.1154
      78     318      0.0132
      78     319      0.0088
      78     320      0.0102
      78     321      0.0612
      78     322      0.0431
      78     323      0.0374
      78     324      0.0450
      78     325      0.0755
      78     326      0.0805
      78     327      0.0582
      78     328      0.0653
      78     329      0.0295
      78     330      0.1438
      78     331      0.1553
      78     332      0.1341
      78     333      0.0805
      79      79      0.5000
      79      80      0.2266
      79      81      0.2478
      79      82      0.1944
      79      83      0.0000
      79      84      0.0000
      79      85      0.0000
      79      86      0.0000
      79      87      0.0000
      79      88      0.0000
      79      89      0.0000
      79      90      0.0000
      79      91      0.0000
      79      92      0.0000
      79      93      0.0000
      79      94      0.0000
      79      95      0.0000
      79      96      0.0000
      79      97      0.0000
      79      98      0.0000
      79      99      0.0000
      79     100      0.0000
      79     101      0.0000
      79     102      0.0000
      79     103      0.0000
      79     104      0.0000
      79     105      0.0000
      79     106      0.0000
      79     107      0.0000
      79     108      0.0000
      79     109      0.0000
      79     110      0.0000
      79     111      0.0000
      79     112      0.0000
      79     113      0.0000
      79     114      0.2500
      79     115      0.2398
      79     116      0.2317
      79     117      0.2206
      79     118      0.2104
      79     119      0.2158
      79     120      0.0000
      79     121      0.0000
      79     122      0.0000
      79     123      0.0692
      79     124      0.0602
      79     125      0.0000
      79     126      0.0000
      79     127      0.0000
      79     128      0.0000
      79     129      0.1021
      79     130      0.0928
      79     131      0.0440
      79     132      0.1361
      79     133      0.1166
      79     134      0.1125
      79     135      0.1412
      79     136      0.1187
      79     137      0.0432
      79     138      0.0364
      79     139      0.0392
      79     140      0.0149
      79     141      0.0383
      79     142      0.0000
      79     143      0.0000
      79     144      0.0000
      79     145      0.0000
      79     146      0.0000
      79     147      0.0000
      79     148      0.0000
      79     149      0.0000
      79     150      0.0000
      79     151      0.0000
      79     152      0.0000
      79     153      0.0000
      79     154      0.0000
      79     155      0.0000
      79     156      0.0000
      79     157      0.0043
      79     158      0.0102
      79     159      0.0046
      79     160      0.0060
      79     161      0.0000
      79     162      0.0000
      79     163      0.0000
      79     164      0.0000
      79     165      0.0879
      79     166      0.0000
      79     167      0.0000
      79     168      0.0000
      79     169      0.1485
      79     170      0.1242
      79     171      0.1138
      79     172      0.1021
      79     173      0.1527
      79     174      0.1585
      79     175      0.1234
      79     176      0.1622
      79     177      0.0961
      79     178      0.0947
      79     179      0.0837
      79     180      0.0000
      79     181      0.0000
      79     182      0.0000
      79     183      0.0000
      79     184      0.0000
      79     185      0.0262
      79     186      0.0262
      79     187      0.0193
      79     188      0.0203
      79     189      0.0289
      79     190      0.0000
      79     191      0.0000
      79     192      0.0000
      79     193      0.0000
      79     194      0.0000
      79     195      0.0000
      79     196      0.0000
      79     197      0.0910
      79     198      0.0528
      79     199      0.0093
      79     200      0.0077
      79     201      0.1759
      79     202      0.2069
      79     203      0.0314
      79     204      0.1177
      79     205      0.1204
      79     206      0.1098
      79     207      0.1024
      79     208      0.0226
      79     209      0.0353
      79     210      0.0460
      79     211      0.0262
      79     212      0.0953
      79     213      0.0495
      79     214      0.0593
      79     215      0.0691
      79     216      0.0661
      79     217      0.0007
      79     218      0.0027
      79     219      0.0100
      79     220      0.1565
      79     221      0.1541
      79     222      0.1438
      79     223      0.0717
      79     224      0.0713
      79     225      0.0522
      79     226      0.0948
      79     227      0.0665
      79     228      0.0000
      79     229      0.0900
      79     230      0.0690
      79     231      0.0631
      79     232      0.0563
      79     233      0.0549
      79     234      0.0460
      79     235      0.0637
      79     236      0.0603
      79     237      0.0335
      79     238      0.0674
      79     239      0.0471
      79     240      0.0807
      79     241      0.0117
      79     242      0.0073
      79     243      0.0142
      79     244      0.0452
      79     245      0.0383
      79     246      0.0000
      79     247      0.0761
      79     248      0.0542
      79     249      0.0259
      79     250      0.0287
      79     251      0.1122
      79     252      0.0937
      79     253      0.0533
      79     254      0.0010
      79     255      0.0861
      79     256      0.0602
      79     257      0.0305
      79     258      0.0717
      79     259      0.0729
      79     260      0.0339
      79     261      0.0159
      79     262      0.0306
      79     263      0.1234
      79     264      0.0975
      79     265      0.1176
      79     266      0.1297
      79     267      0.1200
      79     268      0.0294
      79     269      0.1053
      79     270      0.0966
      79     271      0.0840
      79     272      0.1010
      79     273      0.0913
      79     274      0.0619
      79     275      0.0644
      79     276      0.0532
      79     277      0.0734
      79     278      0.0632
      79     279      0.0565
      79     280      0.1022
      79     281      0.0748
      79     282      0.0703
      79     283      0.0909
      79     284      0.0732
      79     285      0.0288
      79     286      0.0261
      79     287      0.0280
      79     288      0.0403
      79     289      0.0425
      79     290      0.0296
      79     291      0.0092
      79     292      0.0909
      79     293      0.0372
      79     294      0.0325
      79     295      0.0312
      79     296      0.0283
      79     297      0.0341
      79     298      0.0476
      79     299      0.0454
      79     300      0.0622
      79     301      0.0687
      79     302      0.0568
      79     303      0.1009
      79     304      0.0881
      79     305      0.1127
      79     306      0.0801
      79     307      0.0912
      79     308      0.0643
      79     309      0.0443
      79     310      0.0565
      79     311      0.0565
      79     312      0.1495
      79     313      0.1320
      79     314      0.1092
      79     315      0.1169
      79     316      0.1013
      79     317      0.1105
      79     318      0.0174
      79     319      0.0066
      79     320      0.0120
      79     321      0.0778
      79     322      0.0594
      79     323      0.0685
      79     324      0.0842
      79     325      0.0598
      79     326      0.0793
      79     327      0.0386
      79     328      0.0640
      79     329      0.0326
      79     330      0.1828
      79     331      0.1527
      79     332      0.1469
      79     333      0.0839
      80      80      0.5000
      80      81      0.2728
      80      82      0.2598
      80      83      0.0000
      80      84      0.0000
      80      85      0.0000
      80      86      0.0000
      80      87      0.0000
      80      88      0.0000
      80      89      0.0000
      80      90      0.0000
      80      91      0.0000
      80      92      0.0000
      80      93      0.0000
      80      94      0.0000
      80      95      0.0000
      80      96      0.0000
      80      97      0.0000
      80      98      0.0000
      80      99      0.0000
      80     100      0.0000
      80     101      0.0000
      80     102      0.0000
      80     103      0.0000
      80     104      0.0000
      80     105      0.0000
      80     106      0.0000
      80     107      0.0000
      80     108      0.0000
      80     109      0.0000
      80     110      0.0000
      80     111      0.0000
      80     112      0.0000
      80     113      0.0000
      80     114      0.1123
      80     115      0.2679
      80     116      0.2452
      80     117      0.2489
      80     118      0.2591
      80     119      0.2780
      80     120      0.0000
      80     121      0.0000
      80     122      0.0000
      80     123      0.0726
      80     124      0.0819
      80     125      0.0000
      80     126      0.0000
      80     127      0.0000
      80     128      0.0000
      80     129      0.1110
      80     130      0.1082
      80     131      0.0581
      80     132      0.1298
      80     133      0.1349
      80     134      0.1595
      80     135      0.1207
      80     136      0.1325
      80     137      0.0711
      80     138      0.0521
      80     139      0.0585
      80     140      0.0367
      80     141      0.0659
      80     142      0.0000
      80     143      0.0000
      80     144      0.0000
      80     145      0.0000
      80     146      0.0000
      80     147      0.0000
      80     148      0.0000
      80     149      0.0000
      80     150      0.0000
      80     151      0.0000
      80     152      0.0000
      80     153      0.0000
      80     154      0.0000
      80     155      0.0000
      80     156      0.0000
      80     157      0.0091
      80     158      0.0127
      80     159      0.0100
      80     160      0.0219
      80     161      0.0000
      80     162      0.0000
      80     163      0.0000
      80     164      0.0000
      80     165      0.0740
      80     166      0.0000
      80     167      0.0000
      80     168      0.0000
      80     169      0.0756
      80     170      0.0642
      80     171      0.1374
      80     172      0.1308
      80     173      0.1309
      80     174      0.1448
      80     175      0.1472
      80     176      0.1760
      80     177      0.1521
      80     178      0.1135
      80     179      0.1061
      80     180      0.0000
      80     181      0.0000
      80     182      0.0000
      80     183      0.0000
      80     184      0.0000
      80     185      0.0368
      80     186      0.0298
      80     187      0.0251
      80     188      0.0227
      80     189      0.0293
      80     190      0.0000
      80     191      0.0000
      80     192      0.0000
      80     193      0.0000
      80     194      0.0000
      80     195      0.0000
      80     196      0.0000
      80     197      0.0978
      80     198      0.0449
      80     199      0.0132
      80     200      0.0204
      80     201      0.2094
      80     202      0.1829
      80     203      0.0349
      80     204      0.1320
      80     205      0.1377
      80     206      0.1336
      80     207      0.1344
      80     208      0.0177
      80     209      0.0292
      80     210      0.0528
      80     211      0.0323
      80     212      0.1085
      80     213      0.0860
      80     214      0.0864
      80     215      0.0964
      80     216      0.0867
      80     217      0.0031
      80     218      0.0056
      80     219      0.0091
      80     220      0.1464
      80     221      0.1461
      80     222      0.1435
      80     223      0.0582
      80     224      0.0390
      80     225      0.0382
      80     226      0.0663
      80     227      0.0477
      80     228      0.0000
      80     229      0.1061
      80     230      0.0872
      80     231      0.0751
      80     232      0.0582
      80     233      0.0700
      80     234      0.0627
      80     235      0.0621
      80     236      0.0613
      80     237      0.0257
      80     238      0.0297
      80     239      0.0256
      80     240      0.0401
      80     241      0.0123
      80     242      0.0177
      80     243      0.0178
      80     244      0.0583
      80     245      0.0283
      80     246      0.0000
      80     247      0.0730
      80     248      0.0755
      80     249      0.0301
      80     250      0.0244
      80     251      0.1124
      80     252      0.0964
      80     253      0.0479
      80     254      0.0154
      80     255      0.0428
      80     256      0.0425
      80     257      0.0305
      80     258      0.0668
      80     259      0.0864
      80     260      0.0252
      80     261      0.0152
      80     262      0.0221
      80     263      0.1434
      80     264      0.1366
      80     265      0.1347
      80     266      0.1563
      80     267      0.1320
      80     268      0.0318
      80     269      0.1107
      80     270      0.1074
      80     271      0.1186
      80     272      0.0545
      80     273      0.0398
      80     274      0.0696
      80     275      0.0565
      80     276      0.0622
      80     277      0.0377
      80     278      0.0406
      80     279      0.0383
      80     280      0.0544
      80     281      0.0435
      80     282      0.0423
      80     283      0.0746
      80     284      0.0712
      80     285      0.0231
      80     286      0.0246
      80     287      0.0180
      80     288      0.0504
      80     289      0.0654
      80     290      0.0281
      80     291      0.0235
      80     292      0.0567
      80     293      0.0409
      80     294      0.0320
      80     295      0.0280
      80     296      0.0199
      80     297      0.0306
      80     298      0.0419
      80     299      0.0505
      80     300      0.0627
      80     301      0.0640
      80     302      0.0422
      80     303      0.1168
      80     304      0.0820
      80     305      0.1008
      80     306      0.0797
      80     307      0.0949
      80     308      0.0742
      80     309      0.0524
      80     310      0.0730
      80     311      0.0593
      80     312      0.1398
      80     313      0.1295
      80     314      0.0887
      80     315      0.0905
      80     316      0.1039
      80     317      0.0873
      80     318      0.0193
      80     319      0.0071
      80     320      0.0166
      80     321      0.0837
      80     322      0.0556
      80     323      0.0559
      80     324      0.0698
      80     325      0.0830
      80     326      0.0863
      80     327      0.0505
      80     328      0.0818
      80     329      0.0461
      80     330      0.1407
      80     331      0.1519
      80     332      0.1545
      80     333      0.0974
      81      81      0.5000
      81      82      0.2903
      81      83      0.0000
      81      84      0.0000
      81      85      0.0000
      81      86      0.0000
      81      87      0.0000
      81      88      0.0000
      81      89      0.0000
      81      90      0.0000
      81      91      0.0000
      81      92      0.0000
      81      93      0.0000
      81      94      0.0000
      81      95      0.0000
      81      96      0.0000
      81      97      0.0000
      81      98      0.0000
      81      99      0.0000
      81     100      0.0000
      81     101      0.0000
      81     102      0.0000
      81     103      0.0000
      81     104      0.0000
      81     105      0.0000
      81     106      0.0000
      81     107      0.0000
      81     108      0.0000
      81     109      0.0000
      81     110      0.0000
      81     111      0.0000
      81     112      0.0000
      81     113      0.0000
      81     114      0.1211
      81     115      0.3905
      81     116      0.4004
      81     117      0.3878
      81     118      0.3720
      81     119      0.3939
      81     120      0.0000
      81     121      0.0000
      81     122      0.0000
      81     123      0.0449
      81     124      0.0630
      81     125      0.0000
      81     126      0.0000
      81     127      0.0000
      81     128      0.0000
      81     129      0.1298
      81     130      0.1339
      81     131      0.0431
      81     132      0.2500
      81     133      0.2500
      81     134      0.2500
      81     135      0.2500
      81     136      0.2500
      81     137      0.0810
      81     138      0.0457
      81     139      0.0664
      81     140      0.0390
      81     141      0.0717
      81     142      0.0000
      81     143      0.0000
      81     144      0.0000
      81     145      0.0000
      81     146      0.0000
      81     147      0.0000
      81     148      0.0000
      81     149      0.0000
      81     150      0.0000
      81     151      0.0000
      81     152      0.0000
      81     153      0.0000
      81     154      0.0000
      81     155      0.0000
      81     156      0.0000
      81     157      0.0211
      81     158      0.0264
      81     159      0.0139
      81     160      0.0215
      81     161      0.0000
      81     162      0.0000
      81     163      0.0000
      81     164      0.0000
      81     165      0.1175
      81     166      0.0000
      81     167      0.0000
      81     168      0.0000
      81     169      0.0811
      81     170      0.0620
      81     171      0.1835
      81     172      0.1570
      81     173      0.2737
      81     174      0.2596
      81     175      0.2486
      81     176      0.2989
      81     177      0.1878
      81     178      0.2163
      81     179      0.2064
      81     180      0.0000
      81     181      0.0000
      81     182      0.0000
      81     183      0.0000
      81     184      0.0000
      81     185      0.0496
      81     186      0.0393
      81     187      0.0346
      81     188      0.0329
      81     189      0.0337
      81     190      0.0000
      81     191      0.0000
      81     192      0.0000
      81     193      0.0000
      81     194      0.0000
      81     195      0.0000
      81     196      0.0000
      81     197      0.1602
      81     198      0.0915
      81     199      0.0175
      81     200      0.0250
      81     201      0.2841
      81     202      0.2974
      81     203      0.0279
      81     204      0.1895
      81     205      0.1981
      81     206      0.1931
      81     207      0.1852
      81     208      0.0101
      81     209      0.0176
      81     210      0.0243
      81     211      0.0160
      81     212      0.1581
      81     213      0.0839
      81     214      0.1380
      81     215      0.1274
      81     216      0.1177
      81     217      0.0105
      81     218      0.0167
      81     219      0.0180
      81     220      0.2491
      81     221      0.2486
      81     222      0.2659
      81     223      0.0446
      81     224      0.0516
      81     225      0.0518
      81     226      0.0634
      81     227      0.0442
      81     228      0.0000
      81     229      0.1427
      81     230      0.1266
      81     231      0.1154
      81     232      0.0965
      81     233      0.0987
      81     234      0.0814
      81     235      0.1071
      81     236      0.0968
      81     237      0.0324
      81     238      0.0376
      81     239      0.0227
      81     240      0.0398
      81     241      0.0319
      81     242      0.0250
      81     243      0.0346
      81     244      0.1119
      81     245      0.0723
      81     246      0.0000
      81     247      0.1191
      81     248      0.1061
      81     249      0.0167
      81     250      0.0142
      81     251      0.1796
      81     252      0.1515
      81     253      0.1085
      81     254      0.0066
      81     255      0.0536
      81     256      0.0378
      81     257      0.0286
      81     258      0.1206
      81     259      0.1280
      81     260      0.0510
      81     261      0.0324
      81     262      0.0464
      81     263      0.1916
      81     264      0.1801
      81     265      0.1817
      81     266      0.2069
      81     267      0.2036
      81     268      0.0104
      81     269      0.1488
      81     270      0.1510
      81     271      0.1425
      81     272      0.0736
      81     273      0.0624
      81     274      0.1060
      81     275      0.0836
      81     276      0.1145
      81     277      0.0401
      81     278      0.0335
      81     279      0.0252
      81     280      0.0581
      81     281      0.0416
      81     282      0.0277
      81     283      0.1435
      81     284      0.1185
      81     285      0.0250
      81     286      0.0155
      81     287      0.0263
      81     288      0.0971
      81     289      0.1017
      81     290      0.0264
      81     291      0.0174
      81     292      0.0816
      81     293      0.0415
      81     294      0.0493
      81     295      0.0472
      81     296      0.0346
      81     297      0.0500
      81     298      0.0641
      81     299      0.0852
      81     300      0.1182
      81     301      0.1211
      81     302      0.0902
      81     303      0.1521
      81     304      0.1060
      81     305      0.1408
      81     306      0.0980
      81     307      0.1385
      81     308      0.1139
      81     309      0.0762
      81     310      0.1168
      81     311      0.1004
      81     312      0.2338
      81     313      0.2022
      81     314      0.1461
      81     315      0.1429
      81     316      0.1499
      81     317      0.1601
      81     318      0.0159
      81     319      0.0090
      81     320      0.0130
      81     321      0.0845
      81     322      0.0654
      81     323      0.0837
      81     324      0.0893
      81     325      0.1199
      81     326      0.1284
      81     327      0.0790
      81     328      0.0974
      81     329      0.0296
      81     330      0.2625
      81     331      0.2629
      81     332      0.2643
      81     333      0.1406
      82      82      0.5000
      82      83      0.0000
      82      84      0.0000
      82      85      0.0000
      82      86      0.0000
      82      87      0.0000
      82      88      0.0000
      82      89      0.0000
      82      90      0.0000
      82      91      0.0000
      82      92      0.0000
      82      93      0.0000
      82      94      0.0000
      82      95      0.0000
      82      96      0.0000
      82      97      0.0000
      82      98      0.0000
      82      99      0.0000
      82     100      0.0000
      82     101      0.0000
      82     102      0.0000
      82     103      0.0000
      82     104      0.0000
      82     105      0.0000
      82     106      0.0000
      82     107      0.0000
      82     108      0.0000
      82     109      0.0000
      82     110      0.0000
      82     111      0.0000
      82     112      0.0000
      82     113      0.0000
      82     114      0.0894
      82     115      0.3944
      82     116      0.3859
      82     117      0.3912
      82     118      0.4218
      82     119      0.4058
      82     120      0.0000
      82     121      0.0000
      82     122      0.0000
      82     123      0.0373
      82     124      0.0488
      82     125      0.0000
      82     126      0.0000
      82     127      0.0000
      82     128      0.0000
      82     129      0.2500
      82     130      0.2500
      82     131      0.0569
      82     132      0.1512
      82     133      0.1420
      82     134      0.1500
      82     135      0.1281
      82     136      0.1411
      82     137      0.0782
      82     138      0.0593
      82     139      0.0634
      82     140      0.0457
      82     141      0.0608
      82     142      0.0000
      82     143      0.0000
      82     144      0.0000
      82     145      0.0000
      82     146      0.0000
      82     147      0.0000
      82     148      0.0000
      82     149      0.0000
      82     150      0.0000
      82     151      0.0000
      82     152      0.0000
      82     153      0.0000
      82     154      0.0000
      82     155      0.0000
      82     156      0.0000
      82     157      0.0255
      82     158      0.0328
      82     159      0.0189
      82     160      0.0249
      82     161      0.0000
      82     162      0.0000
      82     163      0.0000
      82     164      0.0000
      82     165      0.0652
      82     166      0.0000
      82     167      0.0000
      82     168      0.0000
      82     169      0.0501
      82     170      0.0445
      82     171      0.2076
      82     172      0.2256
      82     173      0.1544
      82     174      0.1342
      82     175      0.1397
      82     176      0.1620
      82     177      0.2264
      82     178      0.1188
      82     179      0.1103
      82     180      0.0000
      82     181      0.0000
      82     182      0.0000
      82     183      0.0000
      82     184      0.0000
      82     185      0.0434
      82     186      0.0295
      82     187      0.0279
      82     188      0.0268
      82     189      0.0324
      82     190      0.0000
      82     191      0.0000
      82     192      0.0000
      82     193      0.0000
      82     194      0.0000
      82     195      0.0000
      82     196      0.0000
      82     197      0.1091
      82     198      0.0426
      82     199      0.0209
      82     200      0.0280
      82     201      0.2869
      82     202      0.3260
      82     203      0.0219
      82     204      0.2080
      82     205      0.2000
      82     206      0.2019
      82     207      0.2194
      82     208      0.0148
      82     209      0.0175
      82     210      0.0195
      82     211      0.0133
      82     212      0.1310
      82     213      0.1014
      82     214      0.1262
      82     215      0.1258
      82     216      0.1219
      82     217      0.0110
      82     218      0.0193
      82     219      0.0239
      82     220      0.2269
      82     221      0.2093
      82     222      0.2155
      82     223      0.0327
      82     224      0.0394
      82     225      0.0395
      82     226      0.0383
      82     227      0.0416
      82     228      0.0000
      82     229      0.1634
      82     230      0.1182
      82     231      0.1115
      82     232      0.0917
      82     233      0.0971
      82     234      0.0804
      82     235      0.0975
      82     236      0.1042
      82     237      0.0162
      82     238      0.0254
      82     239      0.0186
      82     240      0.0228
      82     241      0.0323
      82     242      0.0242
      82     243      0.0237
      82     244      0.0612
      82     245      0.0362
      82     246      0.0000
      82     247      0.1359
      82     248      0.1091
      82     249      0.0038
      82     250      0.0074
      82     251      0.2019
      82     252      0.1608
      82     253      0.0558
      82     254      0.0105
      82     255      0.0432
      82     256      0.0249
      82     257      0.0282
      82     258      0.0587
      82     259      0.1304
      82     260      0.0199
      82     261      0.0191
      82     262      0.0220
      82     263      0.2059
      82     264      0.1955
      82     265      0.1895
      82     266      0.2010
      82     267      0.1725
      82     268      0.0096
      82     269      0.1527
      82     270      0.1669
      82     271      0.1419
      82     272      0.0616
      82     273      0.0432
      82     274      0.1154
      82     275      0.0852
      82     276      0.1091
      82     277      0.0263
      82     278      0.0190
      82     279      0.0199
      82     280      0.0395
      82     281      0.0294
      82     282      0.0216
      82     283      0.1420
      82     284      0.1059
      82     285      0.0200
      82     286      0.0130
      82     287      0.0227
      82     288      0.0763
      82     289      0.0858
      82     290      0.0238
      82     291      0.0190
      82     292      0.0712
      82     293      0.0467
      82     294      0.0371
      82     295      0.0389
      82     296      0.0238
      82     297      0.0339
      82     298      0.0437
      82     299      0.0678
      82     300      0.0977
      82     301      0.0818
      82     302      0.0631
      82     303      0.1379
      82     304      0.1206
      82     305      0.1223
      82     306      0.1066
      82     307      0.1411
      82     308      0.1111
      82     309      0.0661
      82     310      0.0944
      82     311      0.0952
      82     312      0.2179
      82     313      0.2012
      82     314      0.1294
      82     315      0.1245
      82     316      0.1291
      82     317      0.1566
      82     318      0.0083
      82     319      0.0088
      82     320      0.0054
      82     321      0.0901
      82     322      0.0410
      82     323      0.0432
      82     324      0.0491
      82     325      0.1187
      82     326      0.1253
      82     327      0.0832
      82     328      0.0923
      82     329      0.0203
      82     330      0.2362
      82     331      0.2077
      82     332      0.2035
      82     333      0.1371
      83      83      0.5000
      83      84      0.2586
      83      85      0.0000
      83      86      0.0000
      83      87      0.0000
      83      88      0.0000
      83      89      0.0000
      83      90      0.0000
      83      91      0.0000
      83      92      0.0000
      83      93      0.0000
      83      94      0.0000
      83      95      0.0000
      83      96      0.0000
      83      97      0.0000
      83      98      0.0000
      83      99      0.0000
      83     100      0.0000
      83     101      0.0000
      83     102      0.0000
      83     103      0.0000
      83     104      0.0000
      83     105      0.0000
      83     106      0.0000
      83     107      0.0000
      83     108      0.0000
      83     109      0.0000
      83     110      0.0000
      83     111      0.0000
      83     112      0.0000
      83     113      0.0000
      83     114      0.0000
      83     115      0.0000
      83     116      0.0000
      83     117      0.0000
      83     118      0.0000
      83     119      0.0000
      83     120      0.0000
      83     121      0.0000
      83     122      0.0000
      83     123      0.0000
      83     124      0.0000
      83     125      0.0000
      83     126      0.0000
      83     127      0.0000
      83     128      0.2500
      83     129      0.0000
      83     130      0.0000
      83     131      0.0000
      83     132      0.0000
      83     133      0.0000
      83     134      0.0000
      83     135      0.0000
      83     136      0.0000
      83     137      0.0000
      83     138      0.0000
      83     139      0.0000
      83     140      0.0000
      83     141      0.0000
      83     142      0.0000
      83     143      0.0000
      83     144      0.0000
      83     145      0.0000
      83     146      0.0000
      83     147      0.1383
      83     148      0.0000
      83     149      0.0000
      83     150      0.0000
      83     151      0.0000
      83     152      0.0000
      83     153      0.0000
      83     154      0.2500
      83     155      0.2500
      83     156      0.0000
      83     157      0.0000
      83     158      0.0000
      83     159      0.0000
      83     160      0.0000
      83     161      0.0000
      83     162      0.0000
      83     163      0.1539
      83     164      0.0824
      83     165      0.0000
      83     166      0.0000
      83     167      0.0000
      83     168      0.0000
      83     169      0.0000
      83     170      0.0000
      83     171      0.0000
      83     172      0.0000
      83     173      0.0000
      83     174      0.0000
      83     175      0.0000
      83     176      0.0000
      83     177      0.0000
      83     178      0.0000
      83     179      0.0000
      83     180      0.1898
      83     181      0.2185
      83     182      0.1780
      83     183      0.2035
      83     184      0.1703
      83     185      0.0000
      83     186      0.0000
      83     187      0.0000
      83     188      0.0000
      83     189      0.0000
      83     190      0.0000
      83     191      0.0000
      83     192      0.0000
      83     193      0.0000
      83     194      0.0000
      83     195      0.0000
      83     196      0.0000
      83     197      0.0000
      83     198      0.0000
      83     199      0.0000
      83     200      0.0000
      83     201      0.0000
      83     202      0.0000
      83     203      0.0000
      83     204      0.0000
      83     205      0.0000
      83     206      0.0000
      83     207      0.0000
      83     208      0.0000
      83     209      0.0000
      83     210      0.0000
      83     211      0.0000
      83     212      0.0000
      83     213      0.0000
      83     214      0.0000
      83     215      0.0000
      83     216      0.0000
      83     217      0.0000
      83     218      0.0000
      83     219      0.0000
      83     220      0.0000
      83     221      0.0000
      83     222      0.0000
      83     223      0.0000
      83     224      0.0000
      83     225      0.0000
      83     226      0.0000
      83     227      0.0000
      83     228      0.0000
      83     229      0.0824
      83     230      0.0865
      83     231      0.0531
      83     232      0.0000
      83     233      0.0000
      83     234      0.0000
      83     235      0.0000
      83     236      0.0000
      83     237      0.0000
      83     238      0.0000
      83     239      0.0000
      83     240      0.0000
      83     241      0.0000
      83     242      0.0000
      83     243      0.0000
      83     244      0.0000
      83     245      0.0000
      83     246      0.0815
      83     247      0.0834
      83     248      0.0778
      83     249      0.0884
      83     250      0.1247
      83     251      0.0000
      83     252      0.0000
      83     253      0.1165
      83     254      0.0000
      83     255      0.0000
      83     256      0.0000
      83     257      0.0000
      83     258      0.0000
      83     259      0.0000
      83     260      0.0910
      83     261      0.1074
      83     262      0.1039
      83     263      0.0000
      83     264      0.0000
      83     265      0.0000
      83     266      0.0000
      83     267      0.0000
      83     268      0.0000
      83     269      0.0466
      83     270      0.0356
      83     271      0.0396
      83     272      0.0000
      83     273      0.0000
      83     274      0.0695
      83     275      0.0625
      83     276      0.0662
      83     277      0.0000
      83     278      0.0000
      83     279      0.0000
      83     280      0.0000
      83     281      0.0000
      83     282      0.0000
      83     283      0.0000
      83     284      0.0000
      83     285      0.0000
      83     286      0.0000
      83     287      0.0000
      83     288      0.0353
      83     289      0.0240
      83     290      0.0000
      83     291      0.0000
      83     292      0.0000
      83     293      0.0000
      83     294      0.0000
      83     295      0.0000
      83     296      0.0000
      83     297      0.0000
      83     298      0.0000
      83     299      0.0717
      83     300      0.0493
      83     301      0.0529
      83     302      0.0664
      83     303      0.0000
      83     304      0.0000
      83     305      0.0000
      83     306      0.0000
      83     307      0.0000
      83     308      0.0000
      83     309      0.0509
      83     310      0.0146
      83     311      0.0000
      83     312      0.0000
      83     313      0.0000
      83     314      0.0000
      83     315      0.0000
      83     316      0.0000
      83     317      0.0000
      83     318      0.0537
      83     319      0.0575
      83     320      0.0403
      83     321      0.0550
      83     322      0.0000
      83     323      0.0000
      83     324      0.0000
      83     325      0.0495
      83     326      0.0567
      83     327      0.0413
      83     328      0.0440
      83     329      0.0482
      83     330      0.0000
      83     331      0.0000
      83     332      0.0000
      83     333      0.0000
      84      84      0.5000
      84      85      0.0000
      84      86      0.0000
      84      87      0.0000
      84      88      0.0000
      84      89      0.0000
      84      90      0.0000
      84      91      0.0000
      84      92      0.0000
      84      93      0.0000
      84      94      0.0000
      84      95      0.0000
      84      96      0.0000
      84      97      0.0000
      84      98      0.0000
      84      99      0.0000
      84     100      0.0000
      84     101      0.0000
      84     102      0.0000
      84     103      0.0000
      84     104      0.0000
      84     105      0.0000
      84     106      0.0000
      84     107      0.0000
      84     108      0.0000
      84     109      0.0000
      84     110      0.0000
      84     111      0.0000
      84     112      0.0000
      84     113      0.0000
      84     114      0.0000
      84     115      0.0000
      84     116      0.0000
      84     117      0.0000
      84     118      0.0000
      84     119      0.0000
      84     120      0.0000
      84     121      0.0000
      84     122      0.0000
      84     123      0.0000
      84     124      0.0000
      84     125      0.0000
      84     126      0.0000
      84     127      0.0000
      84     128      0.1177
      84     129      0.0000
      84     130      0.0000
      84     131      0.0000
      84     132      0.0000
      84     133      0.0000
      84     134      0.0000
      84     135      0.0000
      84     136      0.0000
      84     137      0.0000
      84     138      0.0000
      84     139      0.0000
      84     140      0.0000
      84     141      0.0000
      84     142      0.0000
      84     143      0.0000
      84     144      0.0000
      84     145      0.0000
      84     146      0.0000
      84     147      0.2500
      84     148      0.0000
      84     149      0.0000
      84     150      0.0000
      84     151      0.0000
      84     152      0.0000
      84     153      0.0000
      84     154      0.1508
      84     155      0.1140
      84     156      0.0000
      84     157      0.0000
      84     158      0.0000
      84     159      0.0000
      84     160      0.0000
      84     161      0.0000
      84     162      0.0000
      84     163      0.0803
      84     164      0.0502
      84     165      0.0000
      84     166      0.0000
      84     167      0.0000
      84     168      0.0000
      84     169      0.0000
      84     170      0.0000
      84     171      0.0000
      84     172      0.0000
      84     173      0.0000
      84     174      0.0000
      84     175      0.0000
      84     176      0.0000
      84     177      0.0000
      84     178      0.0000
      84     179      0.0000
      84     180      0.2059
      84     181      0.2158
      84     182      0.1659
      84     183      0.1796
      84     184      0.1835
      84     185      0.0000
      84     186      0.0000
      84     187      0.0000
      84     188      0.0000
      84     189      0.0000
      84     190      0.0000
      84     191      0.0000
      84     192      0.0000
      84     193      0.0000
      84     194      0.0000
      84     195      0.0000
      84     196      0.0000
      84     197      0.0000
      84     198      0.0000
      84     199      0.0000
      84     200      0.0000
      84     201      0.0000
      84     202      0.0000
      84     203      0.0000
      84     204      0.0000
      84     205      0.0000
      84     206      0.0000
      84     207      0.0000
      84     208      0.0000
      84     209      0.0000
      84     210      0.0000
      84     211      0.0000
      84     212      0.0000
      84     213      0.0000
      84     214      0.0000
      84     215      0.0000
      84     216      0.0000
      84     217      0.0000
      84     218      0.0000
      84     219      0.0000
      84     220      0.0000
      84     221      0.0000
      84     222      0.0000
      84     223      0.0000
      84     224      0.0000
      84     225      0.0000
      84     226      0.0000
      84     227      0.0000
      84     228      0.0000
      84     229      0.0878
      84     230      0.0607
      84     231      0.0637
      84     232      0.0000
      84     233      0.0000
      84     234      0.0000
      84     235      0.0000
      84     236      0.0000
      84     237      0.0000
      84     238      0.0000
      84     239      0.0000
      84     240      0.0000
      84     241      0.0000
      84     242      0.0000
      84     243      0.0000
      84     244      0.0000
      84     245      0.0000
      84     246      0.0492
      84     247      0.0958
      84     248      0.0774
      84     249      0.1037
      84     250      0.1251
      84     251      0.0000
      84     252      0.0000
      84     253      0.0880
      84     254      0.0000
      84     255      0.0000
      84     256      0.0000
      84     257      0.0000
      84     258      0.0000
      84     259      0.0000
      84     260      0.1070
      84     261      0.1044
      84     262      0.1306
      84     263      0.0000
      84     264      0.0000
      84     265      0.0000
      84     266      0.0000
      84     267      0.0000
      84     268      0.0000
      84     269      0.0506
      84     270      0.0400
      84     271      0.0418
      84     272      0.0000
      84     273      0.0000
      84     274      0.0582
      84     275      0.0613
      84     276      0.0627
      84     277      0.0000
      84     278      0.0000
      84     279      0.0000
      84     280      0.0000
      84     281      0.0000
      84     282      0.0000
      84     283      0.0000
      84     284      0.0000
      84     285      0.0000
      84     286      0.0000
      84     287      0.0000
      84     288      0.0367
      84     289      0.0248
      84     290      0.0000
      84     291      0.0000
      84     292      0.0000
      84     293      0.0000
      84     294      0.0000
      84     295      0.0000
      84     296      0.0000
      84     297      0.0000
      84     298      0.0000
      84     299      0.0493
      84     300      0.0276
      84     301      0.0416
      84     302      0.0520
      84     303      0.0000
      84     304      0.0000
      84     305      0.0000
      84     306      0.0000
      84     307      0.0000
      84     308      0.0000
      84     309      0.0342
      84     310      0.0140
      84     311      0.0000
      84     312      0.0000
      84     313      0.0000
      84     314      0.0000
      84     315      0.0000
      84     316      0.0000
      84     317      0.0000
      84     318      0.0698
      84     319      0.0683
      84     320      0.0597
      84     321      0.0599
      84     322      0.0000
      84     323      0.0000
      84     324      0.0000
      84     325      0.0322
      84     326      0.0427
      84     327      0.0464
      84     328      0.0505
      84     329      0.0590
      84     330      0.0000
      84     331      0.0000
      84     332      0.0000
      84     333      0.0000
      85      85      0.5000
      85      86      0.2694
      85      87      0.3041
      85      88      0.0000
      85      89      0.0000
      85      90      0.0000
      85      91      0.1196
      85      92      0.0000
      85      93      0.0000
      85      94      0.0000
      85      95      0.0000
      85      96      0.0000
      85      97      0.0000
      85      98      0.0000
      85      99      0.0000
      85     100      0.0000
      85     101      0.0000
      85     102      0.0000
      85     103      0.0000
      85     104      0.0000
      85     105      0.0000
      85     106      0.3092
      85     107      0.2976
      85     108      0.0771
      85     109      0.0732
      85     110      0.0488
      85     111      0.0545
      85     112      0.0609
      85     113      0.0670
      85     114      0.1545
      85     115      0.0000
      85     116      0.0000
      85     117      0.0000
      85     118      0.0000
      85     119      0.0000
      85     120      0.0817
      85     121      0.0775
      85     122      0.0639
      85     123      0.0000
      85     124      0.0000
      85     125      0.0000
      85     126      0.0000
      85     127      0.0000
      85     128      0.0000
      85     129      0.2500
      85     130      0.2500
      85     131      0.0000
      85     132      0.0000
      85     133      0.0000
      85     134      0.0000
      85     135      0.0000
      85     136      0.0000
      85     137      0.0588
      85     138      0.0541
      85     139      0.0716
      85     140      0.1022
      85     141      0.0864
      85     142      0.0000
      85     143      0.0000
      85     144      0.0000
      85     145      0.0709
      85     146      0.0000
      85     147      0.0508
      85     148      0.1003
      85     149      0.2245
      85     150      0.2085
      85     151      0.2584
      85     152      0.2060
      85     153      0.2082
      85     154      0.0000
      85     155      0.0000
      85     156      0.0937
      85     157      0.0596
      85     158      0.0292
      85     159      0.0774
      85     160      0.0443
      85     161      0.0186
      85     162      0.0375
      85     163      0.0000
      85     164      0.0000
      85     165      0.0000
      85     166      0.0487
      85     167      0.0142
      85     168      0.0334
      85     169      0.2205
      85     170      0.2544
      85     171      0.0450
      85     172      0.0374
      85     173      0.0000
      85     174      0.0000
      85     175      0.0000
      85     176      0.0000
      85     177      0.0132
      85     178      0.0000
      85     179      0.0000
      85     180      0.0173
      85     181      0.0286
      85     182      0.0331
      85     183      0.0314
      85     184      0.0348
      85     185      0.1448
      85     186      0.1358
      85     187      0.1583
      85     188      0.1707
      85     189      0.1482
      85     190      0.0170
      85     191      0.0479
      85     192      0.0423
      85     193      0.0310
      85     194      0.0460
      85     195      0.0000
      85     196      0.0000
      85     197      0.0319
      85     198      0.0194
      85     199      0.1309
      85     200      0.1289
      85     201      0.1317
      85     202      0.1008
      85     203      0.1105
      85     204      0.0000
      85     205      0.0000
      85     206      0.0000
      85     207      0.0000
      85     208      0.0000
      85     209      0.0000
      85     210      0.0000
      85     211      0.0000
      85     212      0.0866
      85     213      0.0608
      85     214      0.0443
      85     215      0.0526
      85     216      0.0515
      85     217      0.0175
      85     218      0.0285
      85     219      0.0310
      85     220      0.0531
      85     221      0.0534
      85     222      0.0608
      85     223      0.1998
      85     224      0.2195
      85     225      0.2199
      85     226      0.1899
      85     227      0.2084
      85     228      0.0452
      85     229      0.0146
      85     230      0.0277
      85     231      0.0220
      85     232      0.0109
      85     233      0.0136
      85     234      0.0091
      85     235      0.0377
      85     236      0.0298
      85     237      0.2016
      85     238      0.1714
      85     239      0.2321
      85     240      0.1800
      85     241      0.1006
      85     242      0.1058
      85     243      0.1131
      85     244      0.0000
      85     245      0.1041
      85     246      0.0255
      85     247      0.0294
      85     248      0.0312
      85     249      0.0204
      85     250      0.0116
      85     251      0.0367
      85     252      0.0597
      85     253      0.0113
      85     254      0.0748
      85     255      0.1260
      85     256      0.1238
      85     257      0.1600
      85     258      0.0085
      85     259      0.0891
      85     260      0.0113
      85     261      0.0146
      85     262      0.0132
      85     263      0.0342
      85     264      0.0293
      85     265      0.0153
      85     266      0.0290
      85     267      0.0430
      85     268      0.0170
      85     269      0.0293
      85     270      0.0317
      85     271      0.0331
      85     272      0.1787
      85     273      0.2019
      85     274      0.0358
      85     275      0.0217
      85     276      0.0253
      85     277      0.1362
      85     278      0.1191
      85     279      0.1345
      85     280      0.1538
      85     281      0.1627
      85     282      0.1920
      85     283      0.0455
      85     284      0.0451
      85     285      0.1804
      85     286      0.2063
      85     287      0.1978
      85     288      0.0155
      85     289      0.0121
      85     290      0.0568
      85     291      0.0559
      85     292      0.0990
      85     293      0.0798
      85     294      0.1595
      85     295      0.1177
      85     296      0.1284
      85     297      0.1275
      85     298      0.1322
      85     299      0.0092
      85     300      0.0106
      85     301      0.0121
      85     302      0.0180
      85     303      0.1242
      85     304      0.1149
      85     305      0.1313
      85     306      0.1466
      85     307      0.1365
      85     308      0.1388
      85     309      0.0881
      85     310      0.0962
      85     311      0.1489
      85     312      0.0401
      85     313      0.0497
      85     314      0.1492
      85     315      0.1413
      85     316      0.1197
      85     317      0.1284
      85     318      0.0023
      85     319      0.0346
      85     320      0.0132
      85     321      0.1059
      85     322      0.1072
      85     323      0.1354
      85     324      0.1350
      85     325      0.0340
      85     326      0.0277
      85     327      0.0573
      85     328      0.0707
      85     329      0.1121
      85     330      0.0600
      85     331      0.0528
      85     332      0.0503
      85     333      0.0669
      86      86      0.5000
      86      87      0.2719
      86      88      0.0000
      86      89      0.0000
      86      90      0.0000
      86      91      0.1593
      86      92      0.0000
      86      93      0.0000
      86      94      0.0000
      86      95      0.0000
      86      96      0.0000
      86      97      0.0000
      86      98      0.0000
      86      99      0.0000
      86     100      0.0000
      86     101      0.0000
      86     102      0.0000
      86     103      0.0000
      86     104      0.0000
      86     105      0.0000
      86     106      0.1574
      86     107      0.1630
      86     108      0.0857
      86     109      0.0745
      86     110      0.0472
      86     111      0.0478
      86     112      0.0462
      86     113      0.0475
      86     114      0.1102
      86     115      0.0000
      86     116      0.0000
      86     117      0.0000
      86     118      0.0000
      86     119      0.0000
      86     120      0.0703
      86     121      0.0654
      86     122      0.0504
      86     123      0.0000
      86     124      0.0000
      86     125      0.0000
      86     126      0.0000
      86     127      0.0000
      86     128      0.0000
      86     129      0.1427
      86     130      0.1580
      86     131      0.0000
      86     132      0.0000
      86     133      0.0000
      86     134      0.0000
      86     135      0.0000
      86     136      0.0000
      86     137      0.0824
      86     138      0.0900
      86     139      0.0867
      86     140      0.1119
      86     141      0.1030
      86     142      0.0000
      86     143      0.0000
      86     144      0.0000
      86     145      0.0650
      86     146      0.0000
      86     147      0.0926
      86     148      0.0682
      86     149      0.2135
      86     150      0.1924
      86     151      0.2294
      86     152      0.2050
      86     153      0.1998
      86     154      0.0000
      86     155      0.0000
      86     156      0.0860
      86     157      0.0767
      86     158      0.0478
      86     159      0.0843
      86     160      0.0457
      86     161      0.0365
      86     162      0.0424
      86     163      0.0000
      86     164      0.0000
      86     165      0.0000
      86     166      0.0246
      86     167      0.0126
      86     168      0.0116
      86     169      0.1164
      86     170      0.1505
      86     171      0.0360
      86     172      0.0248
      86     173      0.0000
      86     174      0.0000
      86     175      0.0000
      86     176      0.0000
      86     177      0.0280
      86     178      0.0000
      86     179      0.0000
      86     180      0.0648
      86     181      0.0705
      86     182      0.0545
      86     183      0.0509
      86     184      0.0484
      86     185      0.1463
      86     186      0.1278
      86     187      0.1530
      86     188      0.1510
      86     189      0.1553
      86     190      0.0171
      86     191      0.0364
      86     192      0.0426
      86     193      0.0223
      86     194      0.0403
      86     195      0.0000
      86     196      0.0000
      86     197      0.0324
      86     198      0.0174
      86     199      0.1447
      86     200      0.1241
      86     201      0.0744
      86     202      0.0483
      86     203      0.0925
      86     204      0.0000
      86     205      0.0000
      86     206      0.0000
      86     207      0.0000
      86     208      0.0000
      86     209      0.0000
      86     210      0.0000
      86     211      0.0000
      86     212      0.0448
      86     213      0.0445
      86     214      0.0305
      86     215      0.0381
      86     216      0.0436
      86     217      0.0303
      86     218      0.0437
      86     219      0.0252
      86     220      0.0218
      86     221      0.0296
      86     222      0.0300
      86     223      0.1573
      86     224      0.1554
      86     225      0.1714
      86     226      0.1457
      86     227      0.1792
      86     228      0.0482
      86     229      0.0224
      86     230      0.0385
      86     231      0.0423
      86     232      0.0155
      86     233      0.0095
      86     234      0.0085
      86     235      0.0341
      86     236      0.0272
      86     237      0.1080
      86     238      0.0973
      86     239      0.1671
      86     240      0.0920
      86     241      0.1050
      86     242      0.1218
      86     243      0.1037
      86     244      0.0000
      86     245      0.1019
      86     246      0.0144
      86     247      0.0403
      86     248      0.0483
      86     249      0.0511
      86     250      0.0485
      86     251      0.0197
      86     252      0.0283
      86     253      0.0147
      86     254      0.0705
      86     255      0.0840
      86     256      0.0891
      86     257      0.1016
      86     258      0.0039
      86     259      0.0563
      86     260      0.0288
      86     261      0.0236
      86     262      0.0313
      86     263      0.0301
      86     264      0.0193
      86     265      0.0171
      86     266      0.0213
      86     267      0.0150
      86     268      0.0143
      86     269      0.0433
      86     270      0.0383
      86     271      0.0376
      86     272      0.1510
      86     273      0.1346
      86     274      0.0232
      86     275      0.0201
      86     276      0.0137
      86     277      0.0767
      86     278      0.0874
      86     279      0.0951
      86     280      0.0857
      86     281      0.1121
      86     282      0.0984
      86     283      0.0384
      86     284      0.0319
      86     285      0.1080
      86     286      0.1265
      86     287      0.1176
      86     288      0.0315
      86     289      0.0209
      86     290      0.0660
      86     291      0.0606
      86     292      0.0564
      86     293      0.0397
      86     294      0.1084
      86     295      0.1030
      86     296      0.0976
      86     297      0.1028
      86     298      0.1164
      86     299      0.0131
      86     300      0.0124
      86     301      0.0104
      86     302      0.0208
      86     303      0.0853
      86     304      0.1052
      86     305      0.0925
      86     306      0.0928
      86     307      0.1093
      86     308      0.1043
      86     309      0.0385
      86     310      0.0707
      86     311      0.0872
      86     312      0.0262
      86     313      0.0315
      86     314      0.1116
      86     315      0.1104
      86     316      0.0985
      86     317      0.0938
      86     318      0.0200
      86     319      0.0585
      86     320      0.0246
      86     321      0.0776
      86     322      0.0774
      86     323      0.0906
      86     324      0.1021
      86     325      0.0474
      86     326      0.0238
      86     327      0.0654
      86     328      0.0620
      86     329      0.1002
      86     330      0.0283
      86     331      0.0279
      86     332      0.0281
      86     333      0.0469
      87      87      0.5000
      87      88      0.0000
      87      89      0.0000
      87      90      0.0000
      87      91      0.1398
      87      92      0.0000
      87      93      0.0000
      87      94      0.0000
      87      95      0.0000
      87      96      0.0000
      87      97      0.0000
      87      98      0.0000
      87      99      0.0000
      87     100      0.0000
      87     101      0.0000
      87     102      0.0000
      87     103      0.0000
      87     104      0.0000
      87     105      0.0000
      87     106      0.2007
      87     107      0.1843
      87     108      0.0880
      87     109      0.0880
      87     110      0.0576
      87     111      0.0701
      87     112      0.0736
      87     113      0.0527
      87     114      0.2500
      87     115      0.0000
      87     116      0.0000
      87     117      0.0000
      87     118      0.0000
      87     119      0.0000
      87     120      0.0750
      87     121      0.0960
      87     122      0.0597
      87     123      0.0000
      87     124      0.0000
      87     125      0.0000
      87     126      0.0000
      87     127      0.0000
      87     128      0.0000
      87     129      0.1545
      87     130      0.1533
      87     131      0.0000
      87     132      0.0000
      87     133      0.0000
      87     134      0.0000
      87     135      0.0000
      87     136      0.0000
      87     137      0.0663
      87     138      0.0512
      87     139      0.0671
      87     140      0.0985
      87     141      0.1331
      87     142      0.0000
      87     143      0.0000
      87     144      0.0000
      87     145      0.0613
      87     146      0.0000
      87     147      0.0638
      87     148      0.1003
      87     149      0.3252
      87     150      0.3275
      87     151      0.3219
      87     152      0.3108
      87     153      0.3224
      87     154      0.0000
      87     155      0.0000
      87     156      0.1673
      87     157      0.0590
      87     158      0.0148
      87     159      0.0815
      87     160      0.0437
      87     161      0.0265
      87     162      0.0403
      87     163      0.0000
      87     164      0.0000
      87     165      0.0000
      87     166      0.0461
      87     167      0.0205
      87     168      0.0358
      87     169      0.1996
      87     170      0.2371
      87     171      0.0366
      87     172      0.0376
      87     173      0.0000
      87     174      0.0000
      87     175      0.0000
      87     176      0.0000
      87     177      0.0291
      87     178      0.0000
      87     179      0.0000
      87     180      0.0296
      87     181      0.0333
      87     182      0.0376
      87     183      0.0358
      87     184      0.0445
      87     185      0.2497
      87     186      0.2333
      87     187      0.2671
      87     188      0.2633
      87     189      0.2081
      87     190      0.0239
      87     191      0.0549
      87     192      0.0522
      87     193      0.0283
      87     194      0.0555
      87     195      0.0000
      87     196      0.0000
      87     197      0.0427
      87     198      0.0291
      87     199      0.1786
      87     200      0.1809
      87     201      0.0791
      87     202      0.0593
      87     203      0.1677
      87     204      0.0000
      87     205      0.0000
      87     206      0.0000
      87     207      0.0000
      87     208      0.0000
      87     209      0.0000
      87     210      0.0000
      87     211      0.0000
      87     212      0.0666
      87     213      0.0593
      87     214      0.0367
      87     215      0.0420
      87     216      0.0479
      87     217      0.0207
      87     218      0.0315
      87     219      0.0230
      87     220      0.0326
      87     221      0.0359
      87     222      0.0323
      87     223      0.2199
      87     224      0.2490
      87     225      0.2478
      87     226      0.2370
      87     227      0.2397
      87     228      0.0765
      87     229      0.0239
      87     230      0.0160
      87     231      0.0262
      87     232      0.0242
      87     233      0.0281
      87     234      0.0241
      87     235      0.0468
      87     236      0.0406
      87     237      0.2093
      87     238      0.1820
      87     239      0.2476
      87     240      0.1795
      87     241      0.1623
      87     242      0.1747
      87     243      0.1583
      87     244      0.0000
      87     245      0.1741
      87     246      0.0274
      87     247      0.0245
      87     248      0.0365
      87     249      0.0303
      87     250      0.0121
      87     251      0.0345
      87     252      0.0372
      87     253      0.0105
      87     254      0.0986
      87     255      0.1226
      87     256      0.0945
      87     257      0.1375
      87     258      0.0095
      87     259      0.0678
      87     260      0.0315
      87     261      0.0243
      87     262      0.0256
      87     263      0.0424
      87     264      0.0234
      87     265      0.0275
      87     266      0.0308
      87     267      0.0236
      87     268      0.0211
      87     269      0.0275
      87     270      0.0337
      87     271      0.0352
      87     272      0.1946
      87     273      0.1973
      87     274      0.0438
      87     275      0.0224
      87     276      0.0365
      87     277      0.1297
      87     278      0.1297
      87     279      0.1256
      87     280      0.1463
      87     281      0.1503
      87     282      0.1434
      87     283      0.0605
      87     284      0.0610
      87     285      0.1842
      87     286      0.2127
      87     287      0.1933
      87     288      0.0199
      87     289      0.0165
      87     290      0.0869
      87     291      0.0927
      87     292      0.1103
      87     293      0.1037
      87     294      0.1806
      87     295      0.1570
      87     296      0.1629
      87     297      0.1537
      87     298      0.1634
      87     299      0.0140
      87     300      0.0139
      87     301      0.0271
      87     302      0.0174
      87     303      0.1169
      87     304      0.1493
      87     305      0.1242
      87     306      0.1522
      87     307      0.1483
      87     308      0.1629
      87     309      0.0813
      87     310      0.0896
      87     311      0.1466
      87     312      0.0444
      87     313      0.0418
      87     314      0.1555
      87     315      0.1465
      87     316      0.1280
      87     317      0.1247
      87     318      0.0072
      87     319      0.0415
      87     320      0.0192
      87     321      0.1317
      87     322      0.1236
      87     323      0.1346
      87     324      0.1501
      87     325      0.0368
      87     326      0.0186
      87     327      0.0527
      87     328      0.0670
      87     329      0.1162
      87     330      0.0333
      87     331      0.0309
      87     332      0.0232
      87     333      0.0511
      88      88      0.5000
      88      89      0.2355
      88      90      0.0000
      88      91      0.0000
      88      92      0.0000
      88      93      0.0000
      88      94      0.1638
      88      95      0.0000
      88      96      0.0000
      88      97      0.0000
      88      98      0.0000
      88      99      0.0000
      88     100      0.0000
      88     101      0.0000
      88     102      0.0000
      88     103      0.0000
      88     104      0.0000
      88     105      0.0000
      88     106      0.0000
      88     107      0.0000
      88     108      0.0000
      88     109      0.0000
      88     110      0.0000
      88     111      0.0000
      88     112      0.0000
      88     113      0.0000
      88     114      0.0000
      88     115      0.0000
      88     116      0.0000
      88     117      0.0000
      88     118      0.0000
      88     119      0.0000
      88     120      0.0000
      88     121      0.0000
      88     122      0.0000
      88     123      0.0000
      88     124      0.0000
      88     125      0.0860
      88     126      0.0879
      88     127      0.0466
      88     128      0.0000
      88     129      0.0000
      88     130      0.0000
      88     131      0.0721
      88     132      0.0310
      88     133      0.0811
      88     134      0.0556
      88     135      0.0810
      88     136      0.0672
      88     137      0.0000
      88     138      0.0000
      88     139      0.0000
      88     140      0.0000
      88     141      0.0000
      88     142      0.0000
      88     143      0.0000
      88     144      0.0000
      88     145      0.0000
      88     146      0.0000
      88     147      0.0000
      88     148      0.2500
      88     149      0.0000
      88     150      0.0000
      88     151      0.0000
      88     152      0.0000
      88     153      0.0000
      88     154      0.0000
      88     155      0.0000
      88     156      0.0350
      88     157      0.0000
      88     158      0.0000
      88     159      0.0000
      88     160      0.0000
      88     161      0.0000
      88     162      0.0000
      88     163      0.0000
      88     164      0.0000
      88     165      0.0719
      88     166      0.0000
      88     167      0.0000
      88     168      0.0000
      88     169      0.0000
      88     170      0.0000
      88     171      0.0000
      88     172      0.0000
      88     173      0.0863
      88     174      0.0614
      88     175      0.0654
      88     176      0.0510
      88     177      0.0000
      88     178      0.0904
      88     179      0.1025
      88     180      0.0000
      88     181      0.0000
      88     182      0.0000
      88     183      0.0000
      88     184      0.0000
      88     185      0.0000
      88     186      0.0000
      88     187      0.0000
      88     188      0.0000
      88     189      0.0000
      88     190      0.0000
      88     191      0.0000
      88     192      0.0000
      88     193      0.0000
      88     194      0.0000
      88     195      0.0000
      88     196      0.0000
      88     197      0.0137
      88     198      0.0250
      88     199      0.0000
      88     200      0.0000
      88     201      0.0000
      88     202      0.0000
      88     203      0.0000
      88     204      0.0000
      88     205      0.0307
      88     206      0.0441
      88     207      0.0343
      88     208      0.0000
      88     209      0.0000
      88     210      0.0000
      88     211      0.0000
      88     212      0.0000
      88     213      0.0000
      88     214      0.0000
      88     215      0.0000
      88     216      0.0000
      88     217      0.0000
      88     218      0.0000
      88     219      0.0000
      88     220      0.0391
      88     221      0.0489
      88     222      0.0489
      88     223      0.0000
      88     224      0.0000
      88     225      0.0000
      88     226      0.0000
      88     227      0.0000
      88     228      0.0256
      88     229      0.0114
      88     230      0.0131
      88     231      0.0127
      88     232      0.0203
      88     233      0.0205
      88     234      0.0180
      88     235      0.0140
      88     236      0.0193
      88     237      0.0000
      88     238      0.0000
      88     239      0.0000
      88     240      0.0000
      88     241      0.0000
      88     242      0.0000
      88     243      0.0000
      88     244      0.0498
      88     245      0.0123
      88     246      0.0000
      88     247      0.0000
      88     248      0.0000
      88     249      0.0000
      88     250      0.0000
      88     251      0.0000
      88     252      0.0000
      88     253      0.0464
      88     254      0.0246
      88     255      0.0000
      88     256      0.0000
      88     257      0.0000
      88     258      0.0317
      88     259      0.0000
      88     260      0.0060
      88     261      0.0176
      88     262      0.0078
      88     263      0.0101
      88     264      0.0026
      88     265      0.0069
      88     266      0.0088
      88     267      0.0431
      88     268      0.0000
      88     269      0.0039
      88     270      0.0000
      88     271      0.0050
      88     272      0.0000
      88     273      0.0000
      88     274      0.0110
      88     275      0.0023
      88     276      0.0109
      88     277      0.0000
      88     278      0.0000
      88     279      0.0000
      88     280      0.0000
      88     281      0.0000
      88     282      0.0000
      88     283      0.0317
      88     284      0.0356
      88     285      0.0000
      88     286      0.0000
      88     287      0.0000
      88     288      0.0299
      88     289      0.0408
      88     290      0.0000
      88     291      0.0000
      88     292      0.0091
      88     293      0.0092
      88     294      0.0093
      88     295      0.0032
      88     296      0.0058
      88     297      0.0105
      88     298      0.0091
      88     299      0.0298
      88     300      0.0316
      88     301      0.0430
      88     302      0.0233
      88     303      0.0023
      88     304      0.0032
      88     305      0.0054
      88     306      0.0032
      88     307      0.0014
      88     308      0.0057
      88     309      0.0037
      88     310      0.0114
      88     311      0.0000
      88     312      0.0250
      88     313      0.0233
      88     314      0.0267
      88     315      0.0215
      88     316      0.0205
      88     317      0.0207
      88     318      0.0000
      88     319      0.0000
      88     320      0.0000
      88     321      0.0000
      88     322      0.0234
      88     323      0.0161
      88     324      0.0143
      88     325      0.0115
      88     326      0.0099
      88     327      0.0000
      88     328      0.0000
      88     329      0.0000
      88     330      0.0369
      88     331      0.0403
      88     332      0.0339
      88     333      0.0000
      89      89      0.5000
      89      90      0.0000
      89      91      0.0000
      89      92      0.0000
      89      93      0.0000
      89      94      0.1239
      89      95      0.0000
      89      96      0.0000
      89      97      0.0000
      89      98      0.0000
      89      99      0.0000
      89     100      0.0000
      89     101      0.0000
      89     102      0.0000
      89     103      0.0000
      89     104      0.0000
      89     105      0.0000
      89     106      0.0000
      89     107      0.0000
      89     108      0.0000
      89     109      0.0000
      89     110      0.0000
      89     111      0.0000
      89     112      0.0000
      89     113      0.0000
      89     114      0.0000
      89     115      0.0000
      89     116      0.0000
      89     117      0.0000
      89     118      0.0000
      89     119      0.0000
      89     120      0.0000
      89     121      0.0000
      89     122      0.0000
      89     123      0.0000
      89     124      0.0000
      89     125      0.0682
      89     126      0.0602
      89     127      0.0380
      89     128      0.0000
      89     129      0.0000
      89     130      0.0000
      89     131      0.0445
      89     132      0.0231
      89     133      0.0663
      89     134      0.0476
      89     135      0.0503
      89     136      0.0439
      89     137      0.0000
      89     138      0.0000
      89     139      0.0000
      89     140      0.0000
      89     141      0.0000
      89     142      0.0000
      89     143      0.0000
      89     144      0.0000
      89     145      0.0000
      89     146      0.0000
      89     147      0.0000
      89     148      0.1524
      89     149      0.0000
      89     150      0.0000
      89     151      0.0000
      89     152      0.0000
      89     153      0.0000
      89     154      0.0000
      89     155      0.0000
      89     156      0.0331
      89     157      0.0000
      89     158      0.0000
      89     159      0.0000
      89     160      0.0000
      89     161      0.0000
      89     162      0.0000
      89     163      0.0000
      89     164      0.0000
      89     165      0.0360
      89     166      0.0000
      89     167      0.0000
      89     168      0.0000
      89     169      0.0000
      89     170      0.0000
      89     171      0.0000
      89     172      0.0000
      89     173      0.0631
      89     174      0.0515
      89     175      0.0353
      89     176      0.0368
      89     177      0.0000
      89     178      0.0631
      89     179      0.0719
      89     180      0.0000
      89     181      0.0000
      89     182      0.0000
      89     183      0.0000
      89     184      0.0000
      89     185      0.0000
      89     186      0.0000
      89     187      0.0000
      89     188      0.0000
      89     189      0.0000
      89     190      0.0000
      89     191      0.0000
      89     192      0.0000
      89     193      0.0000
      89     194      0.0000
      89     195      0.0000
      89     196      0.0000
      89     197      0.0073
      89     198      0.0179
      89     199      0.0000
      89     200      0.0000
      89     201      0.0000
      89     202      0.0000
      89     203      0.0000
      89     204      0.0000
      89     205      0.0285
      89     206      0.0442
      89     207      0.0272
      89     208      0.0000
      89     209      0.0000
      89     210      0.0000
      89     211      0.0000
      89     212      0.0000
      89     213      0.0000
      89     214      0.0000
      89     215      0.0000
      89     216      0.0000
      89     217      0.0000
      89     218      0.0000
      89     219      0.0000
      89     220      0.0344
      89     221      0.0346
      89     222      0.0438
      89     223      0.0000
      89     224      0.0000
      89     225      0.0000
      89     226      0.0000
      89     227      0.0000
      89     228      0.0176
      89     229      0.0091
      89     230      0.0093
      89     231      0.0128
      89     232      0.0149
      89     233      0.0153
      89     234      0.0156
      89     235      0.0140
      89     236      0.0191
      89     237      0.0000
      89     238      0.0000
      89     239      0.0000
      89     240      0.0000
      89     241      0.0000
      89     242      0.0000
      89     243      0.0000
      89     244      0.0288
      89     245      0.0061
      89     246      0.0000
      89     247      0.0000
      89     248      0.0000
      89     249      0.0000
      89     250      0.0000
      89     251      0.0000
      89     252      0.0000
      89     253      0.0267
      89     254      0.0241
      89     255      0.0000
      89     256      0.0000
      89     257      0.0000
      89     258      0.0246
      89     259      0.0000
      89     260      0.0028
      89     261      0.0136
      89     262      0.0129
      89     263      0.0032
      89     264      0.0039
      89     265      0.0050
      89     266      0.0055
      89     267      0.0195
      89     268      0.0000
      89     269      0.0026
      89     270      0.0000
      89     271      0.0016
      89     272      0.0000
      89     273      0.0000
      89     274      0.0120
      89     275      0.0072
      89     276      0.0039
      89     277      0.0000
      89     278      0.0000
      89     279      0.0000
      89     280      0.0000
      89     281      0.0000
      89     282      0.0000
      89     283      0.0180
      89     284      0.0323
      89     285      0.0000
      89     286      0.0000
      89     287      0.0000
      89     288      0.0180
      89     289      0.0229
      89     290      0.0000
      89     291      0.0000
      89     292      0.0088
      89     293      0.0051
      89     294      0.0006
      89     295      0.0027
      89     296      0.0028
      89     297      0.0014
      89     298      0.0028
      89     299      0.0159
      89     300      0.0241
      89     301      0.0255
      89     302      0.0285
      89     303      0.0032
      89     304      0.0031
      89     305      0.0031
      89     306      0.0001
      89     307      0.0015
      89     308      0.0001
      89     309      0.0010
      89     310      0.0090
      89     311      0.0000
      89     312      0.0238
      89     313      0.0261
      89     314      0.0169
      89     315      0.0173
      89     316      0.0053
      89     317      0.0093
      89     318      0.0000
      89     319      0.0000
      89     320      0.0000
      89     321      0.0000
      89     322      0.0153
      89     323      0.0139
      89     324      0.0096
      89     325      0.0129
      89     326      0.0056
      89     327      0.0000
      89     328      0.0000
      89     329      0.0000
      89     330      0.0403
      89     331      0.0500
      89     332      0.0396
      89     333      0.0000
      90      90      0.5000
      90      91      0.0000
      90      92      0.0000
      90      93      0.0000
      90      94      0.0000
      90      95      0.0000
      90      96      0.0000
      90      97      0.0000
      90      98      0.0000
      90      99      0.0000
      90     100      0.0000
      90     101      0.0000
      90     102      0.0000
      90     103      0.0000
      90     104      0.0000
      90     105      0.0000
      90     106      0.0000
      90     107      0.0000
      90     108      0.0000
      90     109      0.0000
      90     110      0.0000
      90     111      0.0000
      90     112      0.0000
      90     113      0.0000
      90     114      0.0000
      90     115      0.0000
      90     116      0.0000
      90     117      0.0000
      90     118      0.0000
      90     119      0.0000
      90     120      0.0000
      90     121      0.0000
      90     122      0.0000
      90     123      0.2500
      90     124      0.2500
      90     125      0.0000
      90     126      0.0000
      90     127      0.0000
      90     128      0.0000
      90     129      0.0000
      90     130      0.0000
      90     131      0.0000
      90     132      0.0000
      90     133      0.0000
      90     134      0.0000
      90     135      0.0000
      90     136      0.0000
      90     137      0.0379
      90     138      0.0694
      90     139      0.0703
      90     140      0.0796
      90     141      0.0562
      90     142      0.0000
      90     143      0.0000
      90     144      0.0000
      90     145      0.2500
      90     146      0.0000
      90     147      0.0000
      90     148      0.0000
      90     149      0.0000
      90     150      0.0000
      90     151      0.0000
      90     152      0.0000
      90     153      0.0000
      90     154      0.0000
      90     155      0.0000
      90     156      0.0000
      90     157      0.0347
      90     158      0.0472
      90     159      0.0094
      90     160      0.0498
      90     161      0.0000
      90     162      0.0000
      90     163      0.0000
      90     164      0.0000
      90     165      0.0000
      90     166      0.0000
      90     167      0.0000
      90     168      0.0000
      90     169      0.0000
      90     170      0.0000
      90     171      0.0000
      90     172      0.0000
      90     173      0.0000
      90     174      0.0000
      90     175      0.0000
      90     176      0.0000
      90     177      0.0000
      90     178      0.0000
      90     179      0.0000
      90     180      0.0000
      90     181      0.0000
      90     182      0.0000
      90     183      0.0000
      90     184      0.0000
      90     185      0.0243
      90     186      0.0307
      90     187      0.0161
      90     188      0.0297
      90     189      0.0208
      90     190      0.0000
      90     191      0.0000
      90     192      0.0000
      90     193      0.0000
      90     194      0.0000
      90     195      0.0000
      90     196      0.0000
      90     197      0.0000
      90     198      0.0000
      90     199      0.0539
      90     200      0.0556
      90     201      0.0000
      90     202      0.0000
      90     203      0.1281
      90     204      0.0000
      90     205      0.0000
      90     206      0.0000
      90     207      0.0000
      90     208      0.1674
      90     209      0.1396
      90     210      0.0968
      90     211      0.1709
      90     212      0.0000
      90     213      0.0375
      90     214      0.0187
      90     215      0.0218
      90     216      0.0153
      90     217      0.0154
      90     218      0.0175
      90     219      0.0276
      90     220      0.0000
      90     221      0.0000
      90     222      0.0000
      90     223      0.0094
      90     224      0.0040
      90     225      0.0097
      90     226      0.0045
      90     227      0.0141
      90     228      0.0000
      90     229      0.0000
      90     230      0.0000
      90     231      0.0000
      90     232      0.0000
      90     233      0.0000
      90     234      0.0000
      90     235      0.0000
      90     236      0.0000
      90     237      0.0720
      90     238      0.0892
      90     239      0.0518
      90     240      0.0795
      90     241      0.0307
      90     242      0.0273
      90     243      0.0452
      90     244      0.0000
      90     245      0.0068
      90     246      0.0000
      90     247      0.0000
      90     248      0.0000
      90     249      0.0427
      90     250      0.0750
      90     251      0.0000
      90     252      0.0000
      90     253      0.0000
      90     254      0.0461
      90     255      0.0316
      90     256      0.0243
      90     257      0.0279
      90     258      0.0000
      90     259      0.0000
      90     260      0.0000
      90     261      0.0000
      90     262      0.0000
      90     263      0.0000
      90     264      0.0000
      90     265      0.0000
      90     266      0.0000
      90     267      0.0000
      90     268      0.0563
      90     269      0.0000
      90     270      0.0000
      90     271      0.0000
      90     272      0.0243
      90     273      0.0203
      90     274      0.0000
      90     275      0.0000
      90     276      0.0000
      90     277      0.0631
      90     278      0.0822
      90     279      0.0657
      90     280      0.0411
      90     281      0.0524
      90     282      0.0395
      90     283      0.0000
      90     284      0.0000
      90     285      0.0593
      90     286      0.0393
      90     287      0.0427
      90     288      0.0000
      90     289      0.0000
      90     290      0.0447
      90     291      0.0185
      90     292      0.0364
      90     293      0.0575
      90     294      0.0102
      90     295      0.0260
      90     296      0.0201
      90     297      0.0152
      90     298      0.0048
      90     299      0.0000
      90     300      0.0000
      90     301      0.0000
      90     302      0.0000
      90     303      0.0051
      90     304      0.0021
      90     305      0.0046
      90     306      0.0050
      90     307      0.0023
      90     308      0.0039
      90     309      0.0586
      90     310      0.0547
      90     311      0.0576
      90     312      0.0000
      90     313      0.0000
      90     314      0.0054
      90     315      0.0035
      90     316      0.0093
      90     317      0.0024
      90     318      0.0209
      90     319      0.0261
      90     320      0.0328
      90     321      0.0000
      90     322      0.0310
      90     323      0.0219
      90     324      0.0116
      90     325      0.0000
      90     326      0.0000
      90     327      0.0214
      90     328      0.0186
      90     329      0.0261
      90     330      0.0000
      90     331      0.0000
      90     332      0.0000
      90     333      0.0112
      91      91      0.5000
      91      92      0.0000
      91      93      0.0000
      91      94      0.0000
      91      95      0.0000
      91      96      0.0000
      91      97      0.0000
      91      98      0.0000
      91      99      0.0000
      91     100      0.0000
      91     101      0.0000
      91     102      0.0000
      91     103      0.0000
      91     104      0.0000
      91     105      0.0000
      91     106      0.0860
      91     107      0.1084
      91     108      0.0652
      91     109      0.0549
      91     110      0.0389
      91     111      0.0510
      91     112      0.0421
      91     113      0.0462
      91     114      0.0442
      91     115      0.0000
      91     116      0.0000
      91     117      0.0000
      91     118      0.0000
      91     119      0.0000
      91     120      0.0788
      91     121      0.0642
      91     122      0.0425
      91     123      0.0000
      91     124      0.0000
      91     125      0.0000
      91     126      0.0000
      91     127      0.0000
      91     128      0.0000
      91     129      0.0541
      91     130      0.0751
      91     131      0.0000
      91     132      0.0000
      91     133      0.0000
      91     134      0.0000
      91     135      0.0000
      91     136      0.0000
      91     137      0.2500
      91     138      0.2500
      91     139      0.2500
      91     140      0.2500
      91     141      0.2500
      91     142      0.0000
      91     143      0.0000
      91     144      0.0000
      91     145      0.0570
      91     146      0.0000
      91     147      0.2500
      91     148      0.0760
      91     149      0.3231
      91     150      0.3678
      91     151      0.2902
      91     152      0.3447
      91     153      0.3128
      91     154      0.0000
      91     155      0.0000
      91     156      0.1565
      91     157      0.1207
      91     158      0.1172
      91     159      0.2059
      91     160      0.1095
      91     161      0.0182
      91     162      0.0451
      91     163      0.0000
      91     164      0.0000
      91     165      0.0000
      91     166      0.0189
      91     167      0.0072
      91     168      0.0095
      91     169      0.0692
      91     170      0.0784
      91     171      0.0290
      91     172      0.0312
      91     173      0.0000
      91     174      0.0000
      91     175      0.0000
      91     176      0.0000
      91     177      0.0277
      91     178      0.0000
      91     179      0.0000
      91     180      0.1169
      91     181      0.1412
      91     182      0.1504
      91     183      0.1399
      91     184      0.1230
      91     185      0.2760
      91     186      0.2879
      91     187      0.3196
      91     188      0.2773
      91     189      0.3110
      91     190      0.0220
      91     191      0.0379
      91     192      0.0297
      91     193      0.0201
      91     194      0.0311
      91     195      0.0000
      91     196      0.0000
      91     197      0.0219
      91     198      0.0193
      91     199      0.3145
      91     200      0.2684
      91     201      0.0237
      91     202      0.0274
      91     203      0.1847
      91     204      0.0000
      91     205      0.0000
      91     206      0.0000
      91     207      0.0000
      91     208      0.0000
      91     209      0.0000
      91     210      0.0000
      91     211      0.0000
      91     212      0.0088
      91     213      0.0869
      91     214      0.0684
      91     215      0.0628
      91     216      0.0824
      91     217      0.0409
      91     218      0.0727
      91     219      0.0477
      91     220      0.0161
      91     221      0.0114
      91     222      0.0109
      91     223      0.2030
      91     224      0.2046
      91     225      0.2232
      91     226      0.1937
      91     227      0.2121
      91     228      0.0635
      91     229      0.0738
      91     230      0.0813
      91     231      0.0892
      91     232      0.0172
      91     233      0.0056
      91     234      0.0052
      91     235      0.0224
      91     236      0.0201
      91     237      0.1243
      91     238      0.1321
      91     239      0.1730
      91     240      0.1157
      91     241      0.1813
      91     242      0.2185
      91     243      0.1801
      91     244      0.0000
      91     245      0.1581
      91     246      0.0049
      91     247      0.0829
      91     248      0.0903
      91     249      0.0997
      91     250      0.0685
      91     251      0.0120
      91     252      0.0140
      91     253      0.0499
      91     254      0.1308
      91     255      0.1073
      91     256      0.0913
      91     257      0.1222
      91     258      0.0053
      91     259      0.0217
      91     260      0.0544
      91     261      0.0460
      91     262      0.0576
      91     263      0.0239
      91     264      0.0128
      91     265      0.0215
      91     266      0.0219
      91     267      0.0112
      91     268      0.0192
      91     269      0.0482
      91     270      0.0621
      91     271      0.0577
      91     272      0.1565
      91     273      0.1375
      91     274      0.0404
      91     275      0.0208
      91     276      0.0313
      91     277      0.1076
      91     278      0.1172
      91     279      0.1090
      91     280      0.0846
      91     281      0.1204
      91     282      0.0970
      91     283      0.0366
      91     284      0.0554
      91     285      0.1536
      91     286      0.1491
      91     287      0.1289
      91     288      0.0529
      91     289      0.0495
      91     290      0.1196
      91     291      0.1067
      91     292      0.0574
      91     293      0.0647
      91     294      0.1362
      91     295      0.1520
      91     296      0.1542
      91     297      0.1254
      91     298      0.1398
      91     299      0.0306
      91     300      0.0212
      91     301      0.0199
      91     302      0.0317
      91     303      0.1125
      91     304      0.1233
      91     305      0.0929
      91     306      0.1106
      91     307      0.1090
      91     308      0.1355
      91     309      0.0701
      91     310      0.0984
      91     311      0.1072
      91     312      0.0293
      91     313      0.0220
      91     314      0.1241
      91     315      0.1188
      91     316      0.1257
      91     317      0.0904
      91     318      0.0280
      91     319      0.0909
      91     320      0.0393
      91     321      0.1255
      91     322      0.0904
      91     323      0.0756
      91     324      0.0821
      91     325      0.0675
      91     326      0.0421
      91     327      0.0586
      91     328      0.0556
      91     329      0.1511
      91     330      0.0088
      91     331      0.0068
      91     332      0.0118
      91     333      0.0525
      92      92      0.5000
      92      93      0.2656
      92      94      0.0000
      92      95      0.0000
      92      96      0.0000
      92      97      0.0000
      92      98      0.0734
      92      99      0.2500
      92     100      0.2500
      92     101      0.2500
      92     102      0.2500
      92     103      0.2500
      92     104      0.2500
      92     105      0.2500
      92     106      0.0000
      92     107      0.0000
      92     108      0.0000
      92     109      0.0000
      92     110      0.0000
      92     111      0.0000
      92     112      0.0000
      92     113      0.0000
      92     114      0.0000
      92     115      0.0000
      92     116      0.0000
      92     117      0.0000
      92     118      0.0000
      92     119      0.0000
      92     120      0.0000
      92     121      0.0000
      92     122      0.0000
      92     123      0.0000
      92     124      0.0000
      92     125      0.0662
      92     126      0.0754
      92     127      0.0526
      92     128      0.0473
      92     129      0.0000
      92     130      0.0000
      92     131      0.0000
      92     132      0.0000
      92     133      0.0000
      92     134      0.0000
      92     135      0.0000
      92     136      0.0000
      92     137      0.0000
      92     138      0.0000
      92     139      0.0000
      92     140      0.0000
      92     141      0.0000
      92     142      0.0000
      92     143      0.0000
      92     144      0.0000
      92     145      0.0000
      92     146      0.0847
      92     147      0.0000
      92     148      0.0000
      92     149      0.0000
      92     150      0.0000
      92     151      0.0000
      92     152      0.0000
      92     153      0.0000
      92     154      0.0000
      92     155      0.0000
      92     156      0.0567
      92     157      0.1430
      92     158      0.1453
      92     159      0.0898
      92     160      0.1575
      92     161      0.0864
      92     162      0.1263
      92     163      0.1471
      92     164      0.1714
      92     165      0.0000
      92     166      0.0000
      92     167      0.0000
      92     168      0.0000
      92     169      0.0000
      92     170      0.0000
      92     171      0.0000
      92     172      0.0000
      92     173      0.0000
      92     174      0.0000
      92     175      0.0000
      92     176      0.0000
      92     177      0.0000
      92     178      0.0000
      92     179      0.0000
      92     180      0.0000
      92     181      0.0000
      92     182      0.0000
      92     183      0.0000
      92     184      0.0000
      92     185      0.0000
      92     186      0.0000
      92     187      0.0000
      92     188      0.0000
      92     189      0.0000
      92     190      0.1076
      92     191      0.1523
      92     192      0.1079
      92     193      0.1361
      92     194      0.1591
      92     195      0.1605
      92     196      0.1510
      92     197      0.0000
      92     198      0.0000
      92     199      0.0000
      92     200      0.0000
      92     201      0.0000
      92     202      0.0000
      92     203      0.0000
      92     204      0.1192
      92     205      0.0321
      92     206      0.0277
      92     207      0.0465
      92     208      0.0000
      92     209      0.0000
      92     210      0.0000
      92     211      0.0000
      92     212      0.0000
      92     213      0.0469
      92     214      0.0876
      92     215      0.0909
      92     216      0.0858
      92     217      0.1511
      92     218      0.1205
      92     219      0.1233
      92     220      0.0000
      92     221      0.0000
      92     222      0.0000
      92     223      0.0000
      92     224      0.0000
      92     225      0.0000
      92     226      0.0000
      92     227      0.0000
      92     228      0.0904
      92     229      0.0095
      92     230      0.0072
      92     231      0.0105
      92     232      0.1133
      92     233      0.1173
      92     234      0.1179
      92     235      0.0561
      92     236      0.0742
      92     237      0.0000
      92     238      0.0000
      92     239      0.0000
      92     240      0.0000
      92     241      0.0834
      92     242      0.0644
      92     243      0.0634
      92     244      0.0781
      92     245      0.0000
      92     246      0.0702
      92     247      0.0000
      92     248      0.0000
      92     249      0.0000
      92     250      0.0000
      92     251      0.0000
      92     252      0.0000
      92     253      0.0000
      92     254      0.0529
      92     255      0.0460
      92     256      0.0879
      92     257      0.0427
      92     258      0.0000
      92     259      0.0726
      92     260      0.0000
      92     261      0.0000
      92     262      0.0000
      92     263      0.0000
      92     264      0.0000
      92     265      0.0000
      92     266      0.0000
      92     267      0.0000
      92     268      0.0466
      92     269      0.0000
      92     270      0.0000
      92     271      0.0000
      92     272      0.0198
      92     273      0.0259
      92     274      0.0000
      92     275      0.0000
      92     276      0.0000
      92     277      0.0430
      92     278      0.0374
      92     279      0.0657
      92     280      0.0328
      92     281      0.0364
      92     282      0.0399
      92     283      0.0518
      92     284      0.0349
      92     285      0.0111
      92     286      0.0074
      92     287      0.0144
      92     288      0.0476
      92     289      0.0369
      92     290      0.0546
      92     291      0.0728
      92     292      0.0360
      92     293      0.0809
      92     294      0.0188
      92     295      0.0202
      92     296      0.0228
      92     297      0.0169
      92     298      0.0206
      92     299      0.0716
      92     300      0.0472
      92     301      0.0541
      92     302      0.0717
      92     303      0.0000
      92     304      0.0000
      92     305      0.0000
      92     306      0.0000
      92     307      0.0000
      92     308      0.0000
      92     309      0.0037
      92     310      0.0062
      92     311      0.0108
      92     312      0.0000
      92     313      0.0000
      92     314      0.0000
      92     315      0.0000
      92     316      0.0000
      92     317      0.0000
      92     318      0.0766
      92     319      0.0664
      92     320      0.0799
      92     321      0.0000
      92     322      0.0000
      92     323      0.0000
      92     324      0.0000
      92     325      0.0166
      92     326      0.0287
      92     327      0.0368
      92     328      0.0204
      92     329      0.0000
      92     330      0.0000
      92     331      0.0000
      92     332      0.0000
      92     333      0.0691
      93      93      0.5000
      93      94      0.0000
      93      95      0.0000
      93      96      0.0000
      93      97      0.0000
      93      98      0.0365
      93      99      0.1319
      93     100      0.1358
      93     101      0.1512
      93     102      0.1276
      93     103      0.1373
      93     104      0.1409
      93     105      0.1292
      93     106      0.0000
      93     107      0.0000
      93     108      0.0000
      93     109      0.0000
      93     110      0.0000
      93     111      0.0000
      93     112      0.0000
      93     113      0.0000
      93     114      0.0000
      93     115      0.0000
      93     116      0.0000
      93     117      0.0000
      93     118      0.0000
      93     119      0.0000
      93     120      0.0000
      93     121      0.0000
      93     122      0.0000
      93     123      0.0000
      93     124      0.0000
      93     125      0.0580
      93     126      0.0625
      93     127      0.0621
      93     128      0.0646
      93     129      0.0000
      93     130      0.0000
      93     131      0.0000
      93     132      0.0000
      93     133      0.0000
      93     134      0.0000
      93     135      0.0000
      93     136      0.0000
      93     137      0.0000
      93     138      0.0000
      93     139      0.0000
      93     140      0.0000
      93     141      0.0000
      93     142      0.0000
      93     143      0.0000
      93     144      0.0000
      93     145      0.0000
      93     146      0.0685
      93     147      0.0000
      93     148      0.0000
      93     149      0.0000
      93     150      0.0000
      93     151      0.0000
      93     152      0.0000
      93     153      0.0000
      93     154      0.0000
      93     155      0.0000
      93     156      0.0247
      93     157      0.0630
      93     158      0.0661
      93     159      0.0473
      93     160      0.0797
      93     161      0.0368
      93     162      0.0593
      93     163      0.0704
      93     164      0.1016
      93     165      0.0000
      93     166      0.0000
      93     167      0.0000
      93     168      0.0000
      93     169      0.0000
      93     170      0.0000
      93     171      0.0000
      93     172      0.0000
      93     173      0.0000
      93     174      0.0000
      93     175      0.0000
      93     176      0.0000
      93     177      0.0000
      93     178      0.0000
      93     179      0.0000
      93     180      0.0000
      93     181      0.0000
      93     182      0.0000
      93     183      0.0000
      93     184      0.0000
      93     185      0.0000
      93     186      0.0000
      93     187      0.0000
      93     188      0.0000
      93     189      0.0000
      93     190      0.0497
      93     191      0.0730
      93     192      0.0553
      93     193      0.0668
      93     194      0.0768
      93     195      0.1045
      93     196      0.0669
      93     197      0.0000
      93     198      0.0000
      93     199      0.0000
      93     200      0.0000
      93     201      0.0000
      93     202      0.0000
      93     203      0.0000
      93     204      0.0582
      93     205      0.0403
      93     206      0.0249
      93     207      0.0402
      93     208      0.0000
      93     209      0.0000
      93     210      0.0000
      93     211      0.0000
      93     212      0.0000
      93     213      0.0234
      93     214      0.0381
      93     215      0.0448
      93     216      0.0430
      93     217      0.0729
      93     218      0.0555
      93     219      0.0529
      93     220      0.0000
      93     221      0.0000
      93     222      0.0000
      93     223      0.0000
      93     224      0.0000
      93     225      0.0000
      93     226      0.0000
      93     227      0.0000
      93     228      0.0385
      93     229      0.0077
      93     230      0.0112
      93     231      0.0215
      93     232      0.0669
      93     233      0.0806
      93     234      0.0941
      93     235      0.0445
      93     236      0.0372
      93     237      0.0000
      93     238      0.0000
      93     239      0.0000
      93     240      0.0000
      93     241      0.0378
      93     242      0.0304
      93     243      0.0202
      93     244      0.0310
      93     245      0.0000
      93     246      0.0203
      93     247      0.0000
      93     248      0.0000
      93     249      0.0000
      93     250      0.0000
      93     251      0.0000
      93     252      0.0000
      93     253      0.0000
      93     254      0.0223
      93     255      0.0264
      93     256      0.0434
      93     257      0.0198
      93     258      0.0000
      93     259      0.0366
      93     260      0.0000
      93     261      0.0000
      93     262      0.0000
      93     263      0.0000
      93     264      0.0000
      93     265      0.0000
      93     266      0.0000
      93     267      0.0000
      93     268      0.0278
      93     269      0.0000
      93     270      0.0000
      93     271      0.0000
      93     272      0.0106
      93     273      0.0135
      93     274      0.0000
      93     275      0.0000
      93     276      0.0000
      93     277      0.0265
      93     278      0.0204
      93     279      0.0318
      93     280      0.0135
      93     281      0.0114
      93     282      0.0212
      93     283      0.0245
      93     284      0.0168
      93     285      0.0022
      93     286      0.0067
      93     287      0.0081
      93     288      0.0201
      93     289      0.0184
      93     290      0.0334
      93     291      0.0427
      93     292      0.0365
      93     293      0.0572
      93     294      0.0064
      93     295      0.0098
      93     296      0.0092
      93     297      0.0088
      93     298      0.0104
      93     299      0.0364
      93     300      0.0295
      93     301      0.0264
      93     302      0.0506
      93     303      0.0000
      93     304      0.0000
      93     305      0.0000
      93     306      0.0000
      93     307      0.0000
      93     308      0.0000
      93     309      0.0042
      93     310      0.0059
      93     311      0.0070
      93     312      0.0000
      93     313      0.0000
      93     314      0.0000
      93     315      0.0000
      93     316      0.0000
      93     317      0.0000
      93     318      0.0350
      93     319      0.0339
      93     320      0.0375
      93     321      0.0000
      93     322      0.0000
      93     323      0.0000
      93     324      0.0000
      93     325      0.0186
      93     326      0.0288
      93     327      0.0174
      93     328      0.0123
      93     329      0.0000
      93     330      0.0000
      93     331      0.0000
      93     332      0.0000
      93     333      0.0313
      94      94      0.5000
      94      95      0.0000
      94      96      0.0000
      94      97      0.0000
      94      98      0.0000
      94      99      0.0352
      94     100      0.0477
      94     101      0.0297
      94     102      0.0373
      94     103      0.0377
      94     104      0.0354
      94     105      0.0482
      94     106      0.0000
      94     107      0.0000
      94     108      0.0000
      94     109      0.0000
      94     110      0.0000
      94     111      0.0653
      94     112      0.0450
      94     113      0.0380
      94     114      0.0000
      94     115      0.0000
      94     116      0.0000
      94     117      0.0000
      94     118      0.0000
      94     119      0.0000
      94     120      0.0637
      94     121      0.0640
      94     122      0.0957
      94     123      0.0000
      94     124      0.0000
      94     125      0.1270
      94     126      0.1146
      94     127      0.0887
      94     128      0.0453
      94     129      0.0000
      94     130      0.0000
      94     131      0.2500
      94     132      0.0238
      94     133      0.0642
      94     134      0.0474
      94     135      0.0807
      94     136      0.0452
      94     137      0.0000
      94     138      0.0000
      94     139      0.0000
      94     140      0.0000
      94     141      0.0000
      94     142      0.0000
      94     143      0.0000
      94     144      0.0000
      94     145      0.0000
      94     146      0.0000
      94     147      0.0000
      94     148      0.0839
      94     149      0.0000
      94     150      0.0000
      94     151      0.0000
      94     152      0.0000
      94     153      0.0000
      94     154      0.0000
      94     155      0.0000
      94     156      0.0567
      94     157      0.0202
      94     158      0.0158
      94     159      0.0323
      94     160      0.0097
      94     161      0.0302
      94     162      0.0111
      94     163      0.0135
      94     164      0.0038
      94     165      0.1808
      94     166      0.0225
      94     167      0.0179
      94     168      0.0209
      94     169      0.0000
      94     170      0.0000
      94     171      0.0531
      94     172      0.0662
      94     173      0.0671
      94     174      0.0668
      94     175      0.0607
      94     176      0.0511
      94     177      0.0143
      94     178      0.0723
      94     179      0.0670
      94     180      0.0000
      94     181      0.0000
      94     182      0.0000
      94     183      0.0000
      94     184      0.0000
      94     185      0.0000
      94     186      0.0000
      94     187      0.0000
      94     188      0.0000
      94     189      0.0000
      94     190      0.0601
      94     191      0.0302
      94     192      0.0216
      94     193      0.0191
      94     194      0.0156
      94     195      0.0214
      94     196      0.0320
      94     197      0.0088
      94     198      0.0166
      94     199      0.0000
      94     200      0.0000
      94     201      0.0000
      94     202      0.0000
      94     203      0.0000
      94     204      0.0227
      94     205      0.0536
      94     206      0.0683
      94     207      0.0564
      94     208      0.0000
      94     209      0.0000
      94     210      0.0000
      94     211      0.0000
      94     212      0.0063
      94     213      0.0468
      94     214      0.0394
      94     215      0.0379
      94     216      0.0293
      94     217      0.0323
      94     218      0.0508
      94     219      0.0518
      94     220      0.0330
      94     221      0.0390
      94     222      0.0433
      94     223      0.0000
      94     224      0.0000
      94     225      0.0000
      94     226      0.0000
      94     227      0.0000
      94     228      0.0422
      94     229      0.0224
      94     230      0.0210
      94     231      0.0198
      94     232      0.0412
      94     233      0.0453
      94     234      0.0345
      94     235      0.0175
      94     236      0.0226
      94     237      0.0000
      94     238      0.0000
      94     239      0.0000
      94     240      0.0000
      94     241      0.0086
      94     242      0.0099
      94     243      0.0057
      94     244      0.0528
      94     245      0.0062
      94     246      0.0131
      94     247      0.0214
      94     248      0.0282
      94     249      0.0000
      94     250      0.0000
      94     251      0.0099
      94     252      0.0157
      94     253      0.0408
      94     254      0.0434
      94     255      0.0075
      94     256      0.0075
      94     257      0.0021
      94     258      0.0445
      94     259      0.0337
      94     260      0.0060
      94     261      0.0123
      94     262      0.0070
      94     263      0.0288
      94     264      0.0252
      94     265      0.0463
      94     266      0.0452
      94     267      0.0874
      94     268      0.0338
      94     269      0.0381
      94     270      0.0383
      94     271      0.0309
      94     272      0.0006
      94     273      0.0020
      94     274      0.0115
      94     275      0.0042
      94     276      0.0139
      94     277      0.0034
      94     278      0.0034
      94     279      0.0009
      94     280      0.0000
      94     281      0.0020
      94     282      0.0056
      94     283      0.0303
      94     284      0.0523
      94     285      0.0021
      94     286      0.0001
      94     287      0.0021
      94     288      0.0433
      94     289      0.0518
      94     290      0.0123
      94     291      0.0146
      94     292      0.0224
      94     293      0.0124
      94     294      0.0033
      94     295      0.0032
      94     296      0.0002
      94     297      0.0053
      94     298      0.0030
      94     299      0.0418
      94     300      0.0490
      94     301      0.0433
      94     302      0.0270
      94     303      0.0075
      94     304      0.0198
      94     305      0.0083
      94     306      0.0204
      94     307      0.0079
      94     308      0.0191
      94     309      0.0103
      94     310      0.0160
      94     311      0.0205
      94     312      0.0196
      94     313      0.0394
      94     314      0.0305
      94     315      0.0165
      94     316      0.0199
      94     317      0.0112
      94     318      0.0175
      94     319      0.0185
      94     320      0.0128
      94     321      0.0022
      94     322      0.0304
      94     323      0.0215
      94     324      0.0181
      94     325      0.0198
      94     326      0.0150
      94     327      0.0150
      94     328      0.0079
      94     329      0.0000
      94     330      0.0285
      94     331      0.0318
      94     332      0.0273
      94     333      0.0279
      95      95      0.5000
      95      96      0.2508
      95      97      0.2823
      95      98      0.0000
      95      99      0.0000
      95     100      0.0000
      95     101      0.0000
      95     102      0.0000
      95     103      0.0000
      95     104      0.0000
      95     105      0.0000
      95     106      0.0000
      95     107      0.0000
      95     108      0.1406
      95     109      0.1406
      95     110      0.1408
      95     111      0.0000
      95     112      0.0000
      95     113      0.0000
      95     114      0.0000
      95     115      0.0000
      95     116      0.0000
      95     117      0.0000
      95     118      0.0000
      95     119      0.0000
      95     120      0.0000
      95     121      0.0000
      95     122      0.0000
      95     123      0.0000
      95     124      0.0000
      95     125      0.0000
      95     126      0.0000
      95     127      0.0000
      95     128      0.0000
      95     129      0.0000
      95     130      0.0000
      95     131      0.0000
      95     132      0.0000
      95     133      0.0000
      95     134      0.0000
      95     135      0.0000
      95     136      0.0000
      95     137      0.0000
      95     138      0.0000
      95     139      0.0000
      95     140      0.0000
      95     141      0.0000
      95     142      0.0000
      95     143      0.0000
      95     144      0.0000
      95     145      0.0000
      95     146      0.1216
      95     147      0.0000
      95     148      0.0000
      95     149      0.0000
      95     150      0.0000
      95     151      0.0000
      95     152      0.0000
      95     153      0.0000
      95     154      0.1143
      95     155      0.1349
      95     156      0.0000
      95     157      0.0000
      95     158      0.0000
      95     159      0.0000
      95     160      0.0000
      95     161      0.0931
      95     162      0.0827
      95     163      0.0533
      95     164      0.0870
      95     165      0.0000
      95     166      0.0000
      95     167      0.0000
      95     168      0.0000
      95     169      0.0000
      95     170      0.0000
      95     171      0.0000
      95     172      0.0000
      95     173      0.0000
      95     174      0.0000
      95     175      0.0000
      95     176      0.0000
      95     177      0.0000
      95     178      0.0000
      95     179      0.0000
      95     180      0.0508
      95     181      0.0491
      95     182      0.0490
      95     183      0.0495
      95     184      0.0663
      95     185      0.0000
      95     186      0.0000
      95     187      0.0000
      95     188      0.0000
      95     189      0.0000
      95     190      0.0000
      95     191      0.0000
      95     192      0.0553
      95     193      0.0899
      95     194      0.0407
      95     195      0.0000
      95     196      0.0000
      95     197      0.0373
      95     198      0.0749
      95     199      0.0000
      95     200      0.0000
      95     201      0.0000
      95     202      0.0000
      95     203      0.0000
      95     204      0.0000
      95     205      0.0000
      95     206      0.0000
      95     207      0.0000
      95     208      0.0000
      95     209      0.0000
      95     210      0.0000
      95     211      0.0000
      95     212      0.0000
      95     213      0.0000
      95     214      0.0000
      95     215      0.0000
      95     216      0.0000
      95     217      0.0000
      95     218      0.0000
      95     219      0.0000
      95     220      0.0000
      95     221      0.0000
      95     222      0.0000
      95     223      0.0000
      95     224      0.0000
      95     225      0.0000
      95     226      0.0000
      95     227      0.0000
      95     228      0.0434
      95     229      0.0202
      95     230      0.0327
      95     231      0.0307
      95     232      0.0130
      95     233      0.0229
      95     234      0.0128
      95     235      0.0317
      95     236      0.0191
      95     237      0.0000
      95     238      0.0000
      95     239      0.0000
      95     240      0.0000
      95     241      0.0000
      95     242      0.0000
      95     243      0.0000
      95     244      0.0000
      95     245      0.0244
      95     246      0.0288
      95     247      0.0241
      95     248      0.0253
      95     249      0.0182
      95     250      0.0078
      95     251      0.0000
      95     252      0.0000
      95     253      0.0338
      95     254      0.0000
      95     255      0.0000
      95     256      0.0000
      95     257      0.0000
      95     258      0.0000
      95     259      0.0000
      95     260      0.0722
      95     261      0.0653
      95     262      0.0536
      95     263      0.0083
      95     264      0.0214
      95     265      0.0217
      95     266      0.0099
      95     267      0.0000
      95     268      0.0000
      95     269      0.0201
      95     270      0.0131
      95     271      0.0170
      95     272      0.0000
      95     273      0.0000
      95     274      0.0251
      95     275      0.0444
      95     276      0.0337
      95     277      0.0000
      95     278      0.0000
      95     279      0.0000
      95     280      0.0000
      95     281      0.0000
      95     282      0.0000
      95     283      0.0255
      95     284      0.0156
      95     285      0.0000
      95     286      0.0000
      95     287      0.0000
      95     288      0.0121
      95     289      0.0152
      95     290      0.0000
      95     291      0.0000
      95     292      0.0000
      95     293      0.0001
      95     294      0.0142
      95     295      0.0099
      95     296      0.0155
      95     297      0.0069
      95     298      0.0109
      95     299      0.0415
      95     300      0.0342
      95     301      0.0294
      95     302      0.0246
      95     303      0.0024
      95     304      0.0064
      95     305      0.0069
      95     306      0.0047
      95     307      0.0079
      95     308      0.0067
      95     309      0.0276
      95     310      0.0152
      95     311      0.0000
      95     312      0.0019
      95     313      0.0026
      95     314      0.0000
      95     315      0.0000
      95     316      0.0000
      95     317      0.0000
      95     318      0.0127
      95     319      0.0072
      95     320      0.0039
      95     321      0.0132
      95     322      0.0000
      95     323      0.0000
      95     324      0.0000
      95     325      0.0268
      95     326      0.0420
      95     327      0.0136
      95     328      0.0141
      95     329      0.0112
      95     330      0.0000
      95     331      0.0000
      95     332      0.0000
      95     333      0.0000
      96      96      0.5000
      96      97      0.2789
      96      98      0.0000
      96      99      0.0000
      96     100      0.0000
      96     101      0.0000
      96     102      0.0000
      96     103      0.0000
      96     104      0.0000
      96     105      0.0000
      96     106      0.0000
      96     107      0.0000
      96     108      0.1345
      96     109      0.1264
      96     110      0.1386
      96     111      0.0000
      96     112      0.0000
      96     113      0.0000
      96     114      0.0000
      96     115      0.0000
      96     116      0.0000
      96     117      0.0000
      96     118      0.0000
      96     119      0.0000
      96     120      0.0000
      96     121      0.0000
      96     122      0.0000
      96     123      0.0000
      96     124      0.0000
      96     125      0.0000
      96     126      0.0000
      96     127      0.0000
      96     128      0.0000
      96     129      0.0000
      96     130      0.0000
      96     131      0.0000
      96     132      0.0000
      96     133      0.0000
      96     134      0.0000
      96     135      0.0000
      96     136      0.0000
      96     137      0.0000
      96     138      0.0000
      96     139      0.0000
      96     140      0.0000
      96     141      0.0000
      96     142      0.0000
      96     143      0.0000
      96     144      0.0000
      96     145      0.0000
      96     146      0.2500
      96     147      0.0000
      96     148      0.0000
      96     149      0.0000
      96     150      0.0000
      96     151      0.0000
      96     152      0.0000
      96     153      0.0000
      96     154      0.2500
      96     155      0.2500
      96     156      0.0000
      96     157      0.0000
      96     158      0.0000
      96     159      0.0000
      96     160      0.0000
      96     161      0.0756
      96     162      0.0603
      96     163      0.0961
      96     164      0.1676
      96     165      0.0000
      96     166      0.0000
      96     167      0.0000
      96     168      0.0000
      96     169      0.0000
      96     170      0.0000
      96     171      0.0000
      96     172      0.0000
      96     173      0.0000
      96     174      0.0000
      96     175      0.0000
      96     176      0.0000
      96     177      0.0000
      96     178      0.0000
      96     179      0.0000
      96     180      0.1240
      96     181      0.0921
      96     182      0.1311
      96     183      0.1135
      96     184      0.1476
      96     185      0.0000
      96     186      0.0000
      96     187      0.0000
      96     188      0.0000
      96     189      0.0000
      96     190      0.0000
      96     191      0.0000
      96     192      0.0648
      96     193      0.0856
      96     194      0.0486
      96     195      0.0000
      96     196      0.0000
      96     197      0.0404
      96     198      0.0696
      96     199      0.0000
      96     200      0.0000
      96     201      0.0000
      96     202      0.0000
      96     203      0.0000
      96     204      0.0000
      96     205      0.0000
      96     206      0.0000
      96     207      0.0000
      96     208      0.0000
      96     209      0.0000
      96     210      0.0000
      96     211      0.0000
      96     212      0.0000
      96     213      0.0000
      96     214      0.0000
      96     215      0.0000
      96     216      0.0000
      96     217      0.0000
      96     218      0.0000
      96     219      0.0000
      96     220      0.0000
      96     221      0.0000
      96     222      0.0000
      96     223      0.0000
      96     224      0.0000
      96     225      0.0000
      96     226      0.0000
      96     227      0.0000
      96     228      0.0321
      96     229      0.0692
      96     230      0.0749
      96     231      0.0852
      96     232      0.0153
      96     233      0.0214
      96     234      0.0091
      96     235      0.0357
      96     236      0.0210
      96     237      0.0000
      96     238      0.0000
      96     239      0.0000
      96     240      0.0000
      96     241      0.0000
      96     242      0.0000
      96     243      0.0000
      96     244      0.0000
      96     245      0.0321
      96     246      0.0467
      96     247      0.0592
      96     248      0.0752
      96     249      0.0342
      96     250      0.0282
      96     251      0.0000
      96     252      0.0000
      96     253      0.0681
      96     254      0.0000
      96     255      0.0000
      96     256      0.0000
      96     257      0.0000
      96     258      0.0000
      96     259      0.0000
      96     260      0.1155
      96     261      0.1058
      96     262      0.0756
      96     263      0.0184
      96     264      0.0158
      96     265      0.0225
      96     266      0.0087
      96     267      0.0000
      96     268      0.0000
      96     269      0.0339
      96     270      0.0293
      96     271      0.0405
      96     272      0.0000
      96     273      0.0000
      96     274      0.0388
      96     275      0.0624
      96     276      0.0472
      96     277      0.0000
      96     278      0.0000
      96     279      0.0000
      96     280      0.0000
      96     281      0.0000
      96     282      0.0000
      96     283      0.0194
      96     284      0.0091
      96     285      0.0000
      96     286      0.0000
      96     287      0.0000
      96     288      0.0428
      96     289      0.0367
      96     290      0.0000
      96     291      0.0000
      96     292      0.0000
      96     293      0.0013
      96     294      0.0092
      96     295      0.0142
      96     296      0.0198
      96     297      0.0156
      96     298      0.0112
      96     299      0.0611
      96     300      0.0394
      96     301      0.0451
      96     302      0.0296
      96     303      0.0110
      96     304      0.0083
      96     305      0.0141
      96     306      0.0118
      96     307      0.0172
      96     308      0.0126
      96     309      0.0541
      96     310      0.0301
      96     311      0.0000
      96     312      0.0071
      96     313      0.0166
      96     314      0.0000
      96     315      0.0000
      96     316      0.0000
      96     317      0.0000
      96     318      0.0255
      96     319      0.0232
      96     320      0.0159
      96     321      0.0316
      96     322      0.0000
      96     323      0.0000
      96     324      0.0000
      96     325      0.0384
      96     326      0.0635
      96     327      0.0192
      96     328      0.0189
      96     329      0.0233
      96     330      0.0000
      96     331      0.0000
      96     332      0.0000
      96     333      0.0000
      97      97      0.5000
      97      98      0.0000
      97      99      0.0000
      97     100      0.0000
      97     101      0.0000
      97     102      0.0000
      97     103      0.0000
      97     104      0.0000
      97     105      0.0000
      97     106      0.0000
      97     107      0.0000
      97     108      0.2500
      97     109      0.2500
      97     110      0.2500
      97     111      0.0000
      97     112      0.0000
      97     113      0.0000
      97     114      0.0000
      97     115      0.0000
      97     116      0.0000
      97     117      0.0000
      97     118      0.0000
      97     119      0.0000
      97     120      0.0000
      97     121      0.0000
      97     122      0.0000
      97     123      0.0000
      97     124      0.0000
      97     125      0.0000
      97     126      0.0000
      97     127      0.0000
      97     128      0.0000
      97     129      0.0000
      97     130      0.0000
      97     131      0.0000
      97     132      0.0000
      97     133      0.0000
      97     134      0.0000
      97     135      0.0000
      97     136      0.0000
      97     137      0.0000
      97     138      0.0000
      97     139      0.0000
      97     140      0.0000
      97     141      0.0000
      97     142      0.0000
      97     143      0.0000
      97     144      0.0000
      97     145      0.0000
      97     146      0.1496
      97     147      0.0000
      97     148      0.0000
      97     149      0.0000
      97     150      0.0000
      97     151      0.0000
      97     152      0.0000
      97     153      0.0000
      97     154      0.1404
      97     155      0.1374
      97     156      0.0000
      97     157      0.0000
      97     158      0.0000
      97     159      0.0000
      97     160      0.0000
      97     161      0.1519
      97     162      0.1143
      97     163      0.0511
      97     164      0.0847
      97     165      0.0000
      97     166      0.0000
      97     167      0.0000
      97     168      0.0000
      97     169      0.0000
      97     170      0.0000
      97     171      0.0000
      97     172      0.0000
      97     173      0.0000
      97     174      0.0000
      97     175      0.0000
      97     176      0.0000
      97     177      0.0000
      97     178      0.0000
      97     179      0.0000
      97     180      0.0615
      97     181      0.0547
      97     182      0.0643
      97     183      0.0739
      97     184      0.0837
      97     185      0.0000
      97     186      0.0000
      97     187      0.0000
      97     188      0.0000
      97     189      0.0000
      97     190      0.0000
      97     191      0.0000
      97     192      0.1101
      97     193      0.1607
      97     194      0.0895
      97     195      0.0000
      97     196      0.0000
      97     197      0.0837
      97     198      0.1139
      97     199      0.0000
      97     200      0.0000
      97     201      0.0000
      97     202      0.0000
      97     203      0.0000
      97     204      0.0000
      97     205      0.0000
      97     206      0.0000
      97     207      0.0000
      97     208      0.0000
      97     209      0.0000
      97     210      0.0000
      97     211      0.0000
      97     212      0.0000
      97     213      0.0000
      97     214      0.0000
      97     215      0.0000
      97     216      0.0000
      97     217      0.0000
      97     218      0.0000
      97     219      0.0000
      97     220      0.0000
      97     221      0.0000
      97     222      0.0000
      97     223      0.0000
      97     224      0.0000
      97     225      0.0000
      97     226      0.0000
      97     227      0.0000
      97     228      0.0749
      97     229      0.0298
      97     230      0.0336
      97     231      0.0404
      97     232      0.0336
      97     233      0.0400
      97     234      0.0262
      97     235      0.0583
      97     236      0.0430
      97     237      0.0000
      97     238      0.0000
      97     239      0.0000
      97     240      0.0000
      97     241      0.0000
      97     242      0.0000
      97     243      0.0000
      97     244      0.0000
      97     245      0.0457
      97     246      0.0287
      97     247      0.0215
      97     248      0.0393
      97     249      0.0225
      97     250      0.0192
      97     251      0.0000
      97     252      0.0000
      97     253      0.0437
      97     254      0.0000
      97     255      0.0000
      97     256      0.0000
      97     257      0.0000
      97     258      0.0000
      97     259      0.0000
      97     260      0.1107
      97     261      0.0712
      97     262      0.0732
      97     263      0.0314
      97     264      0.0308
      97     265      0.0412
      97     266      0.0177
      97     267      0.0000
      97     268      0.0000
      97     269      0.0222
      97     270      0.0179
      97     271      0.0327
      97     272      0.0000
      97     273      0.0000
      97     274      0.0229
      97     275      0.0459
      97     276      0.0237
      97     277      0.0000
      97     278      0.0000
      97     279      0.0000
      97     280      0.0000
      97     281      0.0000
      97     282      0.0000
      97     283      0.0418
      97     284      0.0279
      97     285      0.0000
      97     286      0.0000
      97     287      0.0000
      97     288      0.0230
      97     289      0.0219
      97     290      0.0000
      97     291      0.0000
      97     292      0.0037
      97     293      0.0019
      97     294      0.0172
      97     295      0.0146
      97     296      0.0274
      97     297      0.0190
      97     298      0.0139
      97     299      0.0545
      97     300      0.0431
      97     301      0.0433
      97     302      0.0355
      97     303      0.0172
      97     304      0.0170
      97     305      0.0260
      97     306      0.0174
      97     307      0.0293
      97     308      0.0203
      97     309      0.0260
      97     310      0.0165
      97     311      0.0000
      97     312      0.0126
      97     313      0.0249
      97     314      0.0000
      97     315      0.0000
      97     316      0.0000
      97     317      0.0000
      97     318      0.0189
      97     319      0.0141
      97     320      0.0088
      97     321      0.0089
      97     322      0.0000
      97     323      0.0000
      97     324      0.0000
      97     325      0.0349
      97     326      0.0555
      97     327      0.0112
      97     328      0.0161
      97     329      0.0171
      97     330      0.0000
      97     331      0.0000
      97     332      0.0000
      97     333      0.0000
      98      98      0.5000
      98      99      0.0710
      98     100      0.0717
      98     101      0.0755
      98     102      0.0786
      98     103      0.0817
      98     104      0.0669
      98     105      0.0565
      98     106      0.0000
      98     107      0.0000
      98     108      0.0000
      98     109      0.0000
      98     110      0.0000
      98     111      0.0411
      98     112      0.0520
      98     113      0.0455
      98     114      0.0000
      98     115      0.0000
      98     116      0.0000
      98     117      0.0000
      98     118      0.0000
      98     119      0.0000
      98     120      0.0374
      98     121      0.0364
      98     122      0.0288
      98     123      0.0000
      98     124      0.0000
      98     125      0.0000
      98     126      0.0000
      98     127      0.0000
      98     128      0.0000
      98     129      0.0000
      98     130      0.0000
      98     131      0.0000
      98     132      0.0000
      98     133      0.0000
      98     134      0.0000
      98     135      0.0000
      98     136      0.0000
      98     137      0.0000
      98     138      0.0000
      98     139      0.0000
      98     140      0.0000
      98     141      0.0000
      98     142      0.1513
      98     143      0.1388
      98     144      0.1204
      98     145      0.0000
      98     146      0.0954
      98     147      0.0000
      98     148      0.0000
      98     149      0.0000
      98     150      0.0000
      98     151      0.0000
      98     152      0.0000
      98     153      0.0000
      98     154      0.0000
      98     155      0.0000
      98     156      0.0000
      98     157      0.0345
      98     158      0.0434
      98     159      0.0173
      98     160      0.0301
      98     161      0.0569
      98     162      0.0404
      98     163      0.0247
      98     164      0.0278
      98     165      0.0000
      98     166      0.1364
      98     167      0.1061
      98     168      0.1295
      98     169      0.0000
      98     170      0.0000
      98     171      0.0051
      98     172      0.0137
      98     173      0.0000
      98     174      0.0000
      98     175      0.0000
      98     176      0.0000
      98     177      0.0301
      98     178      0.0000
      98     179      0.0000
      98     180      0.0000
      98     181      0.0000
      98     182      0.0000
      98     183      0.0000
      98     184      0.0000
      98     185      0.0000
      98     186      0.0000
      98     187      0.0000
      98     188      0.0000
      98     189      0.0000
      98     190      0.0765
      98     191      0.0552
      98     192      0.0474
      98     193      0.0257
      98     194      0.0433
      98     195      0.2943
      98     196      0.2695
      98     197      0.0000
      98     198      0.0000
      98     199      0.0000
      98     200      0.0000
      98     201      0.0000
      98     202      0.0000
      98     203      0.0000
      98     204      0.0440
      98     205      0.0000
      98     206      0.0000
      98     207      0.0000
      98     208      0.0496
      98     209      0.0731
      98     210      0.0728
      98     211      0.0639
      98     212      0.0764
      98     213      0.0177
      98     214      0.0103
      98     215      0.0299
      98     216      0.0149
      98     217      0.0751
      98     218      0.0607
      98     219      0.0413
      98     220      0.0000
      98     221      0.0000
      98     222      0.0000
      98     223      0.0000
      98     224      0.0000
      98     225      0.0000
      98     226      0.0000
      98     227      0.0000
      98     228      0.0373
      98     229      0.0000
      98     230      0.0000
      98     231      0.0000
      98     232      0.0341
      98     233      0.0225
      98     234      0.0272
      98     235      0.0045
      98     236      0.0119
      98     237      0.0000
      98     238      0.0000
      98     239      0.0000
      98     240      0.0000
      98     241      0.0143
      98     242      0.0190
      98     243      0.0077
      98     244      0.1814
      98     245      0.0000
      98     246      0.1140
      98     247      0.0000
      98     248      0.0019
      98     249      0.0450
      98     250      0.0276
      98     251      0.0618
      98     252      0.0572
      98     253      0.0000
      98     254      0.0168
      98     255      0.0146
      98     256      0.0150
      98     257      0.0023
      98     258      0.0519
      98     259      0.0396
      98     260      0.0000
      98     261      0.0000
      98     262      0.0000
      98     263      0.0024
      98     264      0.0098
      98     265      0.0074
      98     266      0.0047
      98     267      0.0000
      98     268      0.0815
      98     269      0.0029
      98     270      0.0034
      98     271      0.0045
      98     272      0.0074
      98     273      0.0125
      98     274      0.0333
      98     275      0.0466
      98     276      0.0274
      98     277      0.0031
      98     278      0.0031
      98     279      0.0106
      98     280      0.0085
      98     281      0.0107
      98     282      0.0031
      98     283      0.0342
      98     284      0.0055
      98     285      0.0002
      98     286      0.0023
      98     287      0.0021
      98     288      0.0805
      98     289      0.0984
      98     290      0.0448
      98     291      0.0551
      98     292      0.0078
      98     293      0.0175
      98     294      0.0001
      98     295      0.0023
      98     296      0.0001
      98     297      0.0022
      98     298      0.0018
      98     299      0.0068
      98     300      0.0042
      98     301      0.0111
      98     302      0.0143
      98     303      0.0000
      98     304      0.0000
      98     305      0.0000
      98     306      0.0024
      98     307      0.0019
      98     308      0.0024
      98     309      0.0000
      98     310      0.0000
      98     311      0.0088
      98     312      0.0002
      98     313      0.0000
      98     314      0.0000
      98     315      0.0000
      98     316      0.0000
      98     317      0.0000
      98     318      0.0588
      98     319      0.0522
      98     320      0.0765
      98     321      0.0000
      98     322      0.0163
      98     323      0.0201
      98     324      0.0311
      98     325      0.0008
      98     326      0.0000
      98     327      0.0250
      98     328      0.0421
      98     329      0.0277
      98     330      0.0000
      98     331      0.0000
      98     332      0.0000
      98     333      0.0259
      99      99      0.5000
      99     100      0.2652
      99     101      0.2713
      99     102      0.2559
      99     103      0.2581
      99     104      0.2570
      99     105      0.2592
      99     106      0.0000
      99     107      0.0000
      99     108      0.0000
      99     109      0.0000
      99     110      0.0000
      99     111      0.1206
      99     112      0.1221
      99     113      0.1158
      99     114      0.0000
      99     115      0.0000
      99     116      0.0000
      99     117      0.0000
      99     118      0.0000
      99     119      0.0000
      99     120      0.0575
      99     121      0.0490
      99     122      0.0730
      99     123      0.0000
      99     124      0.0000
      99     125      0.0477
      99     126      0.0734
      99     127      0.0478
      99     128      0.0599
      99     129      0.0000
      99     130      0.0000
      99     131      0.0160
      99     132      0.0000
      99     133      0.0000
      99     134      0.0000
      99     135      0.0000
      99     136      0.0000
      99     137      0.0000
      99     138      0.0000
      99     139      0.0000
      99     140      0.0000
      99     141      0.0000
      99     142      0.0000
      99     143      0.0000
      99     144      0.0000
      99     145      0.0000
      99     146      0.0539
      99     147      0.0000
      99     148      0.0000
      99     149      0.0000
      99     150      0.0000
      99     151      0.0000
      99     152      0.0000
      99     153      0.0000
      99     154      0.0000
      99     155      0.0000
      99     156      0.0266
      99     157      0.1356
      99     158      0.1514
      99     159      0.1406
      99     160      0.1207
      99     161      0.1306
      99     162      0.1401
      99     163      0.2500
      99     164      0.2500
      99     165      0.0034
      99     166      0.0576
      99     167      0.0914
      99     168      0.0680
      99     169      0.0000
      99     170      0.0000
      99     171      0.0174
      99     172      0.0418
      99     173      0.0000
      99     174      0.0000
      99     175      0.0000
      99     176      0.0000
      99     177      0.0719
      99     178      0.0000
      99     179      0.0000
      99     180      0.0000
      99     181      0.0000
      99     182      0.0000
      99     183      0.0000
      99     184      0.0000
      99     185      0.0000
      99     186      0.0000
      99     187      0.0000
      99     188      0.0000
      99     189      0.0000
      99     190      0.3171
      99     191      0.2741
      99     192      0.1484
      99     193      0.1251
      99     194      0.1197
      99     195      0.1536
      99     196      0.1943
      99     197      0.0000
      99     198      0.0000
      99     199      0.0000
      99     200      0.0000
      99     201      0.0000
      99     202      0.0000
      99     203      0.0000
      99     204      0.2500
      99     205      0.0214
      99     206      0.0283
      99     207      0.0264
      99     208      0.0000
      99     209      0.0000
      99     210      0.0000
      99     211      0.0000
      99     212      0.0348
      99     213      0.0601
      99     214      0.0776
      99     215      0.0856
      99     216      0.0662
      99     217      0.2756
      99     218      0.2221
      99     219      0.2241
      99     220      0.0000
      99     221      0.0000
      99     222      0.0000
      99     223      0.0000
      99     224      0.0000
      99     225      0.0000
      99     226      0.0000
      99     227      0.0000
      99     228      0.0863
      99     229      0.0048
      99     230      0.0054
      99     231      0.0095
      99     232      0.0942
      99     233      0.0775
      99     234      0.1014
      99     235      0.0305
      99     236      0.0584
      99     237      0.0000
      99     238      0.0000
      99     239      0.0000
      99     240      0.0000
      99     241      0.0616
      99     242      0.0644
      99     243      0.0571
      99     244      0.0811
      99     245      0.0000
      99     246      0.1323
      99     247      0.0094
      99     248      0.0076
      99     249      0.0000
      99     250      0.0000
      99     251      0.0517
      99     252      0.0365
      99     253      0.0000
      99     254      0.0487
      99     255      0.0552
      99     256      0.0779
      99     257      0.0411
      99     258      0.0534
      99     259      0.1775
      99     260      0.0000
      99     261      0.0000
      99     262      0.0000
      99     263      0.0111
      99     264      0.0176
      99     265      0.0143
      99     266      0.0106
      99     267      0.0010
      99     268      0.1459
      99     269      0.0088
      99     270      0.0113
      99     271      0.0113
      99     272      0.0234
      99     273      0.0164
      99     274      0.0282
      99     275      0.0428
      99     276      0.0307
      99     277      0.0394
      99     278      0.0265
      99     279      0.0474
      99     280      0.0242
      99     281      0.0363
      99     282      0.0423
      99     283      0.0546
      99     284      0.0360
      99     285      0.0233
      99     286      0.0151
      99     287      0.0279
      99     288      0.0501
      99     289      0.0563
      99     290      0.0927
      99     291      0.1233
      99     292      0.0380
      99     293      0.0695
      99     294      0.0109
      99     295      0.0199
      99     296      0.0162
      99     297      0.0084
      99     298      0.0211
      99     299      0.0407
      99     300      0.0352
      99     301      0.0455
      99     302      0.0304
      99     303      0.0006
      99     304      0.0086
      99     305      0.0006
      99     306      0.0106
      99     307      0.0059
      99     308      0.0098
      99     309      0.0047
      99     310      0.0035
      99     311      0.0631
      99     312      0.0010
      99     313      0.0061
      99     314      0.0000
      99     315      0.0000
      99     316      0.0000
      99     317      0.0000
      99     318      0.1481
      99     319      0.1215
      99     320      0.1313
      99     321      0.0090
      99     322      0.0176
      99     323      0.0097
      99     324      0.0332
      99     325      0.0171
      99     326      0.0184
      99     327      0.0670
      99     328      0.0533
      99     329      0.0000
      99     330      0.0000
      99     331      0.0000
      99     332      0.0000
      99     333      0.1169
     100     100      0.5000
     100     101      0.2671
     100     102      0.2314
     100     103      0.2177
     100     104      0.2647
     100     105      0.2553
     100     106      0.0000
     100     107      0.0000
     100     108      0.0000
     100     109      0.0000
     100     110      0.0000
     100     111      0.1139
     100     112      0.1336
     100     113      0.1432
     100     114      0.0000
     100     115      0.0000
     100     116      0.0000
     100     117      0.0000
     100     118      0.0000
     100     119      0.0000
     100     120      0.0615
     100     121      0.0455
     100     122      0.0419
     100     123      0.0000
     100     124      0.0000
     100     125      0.0728
     100     126      0.0611
     100     127      0.0535
     100     128      0.0706
     100     129      0.0000
     100     130      0.0000
     100     131      0.0260
     100     132      0.0000
     100     133      0.0000
     100     134      0.0000
     100     135      0.0000
     100     136      0.0000
     100     137      0.0000
     100     138      0.0000
     100     139      0.0000
     100     140      0.0000
     100     141      0.0000
     100     142      0.0000
     100     143      0.0000
     100     144      0.0000
     100     145      0.0000
     100     146      0.0415
     100     147      0.0000
     100     148      0.0000
     100     149      0.0000
     100     150      0.0000
     100     151      0.0000
     100     152      0.0000
     100     153      0.0000
     100     154      0.0000
     100     155      0.0000
     100     156      0.0513
     100     157      0.1363
     100     158      0.1347
     100     159      0.1363
     100     160      0.1330
     100     161      0.1086
     100     162      0.1086
     100     163      0.1450
     100     164      0.1389
     100     165      0.0151
     100     166      0.0646
     100     167      0.0853
     100     168      0.0763
     100     169      0.0000
     100     170      0.0000
     100     171      0.0145
     100     172      0.0282
     100     173      0.0000
     100     174      0.0000
     100     175      0.0000
     100     176      0.0000
     100     177      0.0623
     100     178      0.0000
     100     179      0.0000
     100     180      0.0000
     100     181      0.0000
     100     182      0.0000
     100     183      0.0000
     100     184      0.0000
     100     185      0.0000
     100     186      0.0000
     100     187      0.0000
     100     188      0.0000
     100     189      0.0000
     100     190      0.1807
     100     191      0.1661
     100     192      0.1111
     100     193      0.1232
     100     194      0.1129
     100     195      0.2941
     100     196      0.2877
     100     197      0.0000
     100     198      0.0000
     100     199      0.0000
     100     200      0.0000
     100     201      0.0000
     100     202      0.0000
     100     203      0.0000
     100     204      0.1251
     100     205      0.0335
     100     206      0.0346
     100     207      0.0459
     100     208      0.0000
     100     209      0.0000
     100     210      0.0000
     100     211      0.0000
     100     212      0.0268
     100     213      0.0564
     100     214      0.0714
     100     215      0.0803
     100     216      0.0794
     100     217      0.1755
     100     218      0.1467
     100     219      0.1629
     100     220      0.0000
     100     221      0.0000
     100     222      0.0000
     100     223      0.0000
     100     224      0.0000
     100     225      0.0000
     100     226      0.0000
     100     227      0.0000
     100     228      0.0967
     100     229      0.0116
     100     230      0.0065
     100     231      0.0172
     100     232      0.0905
     100     233      0.1013
     100     234      0.0895
     100     235      0.0381
     100     236      0.0570
     100     237      0.0000
     100     238      0.0000
     100     239      0.0000
     100     240      0.0000
     100     241      0.0734
     100     242      0.0632
     100     243      0.0640
     100     244      0.1035
     100     245      0.0000
     100     246      0.0905
     100     247      0.0064
     100     248      0.0070
     100     249      0.0000
     100     250      0.0000
     100     251      0.0450
     100     252      0.0448
     100     253      0.0000
     100     254      0.0546
     100     255      0.0546
     100     256      0.0845
     100     257      0.0521
     100     258      0.0477
     100     259      0.0975
     100     260      0.0000
     100     261      0.0000
     100     262      0.0000
     100     263      0.0127
     100     264      0.0062
     100     265      0.0207
     100     266      0.0160
     100     267      0.0095
     100     268      0.1009
     100     269      0.0063
     100     270      0.0133
     100     271      0.0116
     100     272      0.0227
     100     273      0.0235
     100     274      0.0214
     100     275      0.0332
     100     276      0.0260
     100     277      0.0463
     100     278      0.0308
     100     279      0.0473
     100     280      0.0299
     100     281      0.0395
     100     282      0.0376
     100     283      0.0514
     100     284      0.0553
     100     285      0.0162
     100     286      0.0125
     100     287      0.0253
     100     288      0.0667
     100     289      0.0665
     100     290      0.0723
     100     291      0.0974
     100     292      0.0240
     100     293      0.0699
     100     294      0.0193
     100     295      0.0272
     100     296      0.0236
     100     297      0.0214
     100     298      0.0292
     100     299      0.0531
     100     300      0.0333
     100     301      0.0400
     100     302      0.0532
     100     303      0.0011
     100     304      0.0102
     100     305      0.0041
     100     306      0.0095
     100     307      0.0052
     100     308      0.0094
     100     309      0.0065
     100     310      0.0062
     100     311      0.0308
     100     312      0.0037
     100     313      0.0092
     100     314      0.0000
     100     315      0.0000
     100     316      0.0000
     100     317      0.0000
     100     318      0.0955
     100     319      0.0897
     100     320      0.1014
     100     321      0.0000
     100     322      0.0163
     100     323      0.0179
     100     324      0.0226
     100     325      0.0297
     100     326      0.0211
     100     327      0.0506
     100     328      0.0247
     100     329      0.0000
     100     330      0.0000
     100     331      0.0000
     100     332      0.0000
     100     333      0.0786
     101     101      0.5000
     101     102      0.2427
     101     103      0.2675
     101     104      0.2876
     101     105      0.2464
     101     106      0.0000
     101     107      0.0000
     101     108      0.0000
     101     109      0.0000
     101     110      0.0000
     101     111      0.0999
     101     112      0.1012
     101     113      0.1270
     101     114      0.0000
     101     115      0.0000
     101     116      0.0000
     101     117      0.0000
     101     118      0.0000
     101     119      0.0000
     101     120      0.0743
     101     121      0.0647
     101     122      0.0587
     101     123      0.0000
     101     124      0.0000
     101     125      0.0568
     101     126      0.0532
     101     127      0.0556
     101     128      0.0425
     101     129      0.0000
     101     130      0.0000
     101     131      0.0165
     101     132      0.0000
     101     133      0.0000
     101     134      0.0000
     101     135      0.0000
     101     136      0.0000
     101     137      0.0000
     101     138      0.0000
     101     139      0.0000
     101     140      0.0000
     101     141      0.0000
     101     142      0.0000
     101     143      0.0000
     101     144      0.0000
     101     145      0.0000
     101     146      0.0611
     101     147      0.0000
     101     148      0.0000
     101     149      0.0000
     101     150      0.0000
     101     151      0.0000
     101     152      0.0000
     101     153      0.0000
     101     154      0.0000
     101     155      0.0000
     101     156      0.0374
     101     157      0.1223
     101     158      0.1470
     101     159      0.1270
     101     160      0.1264
     101     161      0.1043
     101     162      0.1217
     101     163      0.1155
     101     164      0.1201
     101     165      0.0104
     101     166      0.0541
     101     167      0.0750
     101     168      0.0573
     101     169      0.0000
     101     170      0.0000
     101     171      0.0202
     101     172      0.0410
     101     173      0.0000
     101     174      0.0000
     101     175      0.0000
     101     176      0.0000
     101     177      0.0511
     101     178      0.0000
     101     179      0.0000
     101     180      0.0000
     101     181      0.0000
     101     182      0.0000
     101     183      0.0000
     101     184      0.0000
     101     185      0.0000
     101     186      0.0000
     101     187      0.0000
     101     188      0.0000
     101     189      0.0000
     101     190      0.1759
     101     191      0.1644
     101     192      0.1224
     101     193      0.1152
     101     194      0.1118
     101     195      0.1990
     101     196      0.1611
     101     197      0.0000
     101     198      0.0000
     101     199      0.0000
     101     200      0.0000
     101     201      0.0000
     101     202      0.0000
     101     203      0.0000
     101     204      0.1164
     101     205      0.0270
     101     206      0.0254
     101     207      0.0276
     101     208      0.0000
     101     209      0.0000
     101     210      0.0000
     101     211      0.0000
     101     212      0.0273
     101     213      0.0578
     101     214      0.0578
     101     215      0.0865
     101     216      0.0736
     101     217      0.1840
     101     218      0.1459
     101     219      0.1453
     101     220      0.0000
     101     221      0.0000
     101     222      0.0000
     101     223      0.0000
     101     224      0.0000
     101     225      0.0000
     101     226      0.0000
     101     227      0.0000
     101     228      0.0745
     101     229      0.0013
     101     230      0.0037
     101     231      0.0091
     101     232      0.0895
     101     233      0.0849
     101     234      0.0982
     101     235      0.0490
     101     236      0.0633
     101     237      0.0000
     101     238      0.0000
     101     239      0.0000
     101     240      0.0000
     101     241      0.0540
     101     242      0.0609
     101     243      0.0479
     101     244      0.0647
     101     245      0.0000
     101     246      0.0489
     101     247      0.0096
     101     248      0.0105
     101     249      0.0000
     101     250      0.0000
     101     251      0.0471
     101     252      0.0299
     101     253      0.0000
     101     254      0.0642
     101     255      0.0507
     101     256      0.0726
     101     257      0.0376
     101     258      0.0499
     101     259      0.0999
     101     260      0.0000
     101     261      0.0000
     101     262      0.0000
     101     263      0.0059
     101     264      0.0176
     101     265      0.0129
     101     266      0.0118
     101     267      0.0104
     101     268      0.0876
     101     269      0.0105
     101     270      0.0149
     101     271      0.0155
     101     272      0.0267
     101     273      0.0249
     101     274      0.0267
     101     275      0.0391
     101     276      0.0313
     101     277      0.0416
     101     278      0.0278
     101     279      0.0357
     101     280      0.0308
     101     281      0.0311
     101     282      0.0333
     101     283      0.0469
     101     284      0.0273
     101     285      0.0171
     101     286      0.0137
     101     287      0.0221
     101     288      0.0449
     101     289      0.0444
     101     290      0.0675
     101     291      0.1001
     101     292      0.0401
     101     293      0.0625
     101     294      0.0042
     101     295      0.0154
     101     296      0.0115
     101     297      0.0066
     101     298      0.0190
     101     299      0.0403
     101     300      0.0359
     101     301      0.0283
     101     302      0.0488
     101     303      0.0022
     101     304      0.0058
     101     305      0.0029
     101     306      0.0054
     101     307      0.0035
     101     308      0.0037
     101     309      0.0033
     101     310      0.0037
     101     311      0.0479
     101     312      0.0010
     101     313      0.0033
     101     314      0.0000
     101     315      0.0000
     101     316      0.0000
     101     317      0.0000
     101     318      0.0850
     101     319      0.1013
     101     320      0.0974
     101     321      0.0086
     101     322      0.0226
     101     323      0.0095
     101     324      0.0282
     101     325      0.0222
     101     326      0.0213
     101     327      0.0321
     101     328      0.0293
     101     329      0.0000
     101     330      0.0000
     101     331      0.0000
     101     332      0.0000
     101     333      0.0726
     102     102      0.5000
     102     103      0.2576
     102     104      0.2592
     102     105      0.2302
     102     106      0.0000
     102     107      0.0000
     102     108      0.0000
     102     109      0.0000
     102     110      0.0000
     102     111      0.1089
     102     112      0.1650
     102     113      0.1134
     102     114      0.0000
     102     115      0.0000
     102     116      0.0000
     102     117      0.0000
     102     118      0.0000
     102     119      0.0000
     102     120      0.0654
     102     121      0.0465
     102     122      0.0655
     102     123      0.0000
     102     124      0.0000
     102     125      0.0537
     102     126      0.0697
     102     127      0.0550
     102     128      0.0429
     102     129      0.0000
     102     130      0.0000
     102     131      0.0206
     102     132      0.0000
     102     133      0.0000
     102     134      0.0000
     102     135      0.0000
     102     136      0.0000
     102     137      0.0000
     102     138      0.0000
     102     139      0.0000
     102     140      0.0000
     102     141      0.0000
     102     142      0.0000
     102     143      0.0000
     102     144      0.0000
     102     145      0.0000
     102     146      0.0398
     102     147      0.0000
     102     148      0.0000
     102     149      0.0000
     102     150      0.0000
     102     151      0.0000
     102     152      0.0000
     102     153      0.0000
     102     154      0.0000
     102     155      0.0000
     102     156      0.0388
     102     157      0.1068
     102     158      0.1151
     102     159      0.1169
     102     160      0.1235
     102     161      0.2500
     102     162      0.2500
     102     163      0.1334
     102     164      0.1143
     102     165      0.0145
     102     166      0.0943
     102     167      0.1133
     102     168      0.0884
     102     169      0.0000
     102     170      0.0000
     102     171      0.0187
     102     172      0.0420
     102     173      0.0000
     102     174      0.0000
     102     175      0.0000
     102     176      0.0000
     102     177      0.0815
     102     178      0.0000
     102     179      0.0000
     102     180      0.0000
     102     181      0.0000
     102     182      0.0000
     102     183      0.0000
     102     184      0.0000
     102     185      0.0000
     102     186      0.0000
     102     187      0.0000
     102     188      0.0000
     102     189      0.0000
     102     190      0.2179
     102     191      0.1502
     102     192      0.2500
     102     193      0.2500
     102     194      0.2500
     102     195      0.1573
     102     196      0.1570
     102     197      0.0000
     102     198      0.0000
     102     199      0.0000
     102     200      0.0000
     102     201      0.0000
     102     202      0.0000
     102     203      0.0000
     102     204      0.1338
     102     205      0.0225
     102     206      0.0208
     102     207      0.0340
     102     208      0.0000
     102     209      0.0000
     102     210      0.0000
     102     211      0.0000
     102     212      0.0394
     102     213      0.0418
     102     214      0.0789
     102     215      0.0820
     102     216      0.0777
     102     217      0.1726
     102     218      0.1706
     102     219      0.1758
     102     220      0.0000
     102     221      0.0000
     102     222      0.0000
     102     223      0.0000
     102     224      0.0000
     102     225      0.0000
     102     226      0.0000
     102     227      0.0000
     102     228      0.1444
     102     229      0.0055
     102     230      0.0063
     102     231      0.0068
     102     232      0.1766
     102     233      0.1658
     102     234      0.1737
     102     235      0.0630
     102     236      0.0985
     102     237      0.0000
     102     238      0.0000
     102     239      0.0000
     102     240      0.0000
     102     241      0.0539
     102     242      0.0532
     102     243      0.0418
     102     244      0.0723
     102     245      0.0000
     102     246      0.0823
     102     247      0.0048
     102     248      0.0117
     102     249      0.0000
     102     250      0.0000
     102     251      0.0631
     102     252      0.0506
     102     253      0.0000
     102     254      0.0490
     102     255      0.0425
     102     256      0.0654
     102     257      0.0411
     102     258      0.0511
     102     259      0.1002
     102     260      0.0000
     102     261      0.0000
     102     262      0.0000
     102     263      0.0155
     102     264      0.0107
     102     265      0.0195
     102     266      0.0109
     102     267      0.0095
     102     268      0.1018
     102     269      0.0129
     102     270      0.0149
     102     271      0.0153
     102     272      0.0183
     102     273      0.0127
     102     274      0.0382
     102     275      0.0487
     102     276      0.0389
     102     277      0.0318
     102     278      0.0252
     102     279      0.0405
     102     280      0.0276
     102     281      0.0354
     102     282      0.0298
     102     283      0.1085
     102     284      0.0394
     102     285      0.0154
     102     286      0.0133
     102     287      0.0190
     102     288      0.0409
     102     289      0.0362
     102     290      0.0752
     102     291      0.0777
     102     292      0.0563
     102     293      0.1152
     102     294      0.0094
     102     295      0.0208
     102     296      0.0161
     102     297      0.0138
     102     298      0.0191
     102     299      0.0854
     102     300      0.0686
     102     301      0.0712
     102     302      0.0911
     102     303      0.0036
     102     304      0.0076
     102     305      0.0029
     102     306      0.0126
     102     307      0.0065
     102     308      0.0111
     102     309      0.0032
     102     310      0.0038
     102     311      0.0403
     102     312      0.0031
     102     313      0.0112
     102     314      0.0000
     102     315      0.0000
     102     316      0.0000
     102     317      0.0000
     102     318      0.0863
     102     319      0.0707
     102     320      0.0754
     102     321      0.0013
     102     322      0.0216
     102     323      0.0157
     102     324      0.0238
     102     325      0.0296
     102     326      0.0345
     102     327      0.0399
     102     328      0.0414
     102     329      0.0000
     102     330      0.0000
     102     331      0.0000
     102     332      0.0000
     102     333      0.0693
     103     103      0.5000
     103     104      0.2074
     103     105      0.2382
     103     106      0.0000
     103     107      0.0000
     103     108      0.0000
     103     109      0.0000
     103     110      0.0000
     103     111      0.1351
     103     112      0.1339
     103     113      0.1248
     103     114      0.0000
     103     115      0.0000
     103     116      0.0000
     103     117      0.0000
     103     118      0.0000
     103     119      0.0000
     103     120      0.0676
     103     121      0.0880
     103     122      0.0702
     103     123      0.0000
     103     124      0.0000
     103     125      0.0679
     103     126      0.0630
     103     127      0.0503
     103     128      0.0606
     103     129      0.0000
     103     130      0.0000
     103     131      0.0122
     103     132      0.0000
     103     133      0.0000
     103     134      0.0000
     103     135      0.0000
     103     136      0.0000
     103     137      0.0000
     103     138      0.0000
     103     139      0.0000
     103     140      0.0000
     103     141      0.0000
     103     142      0.0000
     103     143      0.0000
     103     144      0.0000
     103     145      0.0000
     103     146      0.0665
     103     147      0.0000
     103     148      0.0000
     103     149      0.0000
     103     150      0.0000
     103     151      0.0000
     103     152      0.0000
     103     153      0.0000
     103     154      0.0000
     103     155      0.0000
     103     156      0.0452
     103     157      0.1333
     103     158      0.1263
     103     159      0.1166
     103     160      0.1212
     103     161      0.1258
     103     162      0.1415
     103     163      0.1535
     103     164      0.1276
     103     165      0.0081
     103     166      0.0793
     103     167      0.0861
     103     168      0.0745
     103     169      0.0000
     103     170      0.0000
     103     171      0.0268
     103     172      0.0474
     103     173      0.0000
     103     174      0.0000
     103     175      0.0000
     103     176      0.0000
     103     177      0.0624
     103     178      0.0000
     103     179      0.0000
     103     180      0.0000
     103     181      0.0000
     103     182      0.0000
     103     183      0.0000
     103     184      0.0000
     103     185      0.0000
     103     186      0.0000
     103     187      0.0000
     103     188      0.0000
     103     189      0.0000
     103     190      0.2217
     103     191      0.1991
     103     192      0.1442
     103     193      0.1329
     103     194      0.1232
     103     195      0.1530
     103     196      0.1501
     103     197      0.0000
     103     198      0.0000
     103     199      0.0000
     103     200      0.0000
     103     201      0.0000
     103     202      0.0000
     103     203      0.0000
     103     204      0.1183
     103     205      0.0227
     103     206      0.0358
     103     207      0.0452
     103     208      0.0000
     103     209      0.0000
     103     210      0.0000
     103     211      0.0000
     103     212      0.0309
     103     213      0.0697
     103     214      0.0898
     103     215      0.1026
     103     216      0.0679
     103     217      0.1981
     103     218      0.1701
     103     219      0.1558
     103     220      0.0000
     103     221      0.0000
     103     222      0.0000
     103     223      0.0000
     103     224      0.0000
     103     225      0.0000
     103     226      0.0000
     103     227      0.0000
     103     228      0.1019
     103     229      0.0102
     103     230      0.0018
     103     231      0.0117
     103     232      0.1026
     103     233      0.0948
     103     234      0.0979
     103     235      0.0280
     103     236      0.0496
     103     237      0.0000
     103     238      0.0000
     103     239      0.0000
     103     240      0.0000
     103     241      0.0674
     103     242      0.0743
     103     243      0.0413
     103     244      0.0478
     103     245      0.0000
     103     246      0.0887
     103     247      0.0096
     103     248      0.0153
     103     249      0.0000
     103     250      0.0000
     103     251      0.0546
     103     252      0.0470
     103     253      0.0000
     103     254      0.0616
     103     255      0.0599
     103     256      0.0680
     103     257      0.0305
     103     258      0.0333
     103     259      0.1313
     103     260      0.0000
     103     261      0.0000
     103     262      0.0000
     103     263      0.0162
     103     264      0.0218
     103     265      0.0257
     103     266      0.0187
     103     267      0.0044
     103     268      0.1070
     103     269      0.0174
     103     270      0.0222
     103     271      0.0167
     103     272      0.0240
     103     273      0.0257
     103     274      0.0262
     103     275      0.0416
     103     276      0.0283
     103     277      0.0329
     103     278      0.0217
     103     279      0.0476
     103     280      0.0175
     103     281      0.0386
     103     282      0.0295
     103     283      0.0592
     103     284      0.0442
     103     285      0.0184
     103     286      0.0101
     103     287      0.0194
     103     288      0.0376
     103     289      0.0341
     103     290      0.0931
     103     291      0.1013
     103     292      0.0339
     103     293      0.0660
     103     294      0.0107
     103     295      0.0141
     103     296      0.0160
     103     297      0.0075
     103     298      0.0137
     103     299      0.0441
     103     300      0.0385
     103     301      0.0327
     103     302      0.0540
     103     303      0.0064
     103     304      0.0075
     103     305      0.0046
     103     306      0.0157
     103     307      0.0059
     103     308      0.0101
     103     309      0.0018
     103     310      0.0000
     103     311      0.0548
     103     312      0.0007
     103     313      0.0113
     103     314      0.0000
     103     315      0.0000
     103     316      0.0000
     103     317      0.0000
     103     318      0.1027
     103     319      0.0945
     103     320      0.0839
     103     321      0.0041
     103     322      0.0145
     103     323      0.0055
     103     324      0.0107
     103     325      0.0137
     103     326      0.0152
     103     327      0.0567
     103     328      0.0407
     103     329      0.0000
     103     330      0.0000
     103     331      0.0000
     103     332      0.0000
     103     333      0.0885
     104     104      0.5000
     104     105      0.2145
     104     106      0.0000
     104     107      0.0000
     104     108      0.0000
     104     109      0.0000
     104     110      0.0000
     104     111      0.0926
     104     112      0.1180
     104     113      0.1453
     104     114      0.0000
     104     115      0.0000
     104     116      0.0000
     104     117      0.0000
     104     118      0.0000
     104     119      0.0000
     104     120      0.0601
     104     121      0.0477
     104     122      0.0428
     104     123      0.0000
     104     124      0.0000
     104     125      0.0575
     104     126      0.0590
     104     127      0.0538
     104     128      0.0565
     104     129      0.0000
     104     130      0.0000
     104     131      0.0222
     104     132      0.0000
     104     133      0.0000
     104     134      0.0000
     104     135      0.0000
     104     136      0.0000
     104     137      0.0000
     104     138      0.0000
     104     139      0.0000
     104     140      0.0000
     104     141      0.0000
     104     142      0.0000
     104     143      0.0000
     104     144      0.0000
     104     145      0.0000
     104     146      0.0469
     104     147      0.0000
     104     148      0.0000
     104     149      0.0000
     104     150      0.0000
     104     151      0.0000
     104     152      0.0000
     104     153      0.0000
     104     154      0.0000
     104     155      0.0000
     104     156      0.0441
     104     157      0.1129
     104     158      0.0942
     104     159      0.1038
     104     160      0.1084
     104     161      0.1236
     104     162      0.1176
     104     163      0.1376
     104     164      0.1324
     104     165      0.0147
     104     166      0.0719
     104     167      0.0870
     104     168      0.0628
     104     169      0.0000
     104     170      0.0000
     104     171      0.0099
     104     172      0.0240
     104     173      0.0000
     104     174      0.0000
     104     175      0.0000
     104     176      0.0000
     104     177      0.0559
     104     178      0.0000
     104     179      0.0000
     104     180      0.0000
     104     181      0.0000
     104     182      0.0000
     104     183      0.0000
     104     184      0.0000
     104     185      0.0000
     104     186      0.0000
     104     187      0.0000
     104     188      0.0000
     104     189      0.0000
     104     190      0.1692
     104     191      0.1382
     104     192      0.1268
     104     193      0.1293
     104     194      0.1350
     104     195      0.1621
     104     196      0.1622
     104     197      0.0000
     104     198      0.0000
     104     199      0.0000
     104     200      0.0000
     104     201      0.0000
     104     202      0.0000
     104     203      0.0000
     104     204      0.1183
     104     205      0.0300
     104     206      0.0173
     104     207      0.0482
     104     208      0.0000
     104     209      0.0000
     104     210      0.0000
     104     211      0.0000
     104     212      0.0331
     104     213      0.0367
     104     214      0.0567
     104     215      0.0585
     104     216      0.0460
     104     217      0.1443
     104     218      0.1273
     104     219      0.1313
     104     220      0.0000
     104     221      0.0000
     104     222      0.0000
     104     223      0.0000
     104     224      0.0000
     104     225      0.0000
     104     226      0.0000
     104     227      0.0000
     104     228      0.0914
     104     229      0.0035
     104     230      0.0017
     104     231      0.0136
     104     232      0.1036
     104     233      0.0943
     104     234      0.1223
     104     235      0.0566
     104     236      0.0693
     104     237      0.0000
     104     238      0.0000
     104     239      0.0000
     104     240      0.0000
     104     241      0.0619
     104     242      0.0575
     104     243      0.0533
     104     244      0.0671
     104     245      0.0000
     104     246      0.0812
     104     247      0.0055
     104     248      0.0054
     104     249      0.0000
     104     250      0.0000
     104     251      0.0475
     104     252      0.0334
     104     253      0.0000
     104     254      0.0540
     104     255      0.0373
     104     256      0.0662
     104     257      0.0466
     104     258      0.0562
     104     259      0.0804
     104     260      0.0000
     104     261      0.0000
     104     262      0.0000
     104     263      0.0056
     104     264      0.0107
     104     265      0.0062
     104     266      0.0083
     104     267      0.0080
     104     268      0.0840
     104     269      0.0063
     104     270      0.0090
     104     271      0.0108
     104     272      0.0176
     104     273      0.0169
     104     274      0.0240
[truncated: 765,427 more chars]
